# Supplementary material for: Identification of response signatures for tankyrase inhibitor treatment in tumor cell lines
Source: iScience. 2021 Jul 1;24(7):102807. doi: 10.1016/j.isci.2021.102807 (PMC8313754; doi:10.1016/j.isci.2021.102807)
Supplement: Table S1. Excel file containing human tumor cell line screen results, related to Figure 1 — (Sheet 1) Antiproliferation screening data for 537 human tumor cell lines upon treatment with various doses of G007-LK. After 48 and 72 h of treatment for the NCI-60 and Genentech tumor cell line panels, respectively. Tumor cell lines (477 from Genentech, highlighted by G; 24 from NCI-60, highlighted by N; 36 from both, highlighted by G + N) originating from 29 different tissues with various primary diagnoses were screened. Concentrations of G007-LK that inhibited 25% and 50% cell growth (GI 25 and GI 50) are shown. No determined GI 25 or GI 50 value is indicated by -. (Sheet 2) The 87 (16% of all) cell lines with GI 25 values < 1 μM G007-LK listed in ascending order of GI 25 values. (Sheet 3) Tumor cell lines (G125 values < 1 μM G007-LK) sorted according to respective tissue of origin. Number and percentage of GI 25 value hits versus the total number of tumor cell lines within tumor categories are depicted in the right columns. (Sheet 4) Tumor cell lines, with G150 values < 1 μM G007-LK, sorted ascending according to respective G150 values. [file mmc2.xlsx]

## Sheet: 1) Screening data
Tissue of origin	Primary diagnosis	Number	Cell line	GI25 (µM)	GI50 (µM)	N = NCI-60 tumor cell line panel / G = Genentech tumor cell line panel
Adrenal	Unknown	1	HCC1576	-	-
Blood	Plasmacytoma	2	AMO-1	-	-
	Malignant Lymphoma - Burkitts Type	3	CA46	-	-
	Malignant Lymphoma - Burkitts Type	4	Daudi	-	-
	Malignant Lymphoma - Burkitts Type	5	EB-3	-	-
	Malignant Lymphoma - Burkitts Type	6	EB2	-	-
	Multiple Myeloma	7	EJM	-	-
	Leukemia Acute Myelogenic	8	EOL-1	-	-
	Malignant Lymphoma - Burkitts Type	9	GA-10	-	-
	Erythroleukemia	10	HEL	-	-
	Leukemia Acute Myelogenic	11	HNT-34	-	-
	Lymphoma	12	HS-Sultan	0.0787	-
	Leukemia	13	JJN-3	-	-
	Leukemia Acute Lymphocytic	14	Jurkat, Clone E6-1	-	-
	Leukemia Chronic Myelogenic	15	K-562 (G + N)	-	-
	Lymphoma Non-Hodgkins	16	KARPAS-422	-	-
	Leukemia	17	KG-1	-	-
	Multiple Myeloma	18	KHM-1B	-	-
	Multiple Myeloma	19	KMS-11	-	-
	Multiple Myeloma	20	KMS-12-BM	-	-
	Multiple Myeloma	21	KMS-21BM	-	-
	Multiple Myeloma	22	KMS-26	-	-
	Multiple Myeloma	23	KMS-27	-	-
	Multiple Myeloma	24	KMS-28PE	-	-
	Multiple Myeloma	25	KMS-34	-	-
	Leukemia Acute Myelogenic	26	KU812	-	-
	Leukemia	27	L-363	-	-
	Multiple Myeloma	28	LP-1	-	-
	Multiple Myeloma	29	MM.1S	-	-
	Leukemia Acute Myelogenic	30	MOLM-13	-	-
	Leukemia Acute Myelogenic	31	MOLM-16	-	-
	Multiple Myeloma	32	MOLP-8	-	-
	Leukemia Acute Myelogenic	33	MV-4-11	-	-
	Leukemia	34	NALM-6	-	-
	Malignant Lymphoma - Burkitts Type	35	NAMALWA	-	-
	Leukemia	36	NOMO-1	-	-
	Leukemia Acute Myelogenic	37	OCI-AML2	-	-
	Leukemia Acute Myelogenic	38	OCI-AML3	-	-
	Leukemia Acute Myelogenic	39	OCI-AML5	-	-
	Leukemia Acute Myelogenic	40	OCI-M1	-	-
	Leukemia Acute Myelogenic	41	OCI-M2	-	-
	Multiple Myeloma	42	OPM-2	-	-
	Leukemia	43	PL-21	-	-
	Malignant Lymphoma - Burkitts Type	44	RAJI	-	-
	Multiple Myeloma	45	RPMI 8226 (G + N)	-	-
	Lymphoma Non-Hodgkins	46	SCC-3	-	-
	Leukemia Acute Myelogenic	47	SET-2	-	-
	Myelodysplasia	48	SKM-1	-	-
Blood	Leukemia Acute Lymphocytic	49	SUP-B15	-	-
	Lymphoma Diffuse Large B Cell	50	U-937	-	-
	Leukemia	51	UKE-1	-	-
	Leukemia	52	CCRF-CEM (N)	-	-
	Leukemia	53	HL-60(TB) (N)	-	-
	Leukemia	54	MOLT-4 (N)	-	-
Bone	Osteosarcoma	55	143B	-	-
	Osteosarcoma	56	MG-63	-	-
	Sarcoma Ewings	57	MHH-ES-1	-	-
	Sarcoma Ewings	58	TC-71	-	-
	Osteosarcoma	59	U-2 OS	-	-
Bone Marrow	Multiple Myeloma	60	KMS-12-PE	-	-
	Leukemia Acute Myelogenic	61	ML-2	-	-
Brain	Neuroblastoma	62	CHP-212	-	-
	Glioma	63	G111	-	-
	Glioma	64	G112	-	-
	Glioma	65	G118	-	-
	Glioma	66	G120	-	-
	Glioma	67	G121	0.2779	-
	Glioma	68	G122	-	-
	Glioma	69	G124	-	-
	Glioma	70	G130	-	-
	Glioma	71	G140	-	-
	Glioma	72	G141	-	-
	Glioma	73	G142	-	-
	Glioma	74	G22	-	-
	Glioma	75	G28T	-	-
	Glioma	76	G44	-	-
	Glioma	77	G59	-	-
	Glioma	78	G61	0.0255	-
	Glioma	79	G84	-	-
	Glioma	80	G96	-	-
	Glioma	81	Hs 683	-	-
	Neuroblastoma	82	IMR-32	-	-
	Neuroblastoma	83	KELLY	-	-
	Glioma	84	LN-18	-	-
	Glioma	85	LN-229	-	-
	Medulloblastoma	86	ONS-76	-	-
	Glioma	87	SF268 (G + N)	-	-
	Glioma	88	SF539 (G + N)	-	-
	Neuroblastoma	89	SK-N-AS	-	-
	Neuroblastoma	90	SK-N-DZ	0.0532	0.9721
	Neuroblastoma	91	SK-N-FI	-	-
	Neuroblastoma	92	SK-N-SH	0.2219	-
	Glioblastoma	93	T98G	0.1878	-
	astrocytoma	94	SNB-19 (N)	0.0526361	34.0978
	Glioblastoma	95	SNB-75 (N)	1.84505	30.9568
	Glioblastoma	96	U251 (N)	0.0188274	11.3846
	astrocytoma	97	SF-295 (N)	-	-
Breast	Adenocarcinoma	98	AU565 (DODx)	-	-
	Carcinoma	99	BT-20	1.0971	-
	Adenocarcinoma	100	CAL-148	-	-
	Carcinoma	101	EFM-19	-	-
	Adenocarcinoma	102	EFM-192A	-	-
	Adenocarcinoma	103	EFM-192C	-	-
	Adenocarcinoma Ductal	104	HCC1187	-	-
	Adenocarcinoma Ductal	105	HCC1419	-	-
	Carcinoma Metaplastic	106	HCC1569	-	-
	Carcinoma Squamous Cell	107	HCC1806	-	-
	Adenocarcinoma Ductal	108	HCC2157 (HeLa)	1.0945	-
	Adenocarcinoma Ductal	109	HCC38	-	-
	Carcinoma	110	HDQ-P1	-	-
	Carcinoma	111	Hs 578T	-	-
	Adenocarcinoma Ductal	112	JIMT-1	-	-
	Carcinoma Medullary	113	MDA-MB-157	-	-
	Adenocarcinoma Ductal	114	MDA-MB-175-VII	-	-
	Carcinoma	115	MDA-MB-330	-	-
	Adenocarcinoma	116	MDA-MB-361	-	-
	Carcinoma	117	MDA-MB-453	-	-
	Adenocarcinoma Ductal	118	MFM-223	-	-
	Carcinoma	119	MT-3	-	-
	Carcinoma	120	MX-1	-	-
	Other	121	SUM 149PT	7.3544	-
	Other	122	SUM 229PE	-	-
	Adenocarcinoma	123	SW 527	-	-
	Sarcoma Synovial	124	SW 982	-	-
	Adenocarcinoma Ductal	125	T-47D (G + N)	5.323	-
	Carcinoma	126	YMB-1	-	-
	Carcinoma	127	YMB-1-E	-	-
	Adenocarcinoma Ductal	128	BT-474	-	-
	Adenocarcinoma Ductal	129	BT-549	7.8538	-
	Adenocarcinoma	130	CAL-120	-	-
	Adenocarcinoma	131	CAL51	0.1956	-
	Adenocarcinoma	132	EFM-192A	-	-
	Carcinoma	133	EVSA-T	-	-
	Carcinoma Metaplastic	134	HCC1569	1.669	-
	Adenocarcinoma Ductal	135	HCC1937	-	-
	Adenocarcinoma Ductal	136	HCC1954	-	-
	Adenocarcinoma Ductal	137	HCC70 (DODx)	-	-
	Carcinoma	138	Hs 578T (G + N)	9.4664	-
	Unknown	139	KPL-4	-	-
	Fibrocystic Disease	140	MCF 10A	-	-
	Adenocarcinoma	141	MCF-7 (G + N)	-	-
	Carcinoma Medullary	142	MDA-MB-157	-	-
	Adenocarcinoma	143	MDA-MB-231 (G + N)	-	-
	Adenocarcinoma	144	MDA-MB-436	-	-
	Adenocarcinoma	145	MDA-MB-468 (G + N)	-	-
Breast	Adenocarcinoma	146	SK-BR-3	-	-
	Adenocarcinoma Ductal	147	ZR-75-1	-	-
	Invasive ductal carcinoma	148	BT-549 (N)	0.378139	2.40098
Cartilage	Chondrosarcoma	149	105KC	-	-
	Chondrosarcoma	150	JJ012	-	-
Cecum	Carcinoma	151	LS1034	-	-
	Adenocarcinoma	152	NCI-H716	-	-
	Carcinoma	153	LS1034	-	-
Cervix	Carcinoma	154	C-33 A	-	-
	Carcinoma	155	Ca Ski	-	-
	Adenocarcinoma	156	HeLa	0.5687	-
	Adenocarcinoma	157	HEp-2	-	-
	Carcinoma	158	ME-180	-	-
	Carcinoma	159	MS751	-	-
	Carcinoma Squamous Cell	160	SiHa	-	-
Colon	Carcinoma	161	ATRFLOX	-	-
	Adenocarcinoma	162	C2BBe1	-	-
	Adenocarcinoma	163	CL-34	-	-
	Adenocarcinoma	164	CoCM-1	-	-
	Adenocarcinoma	165	COLO 201	-	-
	Adenocarcinoma	166	COLO 206F	-	-
	Carcinoma	167	COLO 320DM	-	-
	Adenocarcinoma	168	COLO 320HSR	-	-
	Carcinoma	169	COLO 678	-	-
	Carcinoma	170	COLO 741	-	-
	Adenocarcinoma	171	DLD-1	1.4931	-
	Adenocarcinoma	172	HCA-7	-	-
	Adenocarcinoma	173	HCC1263	-	-
	Carcinoma	174	HCT 116 (G + N)	-	-
	Adenocarcinoma	175	HCT-15 (G + N)	2.6 (N) / - (G)	13 (N) / - (G)
	Adenocarcinoma	176	LS 174T	-	-
	Carcinoma	177	MDST8	-	-
	Adenocarcinoma	178	OUMS-23	-	-
	Carcinoma	179	RKO-E6	-	-
	Adenocarcinoma	180	SNU-C1	-	-
	Adenocarcinoma	181	SW 1463	-	-
	Adenocarcinoma	182	SW 403	-	-
	Adenocarcinoma	183	SW 48	0.0263	-
	Adenocarcinoma	184	SW 480	0.6671	-
	Carcinoma	185	T84	-	-
	Carcinoma	186	C170	-	-
	Adenocarcinoma	187	Caco-2	-	-
	Carcinoma	188	CL-11	-	-
	Adenocarcinoma	189	COLO 205 (G + N)	-	-
	Adenocarcinoma	190	DLD-1	-	-
	Adenocarcinoma	191	HM7	-	-
	Adenocarcinoma	192	HT-29 (G + N)	-	-
	Carcinoma	193	HT-55	-	-
Colon	Adenocarcinoma	194	KM-12 (G + N)	-	-
	Adenocarcinoma	195	LoVo	-	-
	Adenocarcinoma	196	LS 180	-	-
	Carcinoma	197	RKO	-	-
	Adenocarcinoma	198	SK-CO-1	-	-
	Adenocarcinoma	199	SW 620 (G + N)	-	-
	Adenocarcinoma	200	SW 948	-	-
	Adenocarcinoma	201	HCC-2998 (N)	-	-
	Adenocarcinoma	210	HCT-8	-	-
Curation Required	Rhabdomyosarcoma	202	A-673	-	-
	Carcinoma Squamous Cell	203	BHY	-	-
	Carcinoma Squamous Cell	204	BICR 10	-	-
	Carcinoma	205	Detroit 562	-	-
	Carcinoma Squamous Cell	206	FaDu	-	-
	Carcinoma Squamous Cell	207	HN	-	-
	Carcinoma Transitional Cell	208	SW 780	-	-
	Multiple Myeloma	209	U266B1	-	-
Kidney	Adenocarcinoma	211	769-P	7.0766	-
	Adenocarcinoma	212	786-O (G + N)	-	-
	Adenocarcinoma	213	ACHN	-	-
	Curation Required	214	Caki-1 (G + N)	0.016 (N) / - (G)	21 (N) / - (G)
	Carcinoma	215	Caki-2	6.4873	-
	Carcinoma	216	CAL 54	0.2182	-
	Curation Required	217	G-402	0.3545	-
	Carcinoma Renal Cell	218	HCC1011	-	-
	Carcinoma Renal Cell	219	HCC1319	-	-
	Carcinoma Renal Cell	220	HCC89	-	-
	Carcinoma	221	TK-10 (G + N)	0.036 (N) / 0.49 (G)	0.36 (N) / - (G)
	Carcinoma	223	RXF (N)	0.33101	1.93434
	Carcinoma	224	SN12C (N)	-	-
	Carcinoma	225	UO-31 (N)	0.0169146	0.0593064
Liver	Carcinoma	226	C3A	-	-
	Carcinoma Hepatocellular	227	Hep G2	-	-
	Carcinoma Hepatocellular	228	huH-1	-	-
	Carcinoma Hepatocellular	229	HUH-7	-	-
	Carcinoma Hepatocellular	230	JHH-1	-	-
	Carcinoma Hepatocellular	231	JHH-2	-	-
	Carcinoma Hepatocellular	232	JHH-4	0.1144	0.3481
	Carcinoma Hepatocellular	233	JHH-5	-	-
	Carcinoma Hepatocellular	234	JHH-7	-	-
	Carcinoma Hepatocellular	235	PLC/PRF/5	-	-
	Carcinoma Hepatocellular	236	SNU-182	0.2215	-
	Carcinoma Hepatocellular	237	SNU-387	-	-
	Carcinoma Hepatocellular	238	SNU-398	-	-
	Carcinoma Hepatocellular	239	SNU-423	0.7927	-
	Carcinoma Hepatocellular	240	SNU-449	-	-
	Carcinoma Hepatocellular	241	SNU-475	0.0186	-
Lung	Adenocarcinoma	242	ABC-1	0.0252	0.0859
	Carcinoma	243	BEN	-	-
	Carcinoma Non-Small Cell	244	CAL-12T	-	-
	Carcinoma	245	ChaGo-K-1	-	-
	Carcinoma Small Cell	246	COR-L47	-	-
	Carcinoma Small Cell	247	DMS 273	-	-
	Adenocarcinoma	248	DV-90	-	-
	Carcinoma	249	EPLC-272H	-	-
	Carcinoma Non-Small Cell	250	H322T	-	-
	Carcinoma Non-Small Cell	251	HCC-15	-	-
	Carcinoma Non-Small Cell	252	HCC1171	-	-
	Unknown	253	HCC1534	-	-
	Adenocarcinoma	254	HCC2279	8.0343	-
	Adenocarcinoma	255	HCC2302	-	-
	Carcinoma Non-Small Cell	256	HCC2885	-	-
	Adenocarcinoma	257	HCC4011	-	-
	Carcinoma Large Cell	258	HCC4017	-	-
	Adenocarcinoma	259	HCC4019	-	-
	Carcinoma Non-Small Cell	260	HCC44	7.4377	-
	Adenocarcinoma	261	HCC461	-	-
	Adenocarcinoma	262	HCC515	0.8508	-
	Adenocarcinoma	263	HCC78	0.3746	-
	Adenocarcinoma	264	HCC827	-	-
	Carcinoma Non-Small Cell	265	HOP-62 (G + N)	0.039 (N) / - (G)	23 (N) / - (G)
	Carcinoma Large Cell	266	HOP-92 (G + N)	<0.010 (N) / - (G)	5.6 (N) / - (G)
	Carcinoma Non-Small Cell	267	KNS-62	-	-
	Carcinoma Large Cell	268	LCLC-103H	1.4084	-
	Carcinoma Large Cell	269	LCLC-97TM1	-	-
	Adenocarcinoma	270	LXF-289	0.2633	-
	Adenocarcinoma	271	MOR	-	-
	Carcinoma Non-Small Cell	272	NCI-H1299F1-A11	-	-
	Adenocarcinoma	273	NCI-H1355	-	-
	Carcinoma Non-Small Cell	274	NCI-H1437	-	-
	Carcinoma Non-Small Cell	275	NCI-H1581	1.012	-
	Carcinoma Non-Small Cell	276	NCI-H1651	-	-
	Adenocarcinoma	277	NCI-H1666	0.0465	-
	Carcinoma Non-Small Cell	278	NCI-H1703	-	-
	Carcinoma Non-Small Cell	279	NCI-H1838	-	-
	Carcinoma Non-Small Cell	280	NCI-H1869	-	-
	Carcinoma Non-Small Cell	281	NCI-H1944	1.117	-
	Carcinoma Small Cell	282	NCI-H196	-	-
	Adenocarcinoma	283	NCI-H2009	-	-
	Carcinoma Non-Small Cell	284	NCI-H2023	-	-
	Carcinoma Non-Small Cell	285	NCI-H2106	-	-
	Carcinoma Non-Small Cell	286	NCI-H2110	-	-
	Carcinoma Non-Small Cell	287	NCI-H2122	-	-
	Carcinoma Squamous Cell	288	NCI-H2170	-	-
	Carcinoma Small Cell	289	NCI-H2171	-	-
	Mesothelioma	290	NCI-H226 (G + N)	0.37 (N) / 0.55 (G)	22 (N) / - (G)
	Carcinoma Non-Small Cell	291	NCI-H2347	0.0567	-
	Mesothelioma	292	NCI-H2369	0.3184	-
	Mesothelioma	293	NCI-H2373	-	-
	Carcinoma Non-Small Cell	294	NCI-H2405	-	-
	Mesothelioma	295	NCI-H2452	-	-
	Mesothelioma	296	NCI-H2461	-	-
	Mesothelioma	297	NCI-H2595	-	-
	Mesothelioma	298	NCI-H2722	-	-
	Mesothelioma	299	NCI-H2731	-	-
	Mesothelioma	300	NCI-H2803	-	-
	Mesothelioma	301	NCI-H2804	-	-
	Mesothelioma	302	NCI-H2810	0.1326	-
	Unknown	303	NCI-H322T	-	-
	Carcinoma Large Cell	304	NCI-H460 (G + N)	-	-
	Carcinoma Non-Small Cell	305	NCI-H522 (G + N)	-	-
	Carcinoma Non-Small Cell	306	NCI-H647	-	-
	Carcinoma Non-Small Cell	307	NCI-H650	-	-
	Carcinoma Large Cell	308	NCI-H661	0.2557	-
	Tumor Carcinoid	309	NCI-H727	-	-
	Carcinoma Small Cell	310	NCI-H82	3.8381	-
	Carcinoma Small Cell	311	NCI-N417	-	-
	Adenocarcinoma	312	RERF-LC-KJ	-	-
	Carcinoma Non-Small Cell	313	RERF-LC-MS	0.3501	-
	Adenocarcinoma	314	RERF-LC-OK	-	-
	Carcinoma Squamous Cell	315	SK-MES-1	0.3564	-
	Tumor Carcinoid	316	UMC-11	-	-
	Adenocarcinoma	317	VMRC-LCD	-	-
	Carcinoma	318	A549 (G + N)	3.7479	-
	Adenocarcinoma	319	Calu-3	0.2653	-
	Adenocarcinoma	320	HCC4006	-	-
	Adenocarcinoma	321	HCC827	-	-
	Carcinoma Squamous Cell	322	HCC95 (NCI-H460) (G + N)	-	-
	Fibrosarcoma	323	HT-1080	0.088	-
	Carcinoma Non-Small Cell	324	LXFL529	4.0846	9.3032
	Carcinoma Non-Small Cell	325	NCI-H1155	-	-
	Carcinoma Non-Small Cell	326	NCI-H1299	4.609	-
	Carcinoma Small Cell	327	NCI-H1339	-	-
	Adenocarcinoma	328	NCI-H1975 (MB)	-	-
	Carcinoma Non-Small Cell	329	NCI-H1993	-	-
	Carcinoma Non-Small Cell	330	NCI-H2228	-	-
	Mesothelioma	331	NCI-H226 (G + N)	-	-
	Carcinoma Non-Small Cell	332	NCI-H23 (G + N)	0.8096	-
	Carcinoma Mucoepidermoid	333	NCI-H292	0.0312	-
	Carcinoma Non-Small Cell	334	NCI-H358	-	-
	Adenocarcinoma Papillary	335	NCI-H441	-	-
	Carcinoma Small Cell	336	NCI-H446	7.3213	-
	Carcinoma Squamous Cell	337	NCI-H520	-	-
	Adenocarcinoma Bronchioloalveolar	338	SW 1573	0.0992	-
	Adenocarcinoma	339	NCI-H322M (N)	-	-
Lymph Node	Lymphoma B-cell	340	BJAB	-	-
	Lymphoma Non-Hodgkins	341	CI-1	-	-
	Lymphoma B-cell	342	DB	-	-
	Lymphoma B-cell	343	DOHH-2	-	-
	Malignant Lymphoma - Burkitts Type	344	EB1	-	-
	Lymphoma B-cell	345	GRANTA-519	5.0005	-
	Lymphoma Diffuse Mixed	346	HT	1.0623	-
	Lymphoma	347	JEKO-1	-	-
	Lymphoma B-cell	348	KARPAS-1106P	-	-
	Lymphoma	349	MC116	-	-
	Lymphoma B-cell	350	MHH-PREB-1	-	-
	Lymphoma B-cell	351	REC-1	-	-
	Lymphoma B-cell	352	RI-1	-	-
	Lymphoma B-cell	353	RL	-	-
	Lymphoma B-cell	354	SC-1	-	-
	Lymphoma Immunoblastic Large Cell	355	SR (G + N)	-	-
	Lymphoma Non-Hodgkins	356	SU-DHL-1	-	-
	Lymphoma B-cell	357	SU-DHL-16	-	-
	Lymphoma B-cell	358	SU-DHL-4	-	-
	Lymphoma	359	SU-DHL-6	0.2676	-
	Lymphoma B-cell	360	SU-DHL-8	-	-
	Lymphoma B-cell	361	U-698-M	-	-
	Lymphoma B-cell	362	WSU-DLCL2	-	-
	Lymphoma B-cell	363	WSU-FSCCL	0.1303	0.5527
NA	NA	364	CX1	-	-
	NA	365	HCC827-Mesenchymal	-	-
	NA	366	WiDr	-	-
Ovary	Carcinoma	367	59M	-	-
	Adenocarcinoma	368	Caov-3	-	-
	Adenocarcinoma	369	COLO-704	-	-
	Carcinoma	370	COV318	-	-
	Carcinoma	371	COV362	-	-
	Carcinoma	372	COV413A	0.0988	-
	Carcinoma	373	COV413B	-	-
	Tumor Granulosa Cell	374	COV434	-	-
	Carcinoma	375	COV504	-	-
	Unknown	376	DOR 13	0.0131	-
	Carcinoma	377	HCC60	0.289	-
	Carcinoma	378	HEY	-	-
	Endometriosis	379	Hs 832(C).T	0.1275	-
	Carcinoma	380	OV56	0.1707	-
	Carcinoma	381	OV7	6.9715	-
	Adenocarcinoma	382	OvCA 429	0.0882	0.3808
	Unknown	383	OVCAR-4 (G + N)	0.014 (N) / 0.28 (G)	0.029 (N) / - (G)
	Unknown	384	OVCAR-5 (G + N)	-	-
	Carcinoma	385	OVCAR433	0.0613	0.362
	Carcinoma	386	PA-1	-	-
	Adenocarcinoma	387	PE01	0.1377	-
	Carcinoma	388	A2780	7.3549	-
	Adenocarcinoma	389	EFO-27	-	-
	Adenocarcinoma Clear Cell	390	ES-2	-	-
	Carcinoma	391	HEY	5.0575	-
	Carcinoma	392	IGROV-1 (G + N)	1.4405	-
	Adenocarcinoma	393	NIH:OVCAR-3 (G + N)	0.023 (N) / 0.62 (G)	32 (N) / - (G)
	Cystadenocarcinoma Serous	394	OAW42	0.1072	-
	Adenocarcinoma Papillary Serous	395	OV-90	-	-
	Carcinoma	396	OVCA 420	-	-
	Carcinoma	397	OvCA 432	0.5473	-
	Adenocarcinoma	398	OVCAR-3 X2.1	0.1102	-
	Adenocarcinoma	399	OVCAR-8 (G + N)	-	-
	Adenocarcinoma	400	SK-OV-3 (G + N)	-	-
	Adenocarcinoma Endometrioid	401	TOV-112D	-	-
	Adenocarcinoma	402	TOV-21G	4.2824	-
	Adenocarcinoma	403	NCI/ADR-RES (N)	-	-
Pancreas	Adenocarcinoma	404	Capan-1	-	-
	Adenocarcinoma	405	Capan-2	-	-
	Adenocarcinoma	406	DAN-G	-	-
	Adenocarcinoma	407	HUP-T3	-	-
	Carcinoma	408	HUP-T4	0.1746	-
	Adenocarcinoma	409	KCI-MOH1	0.083	-
	Carcinoma	410	KLM-1	-	-
	Carcinoma	411	KP-2	-	-
	Carcinoma Adenosquamous	412	KP-3	-	-
	Carcinoma Adenosquamous	413	KP-3L	-	-
	Adenocarcinoma	414	PA-TU-8988S	-	-
	Adenocarcinoma	415	Panc 02.03	0.2145	-
	Adenocarcinoma	416	Panc 04.03	0.3561	-
	Adenocarcinoma	417	Panc 08.13	-	-
	Adenocarcinoma	418	Panc 10.05	0.1132	-
	Carcinoma	419	PK-1	-	-
	Carcinoma	420	PK-45H	-	-
	Carcinoma	421	PK-45P	-	-
	Carcinoma	422	PK-59	-	-
	Carcinoma	423	PK-8	-	-
	Carcinoma Islet Cell	424	QGP-1	-	-
	Adenocarcinoma Ductal	425	SU.86.86	-	-
	Adenocarcinoma Tubular	426	SUIT-2	-	-
	Adenocarcinoma	427	SW 1990	2.7569	-
	Carcinoma	428	TCC-PAN2	-	-
	Carcinoma	429	YAPC	-	-
	Adenocarcinoma	430	AsPC-1	-	-
	Adenocarcinoma	431	BxPC-3	0.5221	-
	Adenocarcinoma Ductal	432	CFPAC-1	-	-
	Adenocarcinoma	433	HPAC	0.1617	-
	Adenocarcinoma	434	HPAF-II	-	-
	Carcinoma	435	Hs 766T	-	-
	Carcinoma In Situ Ductal	436	KP4	-	-
	Carcinoma	437	MIA Paca-2	4.0604	7.8046
	Adenocarcinoma	438	PA-TU-8902	-	-
	Adenocarcinoma	439	PA-TU-8988T	-	-
	Adenocarcinoma	440	Panc 03.27	0.0617	-
	Adenocarcinoma	441	Panc 05.04	0.1764	-
	Adenocarcinoma	442	PANC-1	-	-
	Adenocarcinoma Ductal	443	PL45	0.3854	-
	Adenocarcinoma	444	PSN1	-	-
Pleura	Mesothelioma	445	NCI-H2052	-	-
	Mesothelioma	446	NCI-H28	0.5467	-
	Lymphoma B-cell	447	SU-DHL-10	-	-
Prostate	Carcinoma	448	DU 145 (G + N)	-	-
	Carcinoma	449	LNCAP clone FGC	0.4758	-
	Adenocarcinoma	450	NCI-PC3	-	-
	Adenocarcinoma	451	PC-3 (G + N)	-	-
Rectum	Adenocarcinoma	452	SW 837	-	-
Septum	Carcinoma Squamous Cell	453	RPMI 2650	-	-
Skeletal Muscle	Rhabdomyosarcoma	454	SJCRH30	-	-
	Rhabdomyosarcoma	455	SJCRH30 (RC15)	-	-
Skin	Melanoma	456	501A	-	-
	Melanoma	457	624 mel	-	-
	Melanoma	458	C32	-	-
	Melanoma	459	C32TG	-	-
	Melanoma	460	COLO 794	-	-
	Melanoma	461	COLO 800	-	-
	Melanoma	462	COLO 829	-	-
	Melanoma Metastatic	463	COLO 849	-	-
	Melanoma	464	SK-MEL-5 (N)	-	-
	Melanoma	465	UACC-257 (N)	-	-
	Melanoma	466	COLO 853	0.3398	-
	Melanoma	467	COLO 857	-	-
	Melanoma Metastatic	468	COLO-818	-	-
	Melanoma	469	G-361	-	-
	Melanoma	470	GR-M	-	-
	Melanoma	471	HMY-1	-	-
	Melanoma	472	Hs 294T	0.1162	-
	Melanoma	473	Hs 695T	-	-
	Melanoma	474	Hs 852.T	0.0929	-
	Melanoma	475	IGR-37	-	-
	Melanoma	476	MEL-HO	-	-
	Melanoma	477	MEL-JUSO	-	-
	Melanoma	478	RPMI-7951	0.6362	-
	Melanoma Metastatic	479	SK-MEL-1	-	-
	Melanoma	480	SK-MEL-24	-	-
	Melanoma	481	SK-MEL-3	-	-
	Melanoma Metastatic	482	UACC-62	-	-
	Melanoma	483	UCSD-242l	-	-
	Melanoma	484	WM-115	-	-
	Melanoma	485	WM-266-4	-	-
	Melanoma	486	537 MEL	-	-
	Melanoma	487	624 mel	-	-
	Melanoma	488	928 mel	-	-
	Melanoma	489	A-375	-	-
	Carcinoma Squamous Cell	490	A-431	-	-
	Melanoma	491	A2058	2.3411	-
	Melanoma	492	C32	-	-
	Melanoma	493	IPC-298	-	-
	Melanoma	494	LOX-IMVI (G + N)	-	-
	Melanoma	495	Malme-3M (G + N)	1.7 (N) / - (G)	17 (N) / - (G)
	Melanoma	496	MDA-MB-435 (G + N)	-	-
	Melanoma	497	MeWo	-	-
	Melanoma	498	SK-MEL-2 (G + N)	-	-
	Melanoma	499	SK-MEL-28 (G + N)	-	-
	Melanoma	500	SK-MEL-30	-	-
	Melanoma	501	SK23	-	-
Stomach	Adenocarcinoma	502	FU97	-	-
	Curation Required	503	GTL-16	-	-
	Carcinoma	504	HGC-27	-	-
	Carcinoma	505	KATO III	-	-
	Carcinoma Adenosquamous	506	MKN-1	0.9014	-
	Adenocarcinoma	507	MKN-45	-	-
	Adenocarcinoma	508	MKN-74	1.8612	-
	Carcinoma	509	NCI-N87	0.0348	-
	Adenocarcinoma	510	NUGC-2	-	-
	Adenocarcinoma	511	NUGC-3	-	-
	Adenocarcinoma	512	NUGC-4	-	-
	Adenocarcinoma	513	OCUM-1	-	-
	Carcinoma	514	RERF-GC-1B	0.0262	-
	Carcinoma	515	SNU-16	-	-
	Carcinoma	516	SNU-216	0.0377	0.7656
	Carcinoma	517	SNU-484	0.2938	-
	Carcinoma	518	SNU-601	0.4826	-
	Carcinoma	519	SNU-620	-	-
	Carcinoma	520	SNU-638	-	-
	Carcinoma	521	SNU-668	-	-
	Carcinoma	522	SNU-719	-	-
Testis	Carcinoma	523	NTERA-2	-	-
Thyroid	Carcinoma	524	KHM-5M	-	-
Tongue	Carcinoma Squamous Cell	525	BICR 22	0.1567	-
	Carcinoma Squamous Cell	526	CAL 27	-	-
	Carcinoma Squamous Cell	527	PE/CA-PJ15	0.1355	-
Urinary Bladder	Carcinoma Transitional Cell	528	RT-112	0.3464	-
	Carcinoma Transitional Cell	529	RT4	-	-
	Carcinoma Transitional Cell	530	UM-UC-1	0.0607	-
	Carcinoma Transitional Cell	531	UM-UC-3	-	-
Uterus	Adenocarcinoma	532	AN3 CA	0.951	-
	Adenocarcinoma	533	HCC1162	0.3001	-
	Adenocarcinoma	534	HCC1482	-	-
	Adenocarcinoma	535	HEC-1-A	-	-
	Adenocarcinoma	536	HEC-1-B	0.1198	-
	Adenocarcinoma	537	KLE	-	-

## Sheet: 2) GI25
Cell line	Tissue of origin	Primary diagnosis	GI25 (µM)	GI50 (µM)	N = NCI-60 tumor cell line panel / G = Genentech tumor cell line panel
HOP-92 (G + N)	Lung	Carcinoma Large Cell	<0.010 (N) / - (G)	5.6 (N) / - (G)
DOR 13	Ovary	Unknown	0.0131	-
OVCAR-4 (G + N)	Ovary	Unknown	0.014 (N) / 0.28 (G)	0.029 (N) / - (G)
Caki-1 (G + N)	Kidney	Curation Required	0.016 (N) / - (G)	21 (N) / - (G)
UO-31 (N)	Kidney	Carcinoma	0.0169146	0.0593064
SNU-475	Liver	Carcinoma Hepatocellular	0.0186	-
U251 (N)	Brain	Glioblastoma	0.0188274	11.3846
NIH:OVCAR-3 (G + N)	Ovary	Adenocarcinoma	0.023 (N) / 0.62 (G)	32 (N) / - (G)
ABC-1	Lung	Adenocarcinoma	0.0252	0.0859
G61	Brain	Glioma	0.0255	-
RERF-GC-1B	Stomach	Carcinoma	0.0262	-
SW 48	Colon	Adenocarcinoma	0.0263	-
NCI-H292	Lung	Carcinoma Mucoepidermoid	0.0312	-
NCI-N87	Stomach	Carcinoma	0.0348	-
TK-10 (G + N)	Kidney	Carcinoma	0.036 (N) / 0.49 (G)	0.36 (N) / - (G)
SNU-216	Stomach	Carcinoma	0.0377	0.7656
HOP-62 (G + N)	Lung	Carcinoma Non-Small Cell	0.039 (N) / - (G)	23 (N) / - (G)
NCI-H1666	Lung	Adenocarcinoma	0.0465	-
SNB-19 (N)	Brain	astrocytoma	0.0526361	34.0978
SK-N-DZ	Brain	Neuroblastoma	0.0532	0.9721
NCI-H2347	Lung	Carcinoma Non-Small Cell	0.0567	-
UM-UC-1	Urinary Bladder	Carcinoma Transitional Cell	0.0607	-
OVCAR433	Ovary	Carcinoma	0.0613	0.362
Panc 03.27	Pancreas	Adenocarcinoma	0.0617	-
HS-Sultan	Blood	Lymphoma	0.0787	-
KCI-MOH1	Pancreas	Adenocarcinoma	0.083	-
HT-1080	Lung	Fibrosarcoma	0.088	-
OvCA 429	Ovary	Adenocarcinoma	0.0882	0.3808
Hs 852.T	Skin	Melanoma	0.0929	-
COV413A	Ovary	Carcinoma	0.0988	-
SW 1573	Lung	Adenocarcinoma Bronchioloalveolar	0.0992	-
OAW42	Ovary	Cystadenocarcinoma Serous	0.1072	-
OVCAR-3 X2.1	Ovary	Adenocarcinoma	0.1102	-
Panc 10.05	Pancreas	Adenocarcinoma	0.1132	-
JHH-4	Liver	Carcinoma Hepatocellular	0.1144	0.3481
Hs 294T	Skin	Melanoma	0.1162	-
HEC-1-B	Uterus	Adenocarcinoma	0.1198	-
Hs 832(C).T	Ovary	Endometriosis	0.1275	-
WSU-FSCCL	Lymph Node	Lymphoma B-cell	0.1303	0.5527
NCI-H2810	Lung	Mesothelioma	0.1326	-
PE/CA-PJ15	Tongue	Carcinoma Squamous Cell	0.1355	-
PE01	Ovary	Adenocarcinoma	0.1377	-
BICR 22	Tongue	Carcinoma Squamous Cell	0.1567	-
HPAC	Pancreas	Adenocarcinoma	0.1617	-
OV56	Ovary	Carcinoma	0.1707	-
HUP-T4	Pancreas	Carcinoma	0.1746	-
Panc 05.04	Pancreas	Adenocarcinoma	0.1764	-
T98G	Brain	Glioblastoma	0.1878	-
CAL51	Breast	Adenocarcinoma	0.1956	-
Panc 02.03	Pancreas	Adenocarcinoma	0.2145	-
CAL 54	Kidney	Carcinoma	0.2182	-
SNU-182	Liver	Carcinoma Hepatocellular	0.2215	-
SK-N-SH	Brain	Neuroblastoma	0.2219	-
NCI-H661	Lung	Carcinoma Large Cell	0.2557	-
LXF-289	Lung	Adenocarcinoma	0.2633	-
Calu-3	Lung	Adenocarcinoma	0.2653	-
SU-DHL-6	Lymph Node	Lymphoma	0.2676	-
G121	Brain	Glioma	0.2779	-
HCC60	Ovary	Carcinoma	0.289	-
SNU-484	Stomach	Carcinoma	0.2938	-
HCC1162	Uterus	Adenocarcinoma	0.3001	-
NCI-H2369	Lung	Mesothelioma	0.3184	-
RXF (N)	Kidney	Carcinoma	0.33101	1.93434
COLO 853	Skin	Melanoma	0.3398	-
RT-112	Urinary Bladder	Carcinoma Transitional Cell	0.3464	-
RERF-LC-MS	Lung	Carcinoma Non-Small Cell	0.3501	-
G-402	Kidney	Curation Required	0.3545	-
Panc 04.03	Pancreas	Adenocarcinoma	0.3561	-
SK-MES-1	Lung	Carcinoma Squamous Cell	0.3564	-
NCI-H226 (G + N)	Lung	Mesothelioma	0.37 (N) / 0.55 (G)	22 (N) / - (G)
HCC78	Lung	Adenocarcinoma	0.3746	-
BT-549 (N)	Breast	Invasive ductal carcinoma	0.378139	2.40098
PL45	Pancreas	Adenocarcinoma Ductal	0.3854	-
LNCAP clone FGC	Prostate	Carcinoma	0.4758	-
SNU-601	Stomach	Carcinoma	0.4826	-
BxPC-3	Pancreas	Adenocarcinoma	0.5221	-
NCI-H28	Pleura	Mesothelioma	0.5467	-
OvCA 432	Ovary	Carcinoma	0.5473	-
HeLa	Cervix	Adenocarcinoma	0.5687	-
NCI-H1339	Lung	Carcinoma Small Cell	0.5698	-
RPMI-7951	Skin	Melanoma	0.6362	-
SW 480	Colon	Adenocarcinoma	0.6671	-
SNU-423	Liver	Carcinoma Hepatocellular	0.7927	-
NCI-H23 (G + N)	Lung	Carcinoma Non-Small Cell	0.8096	-
HCC515	Lung	Adenocarcinoma	0.8508	-
MKN-1	Stomach	Carcinoma Adenosquamous	0.9014	-
AN3 CA	Uterus	Adenocarcinoma	0.951	-

## Sheet: 3) GI25 - tissue
Tissue of origin	Primary diagnosis	Cell line	GI25 (µM)	GI50 (µM)	GI25 hits / total	GI25 hit / total (%)	N = NCI-60 tumor cell line panel / G = Genentech tumor cell line panel
Kidney	Curation Required	Caki-1 (G + N)	0.016 (N) / - (G)	21 (N) / - (G)	6 14	43
	Carcinoma	UO-31 (N)	0.0169146	0.0593064
	Carcinoma	TK-10 (G + N)	0.036 (N) / 0.49 (G)	0.36 (N) / - (G)
	Carcinoma	CAL 54	0.2182	-
	Carcinoma	RXF (N)	0.33101	1.93434
	Curation Required	G-402	0.3545	-
Ovary	Unknown	DOR 13	0.0131	-	13 37	35.1351
	Unknown	OVCAR-4 (G + N)	0.014 (N) / 0.28 (G)	0.029 (N) / - (G)
	Adenocarcinoma	NIH:OVCAR-3 (G + N)	0.023 (N) / 0.62 (G)	32 (N) / - (G)
	Carcinoma	OVCAR433	0.0613	0.362
	Adenocarcinoma	OvCA 429	0.0882	0.3808
	Carcinoma	COV413A	0.0988	-
	Cystadenocarcinoma Serous	OAW42	0.1072	-
	Adenocarcinoma	OVCAR-3 X2.1	0.1102	-
	Endometriosis	Hs 832(C).T	0.1275	-
	Adenocarcinoma	PE01	0.1377	-
	Carcinoma	OV56	0.1707	-
	Carcinoma	HCC60	0.289	-
	Carcinoma	OvCA 432	0.5473	-
Stomach	Carcinoma	RERF-GC-1B	0.0262	-	6 21	28.5714
	Carcinoma	NCI-N87	0.0348	-
	Carcinoma	SNU-216	0.0377	0.7656
	Carcinoma	SNU-484	0.2938	-
	Carcinoma	SNU-601	0.4826	-
	Carcinoma Adenosquamous	MKN-1	0.9014	-
Liver	Carcinoma Hepatocellular	SNU-475	0.0186	-	4 16	25
	Carcinoma Hepatocellular	JHH-4	0.1144	0.3481
	Carcinoma Hepatocellular	SNU-182	0.2215	-
	Carcinoma Hepatocellular	SNU-423	0.7927	-
Pancreas	Adenocarcinoma	Panc 03.27	0.0617	-	10 41	24.3902
	Adenocarcinoma	KCI-MOH1	0.083	-
	Adenocarcinoma	Panc 10.05	0.1132	-
	Adenocarcinoma	HPAC	0.1617	-
	Carcinoma	HUP-T4	0.1746	-
	Adenocarcinoma	Panc 05.04	0.1764	-
	Adenocarcinoma	Panc 02.03	0.2145	-
	Adenocarcinoma	Panc 04.03	0.3561	-
	Adenocarcinoma Ductal	PL45	0.3854	-
	Adenocarcinoma	BxPC-3	0.5221	-
Lung	Carcinoma Large Cell	HOP-92 (G + N)	<0.010 (N) / - (G)	5.6 (N) / - (G)	20 98	20.4082
	Adenocarcinoma	ABC-1	0.0252	0.0859
	Carcinoma Mucoepidermoid	NCI-H292	0.0312	-
	Carcinoma Non-Small Cell	HOP-62 (G + N)	0.039 (N) / - (G)	23 (N) / - (G)
	Adenocarcinoma	NCI-H1666	0.0465	-
	Carcinoma Non-Small Cell	NCI-H2347	0.0567	-
	Fibrosarcoma	HT-1080	0.088	-
	Adenocarcinoma Bronchioloalveolar	SW 1573	0.0992	-
	Mesothelioma	NCI-H2810	0.1326	-
	Carcinoma Large Cell	NCI-H661	0.2557	-
	Adenocarcinoma	LXF-289	0.2633	-
	Adenocarcinoma	Calu-3	0.2653	-
	Mesothelioma	NCI-H2369	0.3184	-
	Carcinoma Non-Small Cell	RERF-LC-MS	0.3501	-
	Carcinoma Squamous Cell	SK-MES-1	0.3564	-
	Mesothelioma	NCI-H226 (G + N)	0.37 (N) / 0.55 (G)	22 (N) / - (G)
	Adenocarcinoma	HCC78	0.3746	-
	Carcinoma Small Cell	NCI-H1339	0.5698	-
	Carcinoma Non-Small Cell	NCI-H23 (G + N)	0.8096	-
	Adenocarcinoma	HCC515	0.8508	-
Brain	Glioblastoma	U251 (N)	0.0188274	11.3846	7 36	19.4444
	Glioma	G61	0.0255	-
	astrocytoma	SNB-19 (N)	0.0526361	34.0978
	Neuroblastoma	SK-N-DZ	0.0532	0.9721
	Glioblastoma	T98G	0.1878	-
	Neuroblastoma	SK-N-SH	0.2219	-
	Glioma	G121	0.2779	-
Skin	Melanoma	Hs 852.T	0.0929	-	4 45	8.88889
	Melanoma	Hs 294T	0.1162	-
	Melanoma	COLO 853	0.3398	-
	Melanoma	RPMI-7951	0.6362	-
Lymph Node	Lymphoma B-cell	WSU-FSCCL	0.1303	0.5527	2 24	8.33333
	Lymphoma	SU-DHL-6	0.2676	-
Colon	Adenocarcinoma	SW 48	0.0263	-	2 41	4.87805
	Adenocarcinoma	SW 480	0.6671	-
Breast	Adenocarcinoma	CAL51	0.1956	-	2 51	3.92157
	Invasive ductal carcinoma	BT-549 (N)	0.378139	2.40098
Uterus	Adenocarcinoma	HEC-1-B	0.1198	-	3 6	50
	Adenocarcinoma	HCC1162	0.3001	-
	Adenocarcinoma	AN3 CA	0.951	-
Urinary Bladder	Carcinoma Transitional Cell	UM-UC-1	0.0607	-	2 4	50
	Carcinoma Transitional Cell	RT-112	0.3464	-
Tongue	Carcinoma Squamous Cell	PE/CA-PJ15	0.1355	-	2 3	66.6667
	Carcinoma Squamous Cell	BICR 22	0.1567	-
Blood	Lymphoma	HS-Sultan	0.0787	-	1 4	25
Cervix	Adenocarcinoma	HeLa	0.5687	-	1 7	14.2857
Pleura	Mesothelioma	NCI-H28	0.5467	-	1 3	33.3333
Prostate	Carcinoma	LNCAP clone FGC	0.4758	-	1 4	25
Cecum	-	-	-	-	0 3	0
Bone Marrow	-	-	-	-	0 2	0
Cartilage	-	-	-	-	0 2	0
Rectum	-	-	-	-	0 1	0
Skeletal Muscle	-	-	-	-	0 2	0
Adrenal	-	-	-	-	0 1	0
Septum	-	-	-	-	0 1	0
Testis	-	-	-	-	0 1	0
Thyroid	-	-	-	-	0 1	0
Curation Required	-	-	-	-	0 8	0

## Sheet: 4) GI50
Cell line	Tissue of origin	Primary diagnosis	GI25 (µM)	GI50 (µM)	N = NCI-60 tumor cell line panel / G = Genentech tumor cell line panel
OVCAR-4 (G + N)	Ovary	Unknown	0.014 (N) / 0.28 (G)	0.029 (N) / - (G)
UO-31 (N)	Kidney	Carcinoma	0.0169146	0.0593064
ABC-1	Lung	Adenocarcinoma	0.0252	0.0859
JHH-4	Liver	Carcinoma Hepatocellular	0.1144	0.3481
OVCAR433	Ovary	Carcinoma	0.0613	0.362
TK-10 (G + N)	Kidney	Carcinoma	0.036 (N) / 0.49 (G)	0.36 (N) / - (G)
OvCA 429	Ovary	Adenocarcinoma	0.0882	0.3808
WSU-FSCCL	Lymph Node	Lymphoma B-cell	0.1303	0.5527
SNU-216	Stomach	Carcinoma	0.0377	0.7656
SK-N-DZ	Brain	Neuroblastoma	0.0532	0.9721
