# Supplementary material for: Identification of response signatures for tankyrase inhibitor treatment in tumor cell lines
Source: iScience. 2021 Jul 1;24(7):102807. doi: 10.1016/j.isci.2021.102807 (PMC8313754; doi:10.1016/j.isci.2021.102807)
Supplement: Table S3. Excel file containing the results of NOISeq differential expression gene/RNA sequencing analysis, related to Figure 2 — (Sheets 1–5) Lists of differentially expressed genes (DEGs). The sheets contain columns depicting symbol, GeneID, log2 fold change, and probability. For all sheets, upon vehicle control (0.01% DMSO) and G007-LK (1 μM) treatment (24 h) of COLO 320DM, UO-31, OVCAR-4, ABC-1 and RKO tumor cell lines. (Sheets 6–9) Lists of predicted upstream regulators (UPSR). The sheets contain columns depicting upstream regulator, log expression ratio, molecule type, predicted activation state, activation Z-score, p value of overlap and target molecules in dataset. (Sheets 10–15) Lists of UPSRs selected by p value of overlap <5 × 10−5 and absolute activation Z-score > 0.5 or < −0.5. [file mmc3.xlsx]

## Sheet: 1) COLO320DM DEGs
Symbol	GeneID	log2FoldChange	Probability
DDIT3	1649	2.62239	0.976135
TAC3	6866	3.02428	0.976082
NUPR1	26471	2.73223	0.975951
TXNIP	10628	-2.73685	0.972232
RMRP	6023	2.86559	0.968857
NEXN	91624	-2.66548	0.957571
ADRA2C	152	-2.18726	0.951242
MALAT1	378938	2.00775	0.950952
DDIT4	54541	1.85529	0.949713
HDC	3067	-1.7653	0.948447
RPPH1	85495	2.40882	0.947946
TSC22D3	1831	1.78478	0.945625
TRIB3	57761	1.72972	0.945098
CXCR4	7852	-2.36463	0.944861
RCAN2	10231	2.74859	0.943621
UAP1L1	91373	1.91257	0.943226
APOE	348	2.20863	0.938479
RNU2-1	6066	1.70327	0.9384
GDF15	9518	4.15441	0.937872
NKD1	85407	-1.68252	0.935657
OSGIN1	29948	1.70098	0.935235
NEU1	4758	1.54451	0.934365
ETV5	2119	-1.88037	0.932994
IFI30	10437	1.55229	0.932467
HHIP	64399	-1.63067	0.931043
WNT11	7481	-1.54895	0.929909
CHAC1	79094	1.70981	0.928854
ATF5	22809	1.50134	0.928353
IGFBP5	3488	2.57545	0.927799
RNU4-1	26835	8.31501	0.925452
TMEM158	25907	-1.5084	0.925452
RGCC	28984	-1.93647	0.922842
ACKR3	57007	-3.30457	0.922683
INHBE	83729	2.89268	0.922103
SESN2	83667	1.65445	0.920785
APCDD1	147495	-1.32453	0.920416
ASNS	440	1.33362	0.919203
GPNMB	10457	2.33317	0.918016
KLF2	10365	1.40836	0.917858
BAMBI	25805	-1.38304	0.91675
MIR3648-1	100500862	1.61525	0.91646
PPP1R15A	23645	1.42259	0.914245
SAMD11	148398	1.46504	0.914113
MPP4	58538	-1.44076	0.913322
PKLR	5313	4.33663	0.912531
RN7SK	125050	1.45784	0.912162
ABCB1	5243	-1.25071	0.911845
TUBB3	10381	1.32134	0.911555
AXIN2	8313	-1.19564	0.910764
TMSB4X	7114	1.17866	0.90847
DACT1	51339	-1.86152	0.907705
COL13A1	1305	-1.93806	0.907494
ARRDC3	57561	1.44651	0.905912
EMP3	2014	1.17371	0.905517
PCP4	5121	1.09722	0.904831
RNU4-2	26834	3.35845	0.903381
C9orf3	84909	-1.23009	0.903117
BEST1	7439	2.70015	0.902299
BCYRN1	618	-1.07962	0.902273
ADM2	79924	2.68409	0.901746
EMB	133418	-1.43083	0.899214
SNAP25	6616	-1.10997	0.898924
PLS1	5357	1.22129	0.898318
NQO1	1728	1.09182	0.896208
LRRTM4	80059	3.60238	0.896182
ATF3	467	1.37526	0.894204
NPC2	10577	1.05037	0.893967
HSD17B14	51171	1.28312	0.893571
KLF6	1316	1.14714	0.892965
NKD2	85409	-1.05353	0.892674
SLC7A11	23657	1.25461	0.892358
LINC02297	642426	1.17127	0.892305
JUP	3728	1.06036	0.891119
PRSS56	646960	-1.05411	0.890301
SERPIND1	3053	-1.58802	0.889721
SQSTM1	8878	1.04918	0.889246
HOXB13	10481	1.11068	0.888534
RRAGC	64121	1.10019	0.888534
NEAT1	283131	1.0234	0.887058
ZNF467	168544	2.40665	0.886056
SLC17A5	26503	1.159	0.885185
PARM1	25849	-1.2058	0.884658
NUCB2	4925	0.988411	0.8845
CRYAB	1410	3.10902	0.884421
LINC01003	100128822	1.19624	0.88363
PIR	8544	1.10827	0.88355
AKNA	80709	1.47934	0.882997
KCNJ8	3764	-1.04656	0.882812
CD4	920	1.34972	0.882548
PLA2G3	50487	1.43653	0.881124
PRSS23	11098	-1.00286	0.880834
IRX5	10265	-0.971093	0.880043
FAM84A	151354	-0.981351	0.879384
TM7SF2	7108	1.03545	0.877907
FLCN	201163	1.18712	0.876562
CD36	948	-0.924566	0.874717
DACH1	1602	-1.00439	0.874506
MTRNR2L10	100463488	0.997448	0.873925
SMR3B	10879	-1.8563	0.873583
TFF1	7031	-5.39924	0.872976
CA14	23632	1.46379	0.871974
AGTR1	185	1.18978	0.871789
PPARGC1A	10891	1.34333	0.871262
PTP4A3	11156	0.947465	0.870497
COQ8A	56997	-0.953104	0.870181
SMAD9	4093	1.08284	0.869864
GAP43	2596	-1.41168	0.869522
HMGXB3	22993	-0.922198	0.868915
MYCN	4613	-1.20322	0.867649
ALCAM	214	-1.05965	0.867623
ALDH1A2	8854	-1.30809	0.866595
MTRNR2L1	100462977	0.895574	0.866384
MTRNR2L8	100463486	0.880385	0.865645
FBXO10	26267	1.18077	0.864353
CENPX	201254	-0.874343	0.864248
RN7SL2	378706	0.904212	0.864248
CRYL1	51084	0.967437	0.864195
SLC1A4	6509	1.04523	0.864169
MFGE8	4240	0.904219	0.863668
OSTN	344901	2.29165	0.863404
IRS2	8660	-0.972807	0.863219
ALDH1A1	216	-0.860602	0.863166
MAL2	114569	-0.85828	0.862903
GPX3	2878	0.847668	0.862296
C1orf105	92346	-2.42732	0.862112
MTRNR2L2	100462981	0.822684	0.861901
BRI3	25798	0.870237	0.861822
MMP15	4324	0.962582	0.861611
WARS	7453	0.868848	0.861505
SARS	6301	0.836454	0.8614
CCDC86	79080	-0.874133	0.861294
RN7SL1	6029	0.881038	0.86053
PLPP5	84513	1.11288	0.860398
CLDN11	5010	-0.897588	0.86016
AARS	16	0.817829	0.859738
PIM1	5292	1.00484	0.859738
ARHGEF2	9181	0.956474	0.859264
LMX1B	4010	1.47674	0.858815
PNRC1	10957	0.960663	0.858367
TPP1	1200	0.837495	0.85813
DHRS3	9249	-0.912602	0.858024
CORO1B	57175	0.83065	0.85784
SEMA3D	223117	-1.51991	0.857734
CEBPB	1051	0.881451	0.8566
ATP1B1	481	-0.812494	0.856073
OXR1	55074	-0.845887	0.855651
PCK2	5106	0.801054	0.854965
GALNT14	79623	-1.12682	0.854781
ARHGAP5-AS1	84837	-1.05139	0.854596
UTS2B	257313	0.911308	0.854544
RENBP	5973	2.14198	0.854306
LDHA	3939	-0.763818	0.854227
GPR162	27239	1.095	0.853278
COTL1	23406	-0.760974	0.852513
HERPUD1	9709	0.783434	0.85246
CDKN1B	1027	0.814437	0.852434
R3HDM2	22864	0.869669	0.85188
RRBP1	6238	0.766025	0.851722
UBALD1	124402	-0.835959	0.851537
EPB41L2	2037	-0.770531	0.851511
MTRNR2L6	100463482	0.875697	0.850904
NECTIN1	5818	-0.883308	0.850641
ALDH1B1	219	-0.781815	0.850588
NEBL	10529	1.02868	0.849771
ITM2B	9445	-0.726927	0.849586
NOP16	51491	-0.767749	0.849138
UGP2	7360	-0.748614	0.848637
LIMS1	3987	0.725303	0.848505
TUBA1A	7846	0.743419	0.847476
MT3	4504	-1.1243	0.846712
NOTUM	147111	-0.717547	0.846079
CARS	833	0.772085	0.845815
SEC24D	9871	0.868161	0.845551
ZMIZ1	57178	1.32549	0.84534
ENO2	2026	0.92487	0.845182
NRGN	4900	-0.883891	0.844681
INSIG1	3638	0.794482	0.844259
KCTD12	115207	-0.718894	0.844207
ID3	3399	0.708587	0.844127
HPS3	84343	0.902734	0.843916
EHD3	30845	-1.02115	0.843626
RSRP1	57035	0.859529	0.84302
PHLDB2	90102	-1.11022	0.842809
ZNF503	84858	-0.859139	0.842387
PPFIBP2	8495	-1.27291	0.84186
PGAM1	5223	-0.6763	0.84149
EIF4A2	1974	0.677211	0.841332
PLIN5	440503	1.02693	0.84091
ARMCX3	51566	0.727986	0.840805
EFHD1	80303	-0.72241	0.840699
CEBPG	1054	0.758064	0.840673
SLC27A2	11001	-0.795825	0.840172
OR51E2	81285	2.0989	0.839961
TOMM5	401505	-0.669964	0.839776
SERPINI1	5274	0.799492	0.839381
UNG	7374	-0.684166	0.839012
ARL15	54622	1.03003	0.838616
MIR3911	100500872	2.0963	0.838563
FSCN1	6624	-0.709773	0.838458
KREMEN1	83999	-0.690728	0.838458
PHF1	5252	0.889888	0.838432
SUSD4	55061	-1.27318	0.838352
GRPEL1	80273	-0.670366	0.838273
ABAT	18	-0.714992	0.838247
ZNF385A	25946	-0.687881	0.838168
RNA45SN5	100861532	0.814403	0.838062
HS1BP3	64342	0.713739	0.837799
RHOQ	23433	0.700445	0.837588
HPDL	84842	-0.695983	0.837192
TNFRSF19	55504	-0.924486	0.836638
MBIP	51562	-0.686483	0.836454
LIX1	167410	-0.725843	0.835452
IQGAP1	8826	0.738215	0.835373
PPIF	10105	-0.656748	0.834872
LINC01432	100270679	-3.49761	0.834766
CHPF	79586	0.765	0.834687
FTL	2512	0.642895	0.834397
FZD1	8321	-0.955675	0.834239
PLEKHH3	79990	0.770562	0.833606
DGCR6	8214	0.891881	0.833579
ALDOC	230	0.678475	0.832999
NXPH4	11247	0.682652	0.83292
SNORA63	6043	1.02163	0.83234
TWNK	56652	-0.746927	0.832076
LPAR1	1902	-1.25596	0.831839
SLC22A18	5002	0.885125	0.831786
TPD52L1	7164	-0.765582	0.831734
MTRNR2L3	100462983	0.789993	0.83147
ETS2	2114	-0.732348	0.831338
CCDC3	83643	-0.657082	0.830916
RTN4R	65078	0.744141	0.830705
RNF43	54894	-0.713446	0.830626
RHOBTB1	9886	0.770933	0.830573
METTL7A	25840	0.702643	0.830521
SHB	6461	-0.954762	0.830494
SPAG9	9043	0.73689	0.82994
FTH1	2495	0.627737	0.828886
TESC	54997	-0.718421	0.828727
CLIP1	6249	0.80711	0.828358
RLBP1	6017	-1.1241	0.827752
MAN1A2	10905	0.800914	0.827541
ARFGAP3	26286	0.744996	0.827488
CAMLG	819	0.713332	0.827409
TSPAN13	27075	-0.712076	0.827277
CLCN6	1185	1.06885	0.826855
SERPINA3	12	6.25764	0.826855
PLK2	10769	-0.711847	0.826776
HSPA13	6782	0.768958	0.826539
MAGED2	10916	0.62684	0.82617
DTYMK	1841	-0.64303	0.825932
GPER1	2852	2.19884	0.825906
KLHL24	54800	0.989526	0.825879
FABP2	2169	-1.04268	0.825721
ASAH1	427	0.694851	0.825668
SNORA77	677843	-2.15199	0.825537
TSPYL2	64061	0.689484	0.82522
SLITRK6	84189	-1.72374	0.825088
DCTPP1	79077	-0.621195	0.825062
VPS9D1	9605	1.0687	0.824772
DHRS2	10202	-0.720582	0.824245
GNAT3	346562	-1.14088	0.823875
FABP5	2171	-0.600157	0.823796
ANXA1	301	0.62222	0.823691
SNORA10	574042	-0.761975	0.823638
TRIB2	28951	0.651216	0.823638
BNIP3	664	-0.62391	0.823401
SORBS2	8470	-1.86794	0.823137
ODC1	4953	-0.590023	0.822768
STARD4	134429	0.813662	0.822741
SLC7A8	23428	-0.602586	0.822029
GOLGA2	2801	0.679154	0.821898
RHEB	6009	-0.60594	0.821792
ERMAP	114625	0.949928	0.82137
TFB2M	64216	-0.721525	0.821106
ENTPD7	57089	0.991228	0.820289
ERG	2078	-0.709482	0.820131
PRMT7	54496	-0.642628	0.820078
GTPBP2	54676	0.694236	0.819788
TSFM	10102	-0.627455	0.819366
RND2	8153	0.804494	0.818786
UNC5B	219699	0.706419	0.818522
RPGRIP1L	23322	1.0012	0.818259
AEN	64782	-0.701657	0.818179
FHOD3	80206	-0.762882	0.817758
MAP1B	4131	0.945248	0.817573
GINS2	51659	-0.57795	0.817467
POLR3K	51728	-0.583608	0.817467
SRSF7	6432	-0.57504	0.817467
REEP1	65055	0.824236	0.817362
PMP22	5376	-1.02476	0.817151
HIST3H2A	92815	0.628441	0.81694
SMPD1	6609	0.664908	0.816861
EIF1	10209	0.56422	0.816676
EXOSC4	54512	-0.597125	0.816624
EFHD2	79180	-0.607983	0.816492
RRS1	23212	-0.613189	0.816413
PDK1	5163	-0.710254	0.816281
SNRPG	6637	-0.56097	0.816043
HDAC6	10013	0.651567	0.815832
IMP4	92856	-0.562139	0.815727
ERMP1	79956	-0.723047	0.815595
MVB12B	89853	0.801492	0.815358
PGAM5	192111	-0.569344	0.815305
BHLHE40	8553	0.887106	0.814936
GAS2L3	283431	0.838911	0.814751
NFKBIL1	4795	0.692144	0.81425
FGFBP1	9982	0.590994	0.814171
CCDC92	80212	0.62986	0.814145
MRTO4	51154	-0.591036	0.814118
WBP2	23558	0.589434	0.814039
TRAK2	66008	0.826435	0.81396
ZEB1-AS1	220930	1.07719	0.813881
RNF213	57674	0.897484	0.813697
IFRD1	3475	0.698557	0.813644
HNRNPM	4670	-0.536542	0.813433
MYC	4609	-0.525482	0.813064
ALDH18A1	5832	-0.556798	0.812853
NRN1	51299	0.567677	0.8128
POLR2L	5441	-0.549205	0.812774
BLVRB	645	0.633525	0.812589
DYRK1B	9149	0.996536	0.812457
TFAP2C	7022	-1.28668	0.812167
EXOSC5	56915	-0.602316	0.812035
ARHGAP33	115703	0.963469	0.811956
PTPN13	5783	0.735984	0.811692
KDM4A	9682	0.663223	0.811587
PITX2	5308	0.657317	0.811534
HNRNPDL	9987	-0.541724	0.811297
RAB26	25837	1.0689	0.811297
LGALS1	3956	0.729576	0.811218
ABHD4	63874	0.713756	0.810796
DNAJB2	3300	0.665206	0.8104
HHIP-AS1	646576	-0.654661	0.810163
STT3A	3703	0.550869	0.810031
AMOTL2	51421	-0.648934	0.809899
SDC1	6382	-0.649153	0.809873
NUFIP1	26747	-0.655836	0.809662
PJA2	9867	0.642575	0.80953
KMT5A	387893	-0.536908	0.809372
PKP4	8502	-0.581413	0.809266
CTSA	5476	0.555416	0.80924
PMPCA	23203	-0.529515	0.808924
NRP2	8828	-0.568804	0.808634
FZD8	8325	-0.95804	0.808528
SNORD59B	692090	2.54114	0.808396
KRT81	3887	-1.45864	0.808343
TOB1	10140	0.637662	0.808264
SMIM14	201895	0.907847	0.808159
MRPS17	51373	-0.568279	0.808001
PUS1	80324	-0.552346	0.807922
IDH1	3417	0.555002	0.807895
GYG2	8908	-0.614847	0.807711
BCL2L2	599	0.666794	0.807658
HSDL1	83693	0.572498	0.807526
FADS3	3995	0.65127	0.807394
LRFN1	57622	-0.686583	0.807341
LAMP2	3920	0.578114	0.807289
RRP1	8568	-0.553988	0.807289
KRCC1	51315	0.801202	0.80713
NAB2	4665	0.720328	0.807025
MAD2L1	4085	-0.525804	0.806972
ACAT2	39	0.541913	0.80684
ZNF581	51545	0.585441	0.806761
RRP9	9136	-0.555703	0.806603
ASS1	445	0.585983	0.806577
PLEKHO1	51177	-0.531765	0.805812
ID1	3397	0.74657	0.805706
WIF1	11197	-0.635253	0.805627
FRAT2	23401	-0.693745	0.805575
PLCD1	5333	0.922144	0.805416
HMBOX1	79618	1.1897	0.805311
TNC	3371	0.620004	0.805311
MBD6	114785	0.582427	0.805153
SIRT2	22933	0.634032	0.805021
SLC6A6	6533	-0.630066	0.804942
PTCD3	55037	-0.592265	0.804889
DKC1	1736	-0.519287	0.804704
SERP1	27230	0.517706	0.80452
PPP4R3B	57223	0.562083	0.804467
PUS7	54517	-0.611784	0.804256
HIST2H2BE	8349	0.657736	0.804151
SSFA2	6744	-0.624193	0.804019
LSS	4047	0.541812	0.803755
ORC6	23594	-0.568116	0.803755
CUL4B	8450	0.558526	0.803702
TRMT10C	54931	-0.527499	0.80357
SNORD23	692091	-1.06478	0.803386
NUDT14	256281	0.560926	0.803333
ASCL2	430	-0.704327	0.803175
CCNG2	901	0.847844	0.803149
FERMT2	10979	0.636855	0.803149
HPRT1	3251	-0.520693	0.803017
PSAT1	29968	0.501104	0.802911
CLASP2	23122	0.656215	0.802832
HK2	3099	-0.578001	0.802542
SMARCD3	6604	0.74205	0.802252
EPHX2	2053	0.66715	0.801487
RUNX2	860	-0.914413	0.801276
FOSL2	2355	-0.900712	0.80125
HOXC6	3223	0.781407	0.801092
ACSF2	80221	0.546975	0.800881
LYST	1130	1.83421	0.800828
CCDC137	339230	-0.550375	0.800564
ERG28	11161	0.533966	0.800195
NFE2L1	4779	0.518384	0.799931
MEP1B	4225	-0.526173	0.799905
CALCOCO2	10241	0.590951	0.799773
FASTK	10922	0.546644	0.79972
SLC25A19	60386	-0.639211	0.799483
HSPE1	3336	-0.502818	0.799167
ANGPTL2	23452	-0.921152	0.79914
MRM3	55178	-0.572126	0.799008
LDHD	197257	0.707325	0.798982
TTC14	151613	0.639791	0.798877
SNORD16	595097	-1.35532	0.798824
TK1	7083	-0.503632	0.798666
MRM1	79922	-0.80546	0.798639
TBRG1	84897	-0.694147	0.798613
LRIG1	26018	-0.743745	0.798587
GOT1	2805	0.532411	0.798059
PADI2	11240	1.14594	0.797716
FAIM2	23017	3.14436	0.79769
ST7-AS1	93653	1.1004	0.797268
ZBTB22	9278	0.83546	0.796952
EIF2S1	1965	-0.505942	0.79653
SLC48A1	55652	0.709573	0.796451
MIR2861	100422910	6.8511	0.796161
ACTL8	81569	-0.906976	0.796081
B4GALT4	8702	-0.552427	0.795765
ADGRA2	25960	0.896557	0.795739
RARG	5916	-0.501888	0.795739
PCYT2	5833	0.556187	0.79566
ACTG1	71	0.47532	0.795607
SSR2	6746	0.492612	0.795132
DLX1	1745	-0.6587	0.794948
CTH	1491	0.7398	0.794842
SMC6	79677	0.611578	0.794789
MEDAG	84935	-1.14373	0.794578
TMEM120A	83862	0.621289	0.794367
SNORD45A	26805	-1.47394	0.794341
UGT8	7368	-0.736016	0.794341
TNFRSF1B	7133	-1.31784	0.794288
GFPT1	2673	0.629501	0.794262
GEMIN6	79833	-0.495737	0.793814
LRRC49	54839	-0.596781	0.79355
MOSPD2	158747	0.866838	0.793444
HNRNPAB	3182	-0.480879	0.793392
CDKN1C	1028	0.574756	0.793128
CST3	1471	-0.478169	0.793075
ARHGAP18	93663	-0.531072	0.793023
NARF	26502	-0.514517	0.792759
RRAGD	58528	0.705456	0.79268
LIPA	3988	0.539264	0.792601
PHGDH	26227	0.470497	0.792495
PRPS2	5634	-0.532964	0.79239
TSPAN8	7103	-1.08226	0.792284
TCF7	6932	-0.566345	0.792205
SLC38A7	55238	0.606315	0.791968
SETDB2	83852	0.763635	0.791862
LETM1	3954	-0.518928	0.791836
SNRNP70	6625	-0.479634	0.791783
EARS2	124454	-0.53258	0.791704
HDHD5	27440	-0.494848	0.791678
TRIM45	80263	0.8278	0.791361
EZR	7430	0.487877	0.791229
FDFT1	2222	0.484887	0.791071
LOC100130417	100130417	0.903292	0.790992
MAFG	4097	0.60637	0.790834
COG6	57511	0.599661	0.790728
SKIL	6498	0.68228	0.790728
LYN	4067	-0.705215	0.790491
POLR2D	5433	-0.475796	0.790386
FAM131B	9715	-1.36535	0.79028
HMGCS1	3157	0.505756	0.79028
LPAR3	23566	0.667724	0.79028
CDK2AP2	10263	0.53212	0.790069
DYNC2LI1	51626	0.597073	0.789884
DHX37	57647	-0.552985	0.789753
TCAIM	285343	0.747807	0.789674
CLCN5	1184	1.02882	0.789621
FEN1	2237	-0.482041	0.789542
RPRM	56475	-0.826315	0.789542
DAAM1	23002	-0.880029	0.789436
SCARB1	949	-0.47997	0.789357
NUDT15	55270	-0.483044	0.789304
MINDY1	55793	0.682168	0.789278
CDX2	1045	-0.459383	0.789252
RNF19A	25897	0.765756	0.789252
CHRNA5	1138	-0.656499	0.788988
NNT	23530	0.562466	0.788856
FBXO9	26268	-0.589964	0.788803
DLX2	1746	-0.617842	0.788645
ORMDL2	29095	-0.501615	0.788645
SREBF1	6720	0.52197	0.788276
MRPL4	51073	-0.483602	0.78817
RCL1	10171	-0.609795	0.78817
CLUH	23277	-0.488026	0.788065
POP7	10248	-0.477086	0.787828
CCNI	10983	0.463139	0.787485
SNORD3A	780851	1.33284	0.787485
PPP1R14C	81706	0.918273	0.787458
CDS1	1040	0.654202	0.787089
RNU6ATAC	100151684	2.96545	0.787089
PRPF31	26121	-0.492492	0.786984
JUND	3727	0.481067	0.786931
JUN	3725	0.5442	0.786826
VPS13C	54832	0.829225	0.786773
MCAT	27349	-0.57355	0.786746
SNORD45C	692085	-6.76565	0.78672
SNORA50C	677842	-0.799244	0.786667
DYRK2	8445	-0.575864	0.786588
PIP4P2	55529	0.918975	0.786588
HNRNPA2B1	3181	-0.450239	0.786377
SDHAF4	135154	0.739805	0.786351
GNG2	54331	-1.47006	0.786245
ICA1	3382	0.900508	0.786245
TMEM136	219902	0.7401	0.786114
MED4	29079	-0.487649	0.786061
CFDP1	10428	0.486437	0.786034
TMEM171	134285	0.773121	0.786034
NMRAL2P	344887	2.16217	0.785797
ZNF865	100507290	0.72623	0.785797
SLC38A4	55089	-0.628986	0.785692
USO1	8615	0.4858	0.785428
NUDT11	55190	-0.531016	0.78527
SNHG15	285958	-0.484045	0.785059
SLC25A6	293	0.43561	0.784821
COPA	1314	0.473079	0.784742
RUFY1	80230	0.59042	0.784742
CTSL	1514	0.968536	0.784716
PARP8	79668	-0.622535	0.784663
MCOLN3	55283	1.11016	0.784558
TMEM39A	55254	0.608355	0.784558
EIF5A	1984	-0.439192	0.784479
ZWINT	11130	-0.465507	0.784268
GNB1L	54584	-0.623443	0.784189
NCLN	56926	-0.467196	0.784136
DNAJC1	64215	0.525781	0.783846
POU5F1B	5462	-0.526322	0.783846
GADD45A	1647	0.592661	0.78374
WSB2	55884	0.520055	0.783503
MRPS26	64949	-0.44703	0.783345
RAB5B	5869	0.531763	0.783345
DUSP23	54935	-1.22245	0.783266
DYNLL2	140735	-0.451811	0.78316
LARGE2	120071	-0.568193	0.78316
RCC1L	81554	-0.492424	0.783002
PLXNA3	55558	0.69044	0.78287
PITX1	5307	-0.494664	0.782817
GREM1	26585	-0.915122	0.782606
RHOBTB3	22836	0.469795	0.78258
NOLC1	9221	-0.450512	0.782475
UGT2A3	79799	3.46094	0.782422
NBPF1	55672	0.670473	0.782343
TSPAN7	7102	0.448595	0.782264
SIRT1	23411	0.605644	0.782237
TMEM60	85025	0.562643	0.781974
LINC02398	100506393	0.865056	0.781921
FAM219B	57184	0.594214	0.781842
MIA3	375056	0.595668	0.781842
DHODH	1723	-0.571332	0.781657
CD3EAP	10849	-0.774355	0.781604
NOL6	65083	-0.554159	0.781604
BIRC5	332	-0.453287	0.781525
COPG1	22820	0.447961	0.781262
DDAH2	23564	0.580529	0.781182
RUVBL1	8607	-0.441802	0.78113
SIVA1	10572	-0.435714	0.78113
AFF4	27125	0.64133	0.781051
TIMM13	26517	-0.461715	0.781024
FADS1	3992	0.45597	0.780945
ARPC1A	10552	-0.431889	0.780892
SSR1	6745	0.47322	0.780787
HDAC5	10014	0.506565	0.780761
TMEM161B	153396	0.63616	0.780734
GSS	2937	-0.436927	0.78055
SLC7A6	9057	-0.53542	0.78055
TARS2	80222	-0.433783	0.78047
POLE3	54107	-0.442181	0.780391
AMDHD2	51005	0.563711	0.78018
CENPL	91687	0.676525	0.780049
HOXD13	3239	-0.487316	0.779996
GLRX5	51218	-0.446403	0.779943
PFAS	5198	-0.489417	0.779864
BOP1	23246	-0.442738	0.779811
JPT2	90861	-0.448024	0.779758
SLC30A10	55532	3.03994	0.779679
DPYSL5	56896	-0.552163	0.779521
FKBP4	2288	-0.427566	0.779284
MKNK2	2872	0.492651	0.779205
MCM2	4171	-0.427704	0.779152
POR	5447	0.47038	0.779099
GAS5	60674	0.426856	0.779073
XPOT	11260	0.427967	0.779073
HOXA13	3209	0.634842	0.779046
CYTH2	9266	0.656506	0.778941
MRPS12	6183	-0.456926	0.778862
H2AFY	9555	-0.430062	0.778783
HMOX2	3163	-0.460531	0.778625
C2orf15	150590	1.07884	0.778414
ZBTB26	57684	0.655107	0.778308
TNFAIP8L2	79626	-2.68692	0.778282
KCTD13	253980	0.559119	0.778255
PAM	5066	-0.472921	0.778255
COL3A1	1281	-0.49651	0.77815
MYBL1	4603	1.01792	0.778097
ARFGEF3	57221	0.788311	0.778071
LYAR	55646	-0.439642	0.778071
MEGF9	1955	0.633789	0.778044
DPH2	1802	-0.507319	0.777728
YDJC	150223	-0.444199	0.777649
RCOR3	55758	0.786058	0.777596
RAB3D	9545	0.65753	0.77757
VPS11	55823	0.531059	0.77757
TMEM68	137695	0.759514	0.777438
ADM5	199800	-1.28176	0.777227
MIR4263	100422965	-6.68874	0.777227
LAS1L	81887	-0.438403	0.777201
SNORD11	692058	-6.68407	0.777201
DNAJC10	54431	0.498268	0.777148
PCSK1N	27344	0.453243	0.777016
GMNN	51053	-0.460523	0.776911
ARL6IP1	23204	0.424748	0.776858
ITPA	3704	-0.432425	0.776831
VAMP2	6844	0.504888	0.776779
MTSS1	9788	-0.699532	0.776752
CD63	967	0.416099	0.7767
GRK3	157	0.755152	0.776594
VPS36	51028	0.521893	0.776489
SLC16A9	220963	1.18253	0.776436
NSUN2	54888	-0.462221	0.776383
VIM	7431	0.410379	0.776278
SNORA4	619568	0.89303	0.776225
ESRRA	2101	0.479655	0.776199
FOXL1	2300	-1.35017	0.776093
RANGAP1	5905	-0.444081	0.776067
GABRA2	2555	-0.526731	0.775882
SNORD10	652966	0.997456	0.775882
CLCN3	1182	0.539604	0.775803
IGFBP2	3485	-0.415816	0.775803
MRPL13	28998	-0.461155	0.775803
PHYH	5264	0.587579	0.775803
FN3K	64122	0.557541	0.775724
LIN7B	64130	0.804413	0.775513
PKM	5315	-0.409445	0.775381
LAPTM4B	55353	-0.418157	0.775276
SGSH	6448	0.547555	0.775223
PPIL3	53938	0.506592	0.775091
EMG1	10436	-0.441761	0.775012
GRAMD1B	57476	0.64333	0.775012
PTPDC1	138639	0.785839	0.774985
COA3	28958	-0.429246	0.774854
KRT20	54474	0.771801	0.774827
LHPP	64077	0.68235	0.774616
SIKE1	80143	0.521616	0.774616
LPIN2	9663	0.650967	0.774564
TAGLN2	8407	-0.409675	0.774511
HDAC3	8841	-0.459837	0.774458
LSM6	11157	-0.445314	0.774432
RBM38	55544	-0.489817	0.774326
CSDC2	27254	2.03688	0.774168
PRKAG2	51422	-1.76958	0.774168
RNF168	165918	-0.527257	0.774115
AHSA1	10598	-0.420636	0.774089
NR3C1	2908	0.803517	0.774089
GNL3	26354	-0.423161	0.773957
RPA2	6118	-0.43541	0.773957
IZUMO4	113177	1.20325	0.773904
CHD2	1106	0.622829	0.773878
SEC23B	10483	0.46041	0.773852
GOT2	2806	-0.413943	0.773825
NIN	51199	-0.485348	0.773772
TRPT1	83707	0.536289	0.773746
GEMIN4	50628	-0.485301	0.773693
PNP	4860	-0.439846	0.773693
SAT2	112483	0.475985	0.773562
SCPEP1	59342	0.487906	0.773113
HS6ST1	9394	-0.459242	0.773008
TPI1	7167	-0.399305	0.772955
KATNB1	10300	-0.431331	0.772823
CKAP2L	150468	0.561634	0.77277
ATP6V1G1	9550	0.419309	0.772718
MCM7	4176	-0.411553	0.772507
LZTS1	11178	-0.864458	0.77248
FNIP2	57600	1.1763	0.772454
CSNK2A2	1459	0.438531	0.772269
PGK1	5230	-0.398328	0.772217
WIPI1	55062	0.995303	0.772217
OPTN	10133	0.850329	0.771979
PAICS	10606	-0.404146	0.771953
GEMIN5	25929	-0.524507	0.771874
FSTL1	11167	0.395558	0.771637
GALNS	2588	0.544517	0.771584
HMGCS2	3158	-3.2679	0.771531
SMAD6	4091	0.688898	0.771505
AIF1L	83543	-0.474302	0.771399
AKAP11	11215	0.503127	0.771162
NORAD	647979	0.42494	0.771135
PA2G4	5036	-0.397536	0.771056
MRPS34	65993	-0.396584	0.770977
IGF2R	3482	0.48017	0.770925
CHP1	11261	0.470081	0.770898
RNU2-2P	26855	1.9028	0.770424
SNRPA1	6627	-0.420117	0.770292
NHP2	55651	-0.398892	0.77016
GABARAP	11337	0.395507	0.770107
POLR2F	5435	-0.46044	0.770107
SRSF2	6427	-0.397789	0.770107
ATOX1	475	-0.420631	0.770054
SNORA26	677810	-1.09528	0.770028
VEGFA	7422	0.49828	0.770028
MELTF-AS1	100507057	0.664274	0.770002
RNF41	10193	0.534653	0.769843
RHOB	388	0.395944	0.769712
TOMM6	100188893	-0.404483	0.769553
TMEM80	283232	0.568756	0.769316
KIDINS220	57498	0.471955	0.769237
KCTD7	154881	0.888649	0.76921
NXT1	29107	-0.462954	0.76921
MRPS2	51116	-0.400822	0.769052
ZBED3	84327	0.702488	0.769052
GJA1	2697	-0.438515	0.769026
HEXB	3074	0.436675	0.769026
SH3BGRL2	83699	-0.617086	0.768947
ATP11C	286410	-0.434178	0.768841
not found, see GeneID	90784	-0.592597	0.768841
TEX10	54881	-0.438386	0.768841
TCOF1	6949	-0.430886	0.768815
LMBR1	64327	0.494171	0.768762
VEGFB	7423	0.462675	0.768709
ATP6AP1	537	0.399774	0.768683
SNORD35A	26816	-1.37356	0.768683
TMED10	10972	0.407736	0.768683
GC	2638	-0.828323	0.76863
ERLEC1	27248	0.452625	0.768604
NDC1	55706	-0.463822	0.768604
CHCHD7	79145	-0.424129	0.768525
CREB3L2	64764	0.530743	0.76834
RAB30	27314	-0.881908	0.76834
ENOX2	10495	0.617093	0.768314
ATP1A1	476	-0.410039	0.768261
ATPAF1	64756	-0.403868	0.768261
MCM6	4175	-0.4595	0.768261
SEC11C	90701	0.419548	0.768235
LETMD1	25875	0.43003	0.768156
TUG1	55000	0.439002	0.768129
FADS2	9415	0.429365	0.768077
MSH6	2956	-0.406996	0.768077
VPS41	27072	0.611049	0.76805
NUDC	10726	-0.397241	0.768024
UBE2L3	7332	-0.408453	0.768024
PPCS	79717	0.501369	0.767839
ULBP2	80328	1.19142	0.767602
SOCS7	30837	0.710324	0.767576
GCA	25801	-0.448784	0.767417
PDE4D	5144	-0.551056	0.767365
PSMG1	8624	-0.405632	0.767338
WASHC3	51019	-0.486799	0.767285
RANBP1	5902	-0.390406	0.767233
C12orf49	79794	0.498934	0.76718
ZNF524	147807	0.732848	0.767101
RAB27A	5873	0.882496	0.767075
EXOSC9	5393	-0.443091	0.766995
PRKAR1A	5573	0.43176	0.766995
VARS	7407	-0.407468	0.766969
FICD	11153	1.07604	0.76689
HSPH1	10808	-0.414248	0.766811
RNF126	55658	-0.412421	0.766784
ACSL4	2182	0.529118	0.766547
TOLLIP	54472	0.528023	0.766547
C14orf93	60686	0.659846	0.766494
CCND2	894	-0.419178	0.766494
HMGCR	3156	0.449875	0.766468
FAM241A	132720	-0.48331	0.766415
PNO1	56902	-0.430407	0.766415
DDX10	1662	-0.494362	0.766389
DEGS1	8560	-0.450201	0.766204
SEC31A	22872	0.406952	0.766178
ALYREF	10189	-0.393247	0.766099
TCF4	6925	-0.477317	0.765967
NDUFAF8	284184	-0.401397	0.765941
PDXP	57026	-0.431021	0.765941
BHLHA15	168620	0.735602	0.765888
FAM184B	27146	1.0546	0.765809
PIH1D1	55011	-0.43467	0.765809
EPHA4	2043	0.677007	0.76573
ID2	3398	0.481275	0.76573
NBR2	10230	0.818964	0.76573
MCUB	55013	-1.09448	0.765624
SFXN1	94081	-0.438806	0.765598
ASF1B	55723	-0.418097	0.765519
KIAA0895L	653319	0.532461	0.765466
ZNF385C	201181	-1.07953	0.76536
MYBL2	4605	-0.396039	0.765334
HSD3B7	80270	0.774582	0.765308
SERPINH1	871	0.44216	0.765308
PSMD1	5707	-0.405071	0.765281
ASB13	79754	-0.429447	0.765097
FNIP1	96459	0.797534	0.765044
CARHSP1	23589	-0.44817	0.764807
ILDR2	387597	-0.598738	0.764728
CTSD	1509	0.385917	0.764648
POLR3H	171568	-0.513175	0.764622
MEIS1	4211	-0.56476	0.764358
CREM	1390	-0.537323	0.764306
WDR3	10885	-0.417643	0.764279
WDR43	23160	-0.398534	0.764227
CPNE2	221184	0.421481	0.764174
SNRPF	6636	-0.389487	0.764147
LTK	4058	0.919058	0.764121
NMNAT1	64802	0.934809	0.764095
SAC3D1	29901	-0.468899	0.764095
TCEA1	6917	0.402233	0.764042
STIP1	10963	-0.387832	0.763989
CDC45	8318	-0.43258	0.76391
WDR74	54663	-0.421336	0.763778
DNAJB9	4189	0.736265	0.763752
PTRH2	51651	-0.421381	0.763726
SNORD69	692109	-2.33927	0.763646
SSB	6741	-0.391653	0.763541
UBE2N	7334	-0.40051	0.763488
ATF7	11016	0.648818	0.763383
KRT37	8688	-1.6358	0.763356
XIAP	331	0.595856	0.763304
TIMM23	100287932	-0.395636	0.763251
TLE3	7090	-0.502824	0.763198
HAX1	10456	0.391329	0.763119
HILPDA	29923	-0.46564	0.763014
NECAB3	63941	0.472447	0.762987
MVD	4597	0.41962	0.762644
PANK3	79646	0.544935	0.762618
HAUS7	55559	-0.47204	0.762565
MYL5	4636	0.584804	0.76246
PPRC1	23082	-0.4835	0.762433
GTF3C1	2975	-0.416439	0.762407
MRPS28	28957	-0.415072	0.762407
WDR46	9277	-0.443058	0.762328
MT2A	4502	-0.389191	0.762143
CHAC2	494143	-0.47446	0.762091
RAB14	51552	0.454679	0.762091
TMCO3	55002	0.430717	0.762091
OGFOD1	55239	-0.415969	0.761985
UFL1	23376	0.5418	0.761932
VPS26C	10311	0.531149	0.761932
FNDC3A	22862	0.510191	0.761906
ENO1	2023	-0.372406	0.76188
TELO2	9894	-0.424173	0.761853
C15orf39	56905	-0.523941	0.761801
NRBP1	29959	0.408373	0.761563
OGDH	4967	0.434098	0.761563
NCL	4691	-0.367326	0.761537
MAPK6	5597	0.486559	0.761431
FARS2	10667	-0.465266	0.761379
ZNF579	163033	0.517105	0.761379
GOLGA4	2803	0.506064	0.761352
SEL1L	6400	0.533701	0.761273
TOMM40	10452	-0.378922	0.76122
CPQ	10404	0.611694	0.761168
SNX30	401548	0.687845	0.761168
MDM1	56890	0.582765	0.761141
MYT1	4661	1.08713	0.761141
MT1A	4489	-0.415098	0.760983
BRPF3	27154	0.584568	0.760825
EIF4B	1975	0.371591	0.760825
CCDC124	115098	-0.375601	0.760719
MED12	9968	0.473636	0.76064
DNAJA1	3301	-0.377925	0.760588
SNN	8303	0.617448	0.760561
NME3	4832	0.444123	0.760456
ANXA4	307	0.428799	0.760429
CALU	813	0.395159	0.760429
FALEC	100874054	0.525108	0.760403
PTTG1	9232	-0.388783	0.760403
NME1	4830	-0.377244	0.76035
SVIL	6840	1.35509	0.760324
SIL1	64374	0.453269	0.760271
BYSL	705	-0.4412	0.760245
CIZ1	25792	0.389876	0.760166
BID	637	-0.444386	0.760139
H1F0	3005	0.369894	0.760086
SCARNA12	677777	-0.553861	0.760086
GLDC	2731	-0.4689	0.76006
OSTC	58505	0.373448	0.760007
TAF1	6872	0.570696	0.760007
ZNF219	51222	0.490586	0.759876
AHCYL2	23382	0.666194	0.75977
EPOP	100170841	-0.430065	0.75977
EIF2AK3	9451	0.623051	0.759638
SLC25A26	115286	-0.550464	0.759612
SCARB2	950	0.400232	0.759533
EBNA1BP2	10969	-0.389294	0.75948
PCNA	5111	-0.374522	0.759427
TMED7	51014	0.469186	0.759427
DTX3	196403	0.680853	0.759295
PES1	23481	-0.382055	0.759269
DTWD2	285605	0.652989	0.759111
ZNF358	140467	0.418768	0.759111
DGUOK	1716	-0.385629	0.759058
SNORD79	26770	-1.01796	0.758926
CHST11	50515	0.44287	0.758873
LY6E	4061	-0.388903	0.758821
ENO3	2027	0.644343	0.758636
CYBA	1535	-0.584769	0.75861
JMJD1C	221037	0.686721	0.758583
MCM5	4174	-0.392748	0.758583
VAT1	10493	0.38901	0.758531
YWHAG	7532	-0.379631	0.758531
CES1	1066	-1.03858	0.758504
SYNGR2	9144	-0.379237	0.758452
CCDC138	165055	-0.538239	0.758425
AURKB	9212	-0.389095	0.758399
NFKBIA	4792	0.428616	0.758135
PSMB10	5699	-0.44255	0.758003
LBH	81606	-0.410111	0.757951
LPCAT1	79888	-0.454211	0.757871
IGBP1	3476	0.394346	0.757792
JPT1	51155	-0.371266	0.757792
MARK4	57787	0.590764	0.757792
PHC1	1911	0.486142	0.757792
GLI4	2738	0.548683	0.75774
NUBP2	10101	-0.390477	0.75774
NAGLU	4669	0.441649	0.757608
SAFB2	9667	-0.450923	0.757555
CDK18	5129	0.721221	0.757318
B4GALNT3	283358	-0.866451	0.757291
ANP32A	8125	-0.372755	0.757186
LOC93622	93622	-0.418962	0.757186
NDNF	79625	-0.762309	0.756896
POP5	51367	-0.405605	0.756711
STRBP	55342	0.40859	0.756632
ISOC1	51015	-0.444216	0.756579
PCNX4	64430	0.447089	0.756553
AIDA	64853	0.395666	0.75621
ASPH	444	0.403046	0.75621
HNRNPD	3184	-0.361442	0.75621
ARHGAP27	201176	0.501725	0.756157
BRIX1	55299	-0.393351	0.756105
STXBP1	6812	0.369311	0.756105
REXO4	57109	-0.385973	0.756078
SURF6	6838	-0.405581	0.756026
C16orf58	64755	0.411581	0.755999
ADPRM	56985	0.90446	0.755973
SYF2	25949	0.451238	0.755946
NAV1	89796	-0.688802	0.755867
RAE1	8480	-0.394475	0.755867
UTP3	57050	-0.39479	0.755841
MEF2D	4209	0.621304	0.755815
PCBP2	5094	0.355474	0.755815
ARPC5L	81873	-0.38096	0.755709
HAT1	8520	-0.393516	0.755656
EIF4G1	1981	-0.361657	0.755498
MGME1	92667	-0.419524	0.755419
MRPL14	64928	-0.370483	0.755234
TFE3	7030	0.444435	0.755155
GINS3	64785	-0.431045	0.755129
ASMTL	8623	-0.531738	0.755103
BUD23	114049	-0.382699	0.755103
LY6G6D	58530	-0.392554	0.754997
SDCCAG3	10807	-0.383714	0.754918
CACFD1	11094	0.522734	0.754892
SMPD4	55627	-0.387879	0.754892
ALKBH7	84266	0.429424	0.754628
CASC3	22794	0.401551	0.754549
TPT1-AS1	100190939	0.838699	0.754496
PYCR3	65263	-0.453093	0.754391
SNORA27	619499	0.983513	0.754364
SQLE	6713	0.379371	0.754338
STMN3	50861	0.574349	0.754285
TMEM173	340061	0.464651	0.754232
EIF3B	8662	-0.35773	0.75418
ZFYVE26	23503	0.801714	0.754153
LANCL3	347404	-0.931203	0.754101
PPP1R3E	90673	0.776409	0.753942
UQCC3	790955	-0.459468	0.753942
CLN3	1201	0.398456	0.753679
CDK2AP1	8099	-0.365833	0.753652
SLC38A1	81539	0.376341	0.753547
EIF2B5	8893	-0.392986	0.75352
GRWD1	83743	-0.39626	0.75352
MYBBP1A	10514	-0.404859	0.75352
PSMG4	389362	-0.396706	0.75352
GCC2	9648	0.726872	0.753494
BEX2	84707	1.4905	0.753389
SNRPD3	6634	-0.363998	0.753257
FJX1	24147	-0.540448	0.753204
EMX2	2018	-0.537282	0.753019
ANKFN1	162282	-3.82023	0.752967
LMAN1	3998	0.39434	0.752967
EPRS	2058	0.368487	0.752888
SMG1	23049	0.458079	0.752888
UCK2	7371	-0.380282	0.752703
ITPRIPL1	150771	-0.493773	0.752677
H2AFX	3014	-0.363339	0.752624
PARD6A	50855	0.781467	0.752597
ATN1	1822	0.368494	0.752545
ZADH2	284273	-0.468277	0.752492
ADD3	120	-0.427687	0.752255
MEF2A	4205	0.4886	0.752255
SLC9A3R2	9351	-0.403398	0.752228
CBR4	84869	-0.488605	0.752044
WDR91	29062	0.859047	0.752017
AHSA2P	130872	0.546845	0.751991
CD99L2	83692	0.452326	0.751965
CCDC58	131076	-0.36688	0.751859
SRPK2	6733	0.445037	0.751806
ARNT	405	0.432407	0.75178
IMPDH1	3614	-0.384937	0.751754
TTLL1	25809	0.683656	0.751727
TMEM47	83604	-0.437825	0.751622
BRI3BP	140707	-0.438123	0.751595
MAN1B1	11253	0.388866	0.751569
NDUFA11	126328	-0.387448	0.751543
KDM6B	23135	0.595494	0.751464
SKAP2	8935	0.741309	0.751411
EDEM2	55741	0.445076	0.751384
C1orf35	79169	-0.4622	0.751332
NFE2L3	9603	-0.492399	0.751226
CEP57	9702	0.51076	0.7512
MINDY3	80013	0.47836	0.7512
TMEM177	80775	-0.401846	0.751173
GTF3C5	9328	-0.367182	0.751042
DUSP3	1845	0.416812	0.751015
UHRF1	29128	-0.394265	0.750989
IDI1	3422	0.3799	0.750831
FGFR1	2260	-0.43612	0.750778
TUBBP5	643224	2.56657	0.750778
NTMT1	28989	-0.377149	0.750752
PSMC3IP	29893	-0.513223	0.750752
CSE1L	1434	-0.363725	0.750725
TUBE1	51175	0.583449	0.750725
URB2	9816	-0.53953	0.750699
ZNF768	79724	0.369818	0.750699
OGFR	11054	-0.405524	0.750672
CTPS1	1503	-0.378775	0.750593
NUP88	4927	-0.39929	0.750593
PCGF1	84759	0.462091	0.750567
ARHGAP29	9411	1.28039	0.750409
RCC2	55920	-0.358027	0.750356
DDAH1	23576	-0.434332	0.75033
PRPS1	5631	-0.362549	0.750303
SDCBP	6386	0.390229	0.750119
FBRSL1	57666	-0.399899	0.75004
TMSB10	9168	-0.347174	0.75004
TM9SF1	10548	0.397765	0.750013
LINC00482	284185	1.72191	0.749987
MANBA	4126	0.791748	0.749987
ADCY3	109	-0.432723	0.749881
FRAS1	80144	-0.446085	0.749802
FRS3	10817	0.85332	0.749802
WDR19	57728	0.627274	0.749723
ATAD3B	83858	-0.438415	0.749644
BCKDHA	593	-0.375534	0.749407
UTP18	51096	-0.371677	0.749407
PHF7	51533	0.796974	0.749354
CENPU	79682	-0.40913	0.749117
MRPL16	54948	-0.365534	0.749064
KRBA2	124751	1.2392	0.749037
ABRAXAS1	84142	0.548982	0.748853
ACO2	50	0.372803	0.748747
HRASLS	57110	-1.17523	0.748747
SGTA	6449	-0.358416	0.748747
PI4KA	5297	0.407621	0.748695
GM2A	2760	0.505102	0.748642
DDX19A	55308	-0.409367	0.748616
MRPL12	6182	-0.354387	0.748378
ENTPD5	957	0.773945	0.748352
ALDH3A2	224	-0.400174	0.748115
NRARP	441478	-0.43878	0.748115
QSOX2	169714	-0.398863	0.748115
LRRC20	55222	-0.501709	0.748062
COA4	51287	-0.358364	0.747956
TMED4	222068	0.375195	0.747956
PTPRCAP	5790	1.61986	0.747851
TRIM63	84676	3.97983	0.747798
LEMD3	23592	-0.416242	0.747772
CYP51A1	1595	0.370518	0.747745
KIF1A	547	1.39183	0.747719
EEF2KMT	196483	-0.632402	0.747693
WASHC2C	253725	0.740221	0.747666
SERPINF1	5176	1.3124	0.74764
CLCN7	1186	0.38763	0.747508
CUL7	9820	0.468865	0.747376
FGFR3	2261	0.787784	0.747376
HAS2	3037	-1.76304	0.747244
OTUD1	220213	0.984922	0.747218
PPM1L	151742	0.490977	0.747192
EVI5	7813	-0.573259	0.74706
POLL	27343	0.500785	0.746954
SHC1	6464	0.404652	0.746928
MIR1248	100302143	1.25036	0.746822
GTPBP3	84705	-0.401306	0.74677
TRAM1	23471	0.368626	0.746743
SNRPB	6628	-0.343861	0.746691
MKKS	8195	-0.391699	0.746664
HMGB1	3146	-0.342118	0.746638
PRKAG1	5571	0.379649	0.746638
LOC642852	642852	0.812073	0.74648
NCOA4	8031	0.394258	0.74648
TMEM109	79073	-0.367092	0.746374
ATP2B1	490	0.394593	0.746242
CAMTA2	23125	0.552874	0.746216
MIF	4282	-0.342717	0.746084
LYSMD3	116068	0.570291	0.746058
MET	4233	-0.446358	0.746031
CTSF	8722	-0.446183	0.745768
TMEM219	124446	0.370159	0.745689
MIR658	724028	6.43256	0.745662
ACOT7	11332	-0.369675	0.745557
CRTAP	10491	0.378007	0.745557
SNORA24	677809	1.37522	0.745478
USP32	84669	0.522556	0.745398
BMP6	654	-1.06911	0.745346
FTSJ3	117246	-0.384524	0.745187
TBC1D4	9882	-0.367563	0.744977
ZNF592	9640	0.537188	0.744845
SNU13	4809	-0.35064	0.744555
TMA7	51372	-0.340009	0.744555
ZNRF3	84133	-0.447136	0.744502
ALDH6A1	4329	0.431954	0.744476
RNF214	257160	0.547112	0.744449
TNKS	8658	0.637272	0.744396
TMUB1	83590	0.371673	0.744317
CBX4	8535	0.511003	0.744265
EWSR1	2130	-0.335409	0.744238
LRP10	26020	0.400356	0.744238
CCNQ	92002	-0.391035	0.744159
SMS	6611	-0.342575	0.744106
KMT2C	58508	0.620438	0.74408
GLO1	2739	-0.338409	0.744054
LRP1	4035	0.520324	0.743974
LIX1L	128077	0.388618	0.743843
SNORA5A	654319	-1.7361	0.743816
TCP1	6950	-0.343007	0.74379
PRELID1	27166	-0.351917	0.743764
FAM89A	375061	-0.474732	0.743658
SF3B5	83443	-0.34389	0.743579
TM9SF2	9375	0.354965	0.743526
MRPL36	64979	-0.36571	0.7435
PRMT6	55170	-0.408836	0.743447
SNORD19	692089	6.40673	0.743447
SLC26A11	284129	0.588486	0.743368
TCTEX1D2	255758	0.456003	0.743183
DDR1	780	0.525929	0.743157
CENPW	387103	-0.363596	0.743131
ATP10D	57205	0.554994	0.743078
EFNA5	1946	-0.854677	0.743052
HERC4	26091	0.642726	0.743052
LINC00938	400027	0.476908	0.743025
SLC6A9	6536	1.06735	0.742972
POLR2E	5434	-0.345971	0.742946
PRKAB2	5565	0.426489	0.742946
CTNNAL1	8727	-0.358901	0.742867
LOC100288069	100288069	0.812975	0.742709
SKP2	6502	-0.368149	0.742682
STX12	23673	0.526391	0.742656
ARL5B	221079	0.530573	0.742471
CD164	8763	0.357019	0.742471
COX14	84987	-0.379452	0.742366
LSM4	25804	-0.341705	0.742181
ST6GALNAC4	27090	0.406204	0.742155
CLDN12	9069	0.531488	0.742023
NAA50	80218	-0.348826	0.741997
MRPL20	55052	-0.343639	0.741918
PIK3R3	8503	0.639301	0.741891
TCF25	22980	0.359501	0.741865
SNORD33	26818	2.23727	0.741839
WDR13	64743	0.367225	0.741812
ZAP70	7535	-2.0688	0.741759
USP34	9736	0.431012	0.741733
LOC100129917	100129917	0.728309	0.741707
GTPBP4	23560	-0.359672	0.741522
MRPL33	9553	-0.341045	0.741337
OAZ2	4947	-0.356086	0.741337
ABCB7	22	0.388742	0.741311
PHACTR4	65979	0.50452	0.741311
NCR3LG1	374383	0.630858	0.741232
SPTLC3	55304	-1.15138	0.741232
RABEP2	79874	0.467499	0.741206
NCSTN	23385	0.3758	0.741153
GARS	2617	0.336773	0.740968
XRCC6	2547	-0.333059	0.740863
C2orf49	79074	0.4775	0.740599
SNHG1	23642	0.336456	0.740599
PPM1H	57460	0.622912	0.740573
KDELR3	11015	0.440221	0.740546
RUFY3	22902	0.400658	0.740546
SEC14L1	6397	0.406697	0.740467
WFDC2	10406	4.41273	0.740441
HMGN5	79366	-0.392509	0.74023
GSK3B	2932	0.45623	0.740177
LHFPL6	10186	-0.360487	0.740124
RMI2	116028	-0.369526	0.740098
SH3BGRL3	83442	0.37211	0.740098
TIMM8A	1678	-0.388149	0.740019
PSAP	5660	0.331333	0.739887
TMEM14B	81853	-0.351709	0.739808
SNORD14B	85388	-1.12774	0.739755
TBRG4	9238	-0.353985	0.739755
WNT4	54361	2.33633	0.739755
LRRN3	54674	-0.347656	0.739729
TMEM250	90120	0.378318	0.739676
RUNX3	864	0.447508	0.739465
DCTN4	51164	0.388531	0.739333
NOP56	10528	-0.325929	0.739281
SNORD47	26802	-0.622554	0.739254
CDCA7L	55536	-0.378736	0.739202
FAM32A	26017	-0.354438	0.739202
COG3	83548	0.460252	0.739096
FAM129B	64855	-0.37356	0.739096
STARD3NL	83930	0.388988	0.739017
DCAF4	26094	-0.447295	0.738964
ATP5MF	9551	-0.328638	0.738885
MIR17HG	407975	-0.624046	0.738885
TTC3	7267	0.378484	0.738885
SREBF2	6721	0.344302	0.738832
PSME3	10197	-0.342987	0.738806
NPB	256933	0.886935	0.738753
IMP3	55272	-0.335609	0.7387
DDX23	9416	-0.341113	0.738648
NRN1L	123904	1.48797	0.738595
PBX3	5090	0.648115	0.738595
GDI1	2664	0.346606	0.738516
ATP6V0A1	535	0.414833	0.73841
DVL2	1856	0.369261	0.738305
TAF4B	6875	-0.524956	0.738305
CYSTM1	84418	0.437993	0.738279
CYP2U1	113612	-0.688285	0.738252
RPL22L1	200916	0.330814	0.73812
NUP62	23636	-0.365562	0.738094
PLEKHG4	25894	0.375716	0.738068
GPATCH4	54865	-0.34617	0.737751
PLD3	23646	0.3539	0.737751
AK4	205	-0.471257	0.737672
TINF2	26277	0.421384	0.737593
SNRNP35	11066	-0.38676	0.73754
CIC	23152	0.444449	0.737435
POLA2	23649	-0.388145	0.737408
BCLAF3	256643	0.921349	0.737356
CIDECP	152302	0.881206	0.737356
DAB2	1601	-0.479549	0.737277
SLC33A1	9197	0.394919	0.737197
GNAI1	2770	-0.373497	0.737118
PREPL	9581	0.523871	0.737092
FRMPD1	22844	-1.67849	0.737066
GPA33	10223	2.08811	0.737039
TBC1D5	9779	0.48998	0.736934
TMEM201	199953	-0.434077	0.736934
NAT10	55226	-0.344087	0.736907
FBXO6	26270	0.909109	0.736802
NASP	4678	-0.340178	0.736723
EIF4E2	9470	-0.35136	0.736696
NDUFV2	4729	-0.329305	0.736617
GBA2	57704	0.446576	0.736565
TNFRSF1A	7132	0.43424	0.736565
SLC22A23	63027	-0.703209	0.736485
GNS	2799	0.364451	0.736459
SNORA55	677834	1.38303	0.73638
SESN3	143686	0.638906	0.736354
MALSU1	115416	-0.35561	0.736222
CEBPZ	10153	-0.359909	0.736169
PLD6	201164	-0.378166	0.736169
DNAL4	10126	0.496887	0.736116
MTERF3	51001	-0.447027	0.735879
ALG3	10195	-0.343737	0.735773
NOP2	4839	-0.346531	0.735773
MLLT3	4300	-0.56984	0.735747
RAB39B	116442	0.791193	0.735747
GOLPH3L	55204	0.327743	0.735642
not found, see GeneID	100302165	-1.84214	0.735536
ANXA5	308	0.335762	0.735483
PMM2	5373	-0.373655	0.735457
GMPPA	29926	0.413409	0.735325
CLIC4	25932	0.343362	0.735299
TBX3	6926	-0.388423	0.735299
LRCH4	4034	0.532504	0.735272
SPR	6697	-0.365379	0.73522
ACTG1P20	644961	0.408039	0.735193
SLC19A1	6573	-0.387725	0.735167
PIK3C2A	5286	0.448602	0.735114
DDX17	10521	0.326595	0.735035
PHRF1	57661	-0.395481	0.734982
SLC41A2	84102	0.880037	0.73493
NELFCD	51497	-0.331497	0.734719
PBX1	5087	0.595964	0.734666
SERINC3	10955	0.417042	0.734323
FKBP3	2287	-0.334271	0.73427
RRP1B	23076	-0.352998	0.734244
SARAF	51669	0.335989	0.734244
ATF6B	1388	0.372035	0.734191
WDR34	89891	-0.333932	0.734191
TYMS	7298	-0.354729	0.734138
PGM5	5239	-0.46417	0.734059
MAN2B2	23324	0.48881	0.734033
ZKSCAN8	7745	0.512491	0.733901
LRRC45	201255	-0.39195	0.733717
GTF2A2	2958	-0.356849	0.73369
MARCKSL1	65108	-0.31591	0.733664
WIPF2	147179	0.54057	0.733611
ATRX	546	0.44223	0.733585
SPSB2	84727	1.06962	0.733585
FLAD1	80308	-0.358702	0.733506
RCC1	1104	-0.331469	0.733427
INPP5J	27124	0.777778	0.733347
SELENOO	83642	-0.440069	0.733268
DDX24	57062	-0.341763	0.733216
TRPM4	54795	0.750694	0.733136
PPM1B	5495	-0.361331	0.73311
CPNE1	8904	0.326444	0.733084
NUP93	9688	-0.326369	0.733031
PFDN2	5202	-0.324406	0.732978
SCO1	6341	-0.381518	0.732925
B4GALT2	8704	-0.341567	0.732741
TLE2	7089	0.512218	0.732688
FAM214A	56204	0.900881	0.732662
CCNG1	900	0.333971	0.732635
THAP11	57215	-0.351037	0.732609
SEC61A1	29927	0.321505	0.732398
HSPA1B	3304	-0.410445	0.732266
PPM1G	5496	-0.323465	0.732266
TMLHE	55217	0.518304	0.73224
SNORD97	692223	1.37138	0.732161
NCK1	4690	0.418361	0.732082
TRUB2	26995	-0.332302	0.732082
PODXL2	50512	-0.324797	0.732029
TET2	54790	0.539391	0.73195
HSPA4	3308	-0.334164	0.731923
ADD3-AS1	100505933	-1.41353	0.731871
SORD	6652	-0.343175	0.731739
FKBP2	2286	0.341847	0.73166
HSD17B11	51170	0.352429	0.731449
PRKCZ	5590	0.543889	0.731422
TFRC	7037	-0.32489	0.731317
SNORA57	692158	-0.679535	0.731264
GAR1	54433	-0.348055	0.731238
POLA1	5422	-0.411466	0.731238
HINT2	84681	0.356594	0.731132
ENC1	8507	-0.552021	0.731053
SLC25A48	153328	-1.49718	0.730869
PRDX3	10935	-0.324911	0.730816
PC	5091	0.424632	0.730737
RAN	5901	-0.307783	0.730579
TOM1	10043	0.446701	0.730579
CHORDC1	26973	-0.541641	0.730552
ZNF605	100289635	0.541645	0.730552
HSP90AA1	3320	-0.306899	0.730262
NPTX1	4884	-0.634009	0.730262
IRF2BPL	64207	0.392289	0.730183
FBXW4	6468	0.380088	0.730051
ADCY1	107	0.724998	0.72984
TSR1	55720	-0.374544	0.729708
MAPRE3	22924	0.489098	0.729629
GINS1	9837	-0.366256	0.72955
APRT	353	-0.309701	0.729497
PINX1	54984	-0.42152	0.729497
IMPDH2	3615	0.31393	0.729286
SELENOS	55829	0.384168	0.729286
KDM1A	23028	-0.318834	0.729234
MPP7	143098	0.64174	0.729181
COPS9	150678	-0.338724	0.729155
FLYWCH2	114984	-0.349213	0.729102
TP53	7157	0.342509	0.729023
TMEM160	54958	-0.350649	0.728944
ZBTB1	22890	0.513628	0.728917
GPATCH11	253635	0.437605	0.728838
AMD1	262	-0.333158	0.728733
PHF5A	84844	-0.341365	0.728574
MIR22HG	84981	1.28876	0.728522
SPACA9	11092	0.433209	0.728469
DUT	1854	-0.32744	0.728416
SCRN3	79634	0.497576	0.728205
ZC3H10	84872	0.62771	0.728126
IFIH1	64135	-0.468031	0.728073
GMPPB	29925	0.438607	0.727968
ZCCHC17	51538	-0.376609	0.727889
C7orf13	129790	0.693698	0.727783
CANX	821	0.306907	0.727783
WDR77	79084	-0.33132	0.727783
PCBP4	57060	0.434891	0.727599
UTP4	84916	-0.327155	0.727599
THAP4	51078	-0.330491	0.72752
SEMA3B	7869	0.659012	0.727493
ELP4	26610	0.449296	0.727441
TTLL12	23170	-0.322468	0.727309
DLEU1	10301	-0.342074	0.727282
DNAJB4	11080	0.639688	0.72723
TRABD	80305	-0.335132	0.727203
NAF1	92345	-0.474625	0.72715
SLC16A1	6566	-0.323529	0.727124
SNRPD1	6632	-0.32395	0.727098
PELP1	27043	-0.34052	0.727045
SC5D	6309	0.573966	0.72694
FHOD1	29109	-0.367169	0.726887
PCCB	5096	-0.319516	0.72686
PHKA2	5256	0.465072	0.726834
SMAP1	60682	0.487899	0.726808
CCDC50	152137	0.364043	0.726781
MRPS6	64968	-0.349443	0.726729
FAM50A	9130	0.32271	0.726518
TCEAL1	9338	0.38168	0.726386
KIAA1211	57482	0.446693	0.726359
SSBP1	6742	-0.312615	0.726307
ALAS1	211	-0.367137	0.72628
DDX28	55794	-0.375201	0.726175
TRIAP1	51499	-0.32732	0.726122
AP5Z1	9907	0.532421	0.726069
TRNAU1AP	54952	0.48938	0.726017
ANKRD39	51239	-0.389337	0.72599
BMF	90427	0.942561	0.725937
ITFG1	81533	0.368778	0.725911
XRCC3	7517	-0.379494	0.725674
LDLR	3949	0.426574	0.725595
KLHL12	59349	0.390443	0.725568
PLIN4	729359	0.758793	0.725542
RPL12	6136	0.297779	0.725489
DNASE2	1777	0.377387	0.725436
TMEM254	80195	0.580671	0.72541
HID1	283987	1.02126	0.725357
THBS3	7059	0.622854	0.725225
SNORD26	9302	0.885947	0.725173
EPC1	80314	0.573696	0.724988
NDUFS4	4724	0.327611	0.724988
RXRA	6256	0.379657	0.724962
EIF2AK2	5610	0.44972	0.724804
PRMT2	3275	0.418403	0.724804
EIF2A	83939	0.322789	0.724777
RIOX1	79697	-0.406972	0.724751
DOCK11	139818	-0.36232	0.724566
COL24A1	255631	1.61843	0.724461
AP1G2	8906	0.37498	0.724408
CHM	1121	0.463792	0.724303
NPAS1	4861	1.12316	0.724223
SOS2	6655	0.53641	0.724092
ECI2	10455	-0.314668	0.723722
TAOK1	57551	0.474492	0.723696
LSM3	27258	-0.314457	0.72367
KIF16B	55614	0.51763	0.723643
KIFC2	90990	0.579485	0.723643
MAP3K7CL	56911	-1.00335	0.723511
RANBP6	26953	0.416077	0.723485
KRT8	3856	0.314611	0.723327
SERTAD3	29946	0.585405	0.7233
DPH1	1801	-0.41756	0.723195
GSE1	23199	0.356555	0.723116
CREBL2	1389	0.49026	0.723063
CHMP4C	92421	0.599791	0.723037
TBC1D22B	55633	0.595913	0.723037
FAM136A	84908	-0.314422	0.722984
XRCC1	7515	0.350915	0.722984
CSGALNACT2	55454	0.542472	0.722931
PKN1	5585	0.307814	0.722799
SEC23A	10484	0.331077	0.722562
NDUFS5	4725	-0.29856	0.722536
NEFL	4747	-0.340755	0.722509
N4BP2	55728	0.513668	0.72243
RNF103	7844	-0.458903	0.72243
FNBP1	23048	0.467467	0.722378
CHD9	80205	0.566276	0.722351
COPB1	1315	0.322303	0.722351
MYLK	4638	0.517342	0.722246
TLE1	7088	-0.386955	0.722246
DDX47	51202	-0.317669	0.722219
ATAD3A	55210	-0.329904	0.722193
EXOC1	55763	0.408399	0.722193
RAB6A	5870	0.361247	0.722193
CAT	847	-0.3178	0.722008
SMCHD1	23347	0.444424	0.722008
RNF185	91445	0.371341	0.721956
EPB41L4B	54566	-0.760148	0.72185
GLMP	112770	0.336181	0.721797
SAFB	6294	-0.318091	0.721771
PAPPA	5069	0.921063	0.721639
TRMU	55687	-0.395248	0.721639
GRIPAP1	56850	0.360203	0.721534
USP4	7375	0.50427	0.721428
MTHFD2	10797	0.303603	0.721323
MVK	4598	0.360925	0.721323
PPP1CB	5500	0.312518	0.72127
NCS1	23413	-0.329502	0.721244
RBCK1	10616	0.34764	0.721217
ZSCAN9	7746	0.599472	0.721217
PSMD2	5708	-0.304272	0.721164
UBL5	59286	-0.298332	0.721164
XYLT2	64132	-0.443031	0.721138
LINC00888	100505687	0.430279	0.721006
REEP3	221035	0.706746	0.72098
BMP4	652	-0.760706	0.720954
NDUFA4L2	56901	1.18794	0.720954
IRX3	79191	-0.944545	0.720927
ELAC2	60528	-0.352816	0.720822
KRT39	390792	-0.779626	0.720822
HMOX1	3162	0.814213	0.720743
GCSH	2653	-0.313183	0.720663
EML2	24139	0.924508	0.720584
SUMO1	7341	-0.315514	0.720453
SQOR	58472	0.324152	0.720373
SCRIB	23513	-0.332071	0.720347
S100A4	6275	0.377941	0.720321
RPUSD2	27079	-0.425152	0.720242
RALB	5899	0.341774	0.720215
GOLGA5	9950	0.391496	0.720189
DTX4	23220	0.878924	0.719661
SPAG7	9552	0.348019	0.719661
BBC3	27113	0.615799	0.719609
FAM83D	81610	-0.383804	0.719582
SLC2A1	6513	-0.345789	0.719424
SPTAN1	6709	0.321723	0.719424
NOC4L	79050	-0.329098	0.719345
NCAPD3	23310	-0.372034	0.719319
WSB1	26118	0.361276	0.719319
ERMARD	55780	0.52765	0.719239
ITGA2	3673	-0.46618	0.719239
RIT1	6016	0.527284	0.719239
SLBP	7884	-0.298236	0.719081
NCOA7	135112	0.64414	0.718923
RHOT1	55288	0.396574	0.718897
TRIO	7204	0.51257	0.718897
TMEM94	9772	0.361487	0.718791
C7orf25	79020	0.587034	0.718712
DMXL2	23312	0.547525	0.718712
SLC29A1	2030	-0.30929	0.718659
NPNT	255743	0.350746	0.718607
POLR2H	5437	-0.300192	0.718607
VRK1	7443	-0.332757	0.718528
SUPV3L1	6832	-0.352292	0.718369
RBM12	10137	-0.33407	0.718264
QDPR	5860	-0.320073	0.718132
SSSCA1	10534	-0.326371	0.718132
ATP6V1H	51606	0.360176	0.718
H2AFZ	3015	-0.287984	0.717947
MOB3A	126308	0.490599	0.717921
GLB1	2720	0.353967	0.717789
CHMP4A	29082	0.343502	0.717605
PABPC1	26986	0.291186	0.71742
SNRNP40	9410	-0.324644	0.717394
CDKN2A	1029	-0.379391	0.717367
P4HB	5034	0.287694	0.717367
PHF2	5253	0.387906	0.717367
VPS52	6293	0.392323	0.717367
PDE3A	5139	0.507255	0.717235
RAB2B	84932	0.507075	0.717235
WNT10B	7480	-0.422677	0.717209
CCT7	10574	-0.293049	0.717183
MAP6D1	79929	-0.548834	0.717156
PFDN6	10471	-0.311544	0.717077
ZFYVE16	9765	0.581849	0.717051
METTL13	51603	-0.369214	0.717024
REX1BD	55049	-0.332348	0.716945
NTHL1	4913	-0.3156	0.716893
KNSTRN	90417	-0.344353	0.716866
C6orf89	221477	0.400577	0.716813
SNRPC	6631	-0.300373	0.716813
ATF4	468	0.293428	0.716787
OS9	10956	0.298773	0.716734
FZD5	7855	0.677987	0.716708
MRPS7	51081	-0.295373	0.716602
NOL11	25926	-0.311539	0.716576
RSPRY1	89970	0.399884	0.716418
GRASP	160622	1.20779	0.716365
C1QBP	708	-0.290839	0.716339
CD81	975	-0.28899	0.716312
RIOK3	8780	0.479917	0.716181
PDF	64146	-0.401698	0.716154
ABCF2	10061	-0.329707	0.715917
MTHFR	4524	0.779619	0.715917
EXOSC7	23016	-0.320433	0.715732
VPS35	55737	0.305139	0.715653
ISCA2	122961	0.35976	0.7156
DYM	54808	0.369765	0.715574
RFC3	5983	-0.305491	0.715574
TRNP1	388610	-0.46388	0.715521
CSTB	1476	0.295645	0.715495
CSRP2	1466	-0.288215	0.715284
TMEM11	8834	-0.364898	0.715284
ARPC1B	10095	-0.313376	0.715258
STX5	6811	0.374074	0.715073
C5orf51	285636	0.386094	0.71502
SFPQ	6421	-0.29154	0.714809
HIGD1A	25994	-0.31706	0.714783
PRMT1	3276	-0.286797	0.714757
PARP6	56965	0.412205	0.714651
BCCIP	56647	-0.310483	0.714625
HOXD1	3231	-0.419347	0.714625
EFCAB2	84288	0.881938	0.714572
MRPL39	54148	-0.352119	0.714546
ZNF514	84874	0.580912	0.714546
YBX3	8531	-0.292232	0.71444
DANCR	57291	-0.287114	0.714414
TIMM10	26519	-0.313798	0.714414
MCCC2	64087	-0.310246	0.714361
BCL2L1	598	0.355599	0.714229
RTKN2	219790	0.720605	0.71415
FOXD2-AS1	84793	0.520126	0.714124
IWS1	55677	-0.301161	0.714124
CCDC80	151887	-0.29551	0.714045
KLHL9	55958	0.370652	0.714045
C8orf82	414919	0.343754	0.714018
PCDH20	64881	3.06428	0.713807
KLHDC3	116138	-0.296787	0.713702
TXNDC17	84817	-0.368074	0.713596
TNK2	10188	0.355785	0.713491
CLSTN3	9746	0.415483	0.713464
CD68	968	0.883806	0.71328
MED10	84246	-0.325877	0.713254
UBL3	5412	0.411845	0.713148
CDC26	246184	-0.32673	0.713122
TESK1	7016	0.507563	0.712911
TXNRD2	10587	-0.318089	0.712858
AK2	204	-0.302578	0.712832
CRIP2	1397	1.34948	0.712779
C11orf71	54494	0.602298	0.712621
AZIN1	51582	0.341796	0.712542
DDIAS	220042	-0.503614	0.712515
TNIP1	10318	-0.35953	0.712462
ANTXR2	118429	0.624147	0.712436
ITGA9	3680	0.896572	0.712436
CFAP97	57587	0.36308	0.712304
TRIM9	114088	-0.513745	0.712304
TOB2	10766	0.388169	0.712172
TULP4	56995	0.645727	0.712146
TLK1	9874	0.412144	0.71212
PLK1	5347	-0.291383	0.711988
HECTD4	283450	0.486419	0.711882
TK2	7084	0.678998	0.71183
GLUL	2752	-0.340368	0.711803
CHAF1B	8208	-0.371866	0.711698
DIMT1	27292	-0.326003	0.711671
RTN3	10313	0.305609	0.711487
FKBP11	51303	0.292908	0.711408
GGA2	23062	-0.317065	0.711408
DOK4	55715	0.453379	0.711302
EXOSC2	23404	-0.308289	0.711223
ARHGEF10L	55160	0.562513	0.711197
SNAPC3	6619	0.498723	0.71117
CBFA2T2	9139	0.593376	0.711118
GNL2	29889	-0.314361	0.711118
METTL26	84326	-0.289563	0.711118
ZNF251	90987	0.463824	0.711118
LOC100506548	100506548	0.355499	0.711012
CDC6	990	-0.325866	0.710986
TMEM214	54867	0.320947	0.710986
PLEC	5339	0.418475	0.710933
ZNF580	51157	0.332866	0.710854
COX20	116228	-0.5253	0.710722
PLP2	5355	0.296911	0.710722
LINC00963	100506190	1.17058	0.710696
LRRC56	115399	0.727489	0.710485
MCM3	4172	-0.285704	0.710485
TMEM251	26175	0.380006	0.710458
TOX2	84969	1.79805	0.710458
XPO6	23214	-0.303421	0.710353
NFAT5	10725	0.580751	0.710326
FGF13-AS1	100129662	0.66532	0.7103
WDFY1	57590	0.400935	0.710274
SPTLC1	10558	0.326613	0.710195
KHDC4	22889	0.355122	0.710168
DYNC1H1	1778	0.320495	0.710142
TXNRD1	7296	0.293825	0.709984
ANKLE1	126549	-0.526491	0.709746
DCAKD	79877	0.315332	0.709746
PAIP1	10605	0.312469	0.70972
CDKN2C	1031	0.460002	0.709562
C6orf48	50854	0.286941	0.709483
KBTBD2	25948	0.389393	0.709404
SNAI1	6615	-0.455686	0.709377
CDK5RAP1	51654	-0.33981	0.709298
CMSS1	84319	-0.30452	0.709298
NIPSNAP3A	25934	0.362829	0.709272
CNBP	7555	-0.278631	0.709166
PPA2	27068	0.298448	0.709166
SDC2	6383	-0.449898	0.709087
ATXN2L	11273	0.293109	0.709008
ZBTB5	9925	0.460758	0.709008
SERINC1	57515	0.326901	0.708955
TSR2	90121	-0.29415	0.708876
MAP1LC3B	81631	0.308278	0.708823
TBC1D20	128637	0.373376	0.708797
RP2	6102	0.449298	0.708718
TMEM170A	124491	0.41038	0.708692
AVL9	23080	0.466156	0.708665
DELE1	9812	0.467864	0.708665
EIF2S3	1968	0.280734	0.708665
FAM98A	25940	-0.301461	0.708665
IFT52	51098	0.360287	0.708665
SDR39U1	56948	0.386104	0.708639
SRSF9	8683	-0.279061	0.708639
DCAF10	79269	0.552503	0.708507
PMM1	5372	0.361976	0.708507
CUL1	8454	-0.299075	0.708481
AFAP1	60312	0.33858	0.708454
FDPS	2224	0.284236	0.708454
MRPL44	65080	-0.327864	0.708454
PBX2	5089	0.346012	0.708428
RNF208	727800	0.44247	0.70827
NAV3	89795	0.756717	0.708138
CCNE1	898	-0.480147	0.70798
CASP7	840	-0.350976	0.707927
TMED8	283578	0.586457	0.7079
FOXRED1	55572	-0.334376	0.707795
AIP	9049	0.307866	0.707742
SRM	6723	-0.278503	0.707742
POLR1B	84172	-0.341913	0.707663
ROMO1	140823	-0.277949	0.70761
TFAM	7019	-0.346038	0.707426
FAM161A	84140	0.426269	0.70732
PTDSS1	9791	-0.299254	0.707294
HCN3	57657	0.704561	0.707215
PWP2	5822	-0.351522	0.706846
KLF10	7071	-1.07072	0.706714
ZMYND11	10771	0.400497	0.706608
CCT5	22948	-0.277413	0.706582
PKD1	5310	0.371786	0.706556
MAF1	84232	-0.286298	0.706424
PLTP	5360	0.29743	0.706371
SPC25	57405	-0.328789	0.706371
RFC2	5982	-0.307569	0.706265
OSTM1	28962	0.518808	0.706239
PARD3	56288	-0.37255	0.706239
HOXB9	3219	0.882131	0.70616
SCFD1	23256	0.330743	0.706134
GOLGB1	2804	0.431756	0.706107
TRAF2	7186	-0.390962	0.706107
SMYD5	10322	-0.323517	0.706081
TUBA1B	10376	-0.267226	0.705975
MFSD1	64747	0.322186	0.705949
TMEM43	79188	0.337747	0.705949
RRP7A	27341	-0.391036	0.705844
HSPA8	3312	-0.274727	0.705817
UBL4A	8266	-0.303509	0.705817
NNT-AS1	100652772	0.673106	0.705791
ARHGEF11	9826	0.366942	0.705764
CFL1	1072	-0.272053	0.705738
LRRC75A-AS1	125144	0.271583	0.705738
DRAM2	128338	0.341188	0.70558
TMEM106B	54664	0.437909	0.705527
COLGALT1	79709	-0.288097	0.705422
GABBR1	2550	0.625805	0.705422
ELK3	2004	-0.406584	0.705395
FZD10	11211	-1.96354	0.705395
RETREG2	79137	0.362524	0.705395
HNRNPK	3190	-0.26945	0.705211
TFAP4	7023	-0.315358	0.705184
SLC43A2	124935	0.93792	0.705079
ZNF830	91603	0.375857	0.705026
MOB3B	79817	-0.610532	0.704947
GAL	51083	-0.279294	0.704921
MAPK3	5595	0.29559	0.704789
SYP	6855	0.751926	0.704789
LINC01089	338799	0.508798	0.704762
PARP3	10039	0.505005	0.704762
NUDT22	84304	0.384443	0.704578
USE1	55850	0.348286	0.704551
TTC31	64427	0.397699	0.704499
P4HA1	5033	-0.352175	0.704235
ABCE1	6059	-0.29195	0.704209
ZFAND1	79752	0.363451	0.704077
HIST1H2BK	85236	-0.296711	0.703998
RAPH1	65059	0.695944	0.703945
STPG1	90529	0.565417	0.703919
CREBBP	1387	0.346486	0.703892
RRM1	6240	-0.278679	0.70376
ARFGEF2	10564	0.427531	0.703629
CCND3	896	-0.351583	0.703602
GTF3A	2971	-0.271915	0.70347
KIAA2026	158358	0.719019	0.703444
TPST2	8459	-0.334161	0.703444
CD99	4267	-0.26592	0.703418
TCTA	6988	0.334658	0.703312
EIF1AX	1964	-0.284159	0.703286
TRMT6	51605	-0.315234	0.703286
CCDC130	81576	0.451414	0.703233
NAE1	8883	-0.278421	0.703233
PFKFB3	5209	-0.425982	0.702996
ZNF277	11179	0.549244	0.702996
APAF1	317	0.749433	0.702943
GPX4	2879	0.270544	0.702943
RALBP1	10928	-0.324051	0.702943
SPDL1	54908	-0.361745	0.702917
CDC123	8872	-0.276038	0.70289
HPCAL1	3241	-0.314496	0.70289
RBM20	282996	0.527827	0.702758
ZBTB38	253461	0.861561	0.702732
SEPT10	151011	0.312587	0.702706
CHAF1A	10036	-0.312533	0.702626
POLR2I	5438	-0.291609	0.7026
TRIM44	54765	0.351234	0.702574
MFSD2A	84879	-0.787231	0.702547
CCDC82	79780	0.579628	0.702495
MRPL54	116541	-0.301081	0.702495
RAVER1	125950	-0.286339	0.702442
GLIS2	84662	0.357287	0.70231
FXN	2395	-0.47086	0.702257
TMBIM4	51643	0.443251	0.702231
TMEM65	157378	0.440139	0.702073
TP53BP2	7159	0.356836	0.702073
SDF2L1	23753	-0.284152	0.70202
SMCR8	140775	0.484595	0.70202
DLST	1743	-0.290624	0.701941
IPO8	10526	-0.321208	0.701888
RBM3	5935	0.266644	0.701835
ZNF397	84307	0.680338	0.701835
BRAF	673	0.671239	0.701809
NSMCE1	197370	0.28526	0.701783
RARS2	57038	-0.328216	0.701783
COA1	55744	-0.342681	0.701677
CARS2	79587	-0.301741	0.701572
DDX56	54606	-0.307182	0.701572
NCOA6	23054	0.348089	0.701519
SND1	27044	0.271344	0.701519
RBM7	10179	0.391896	0.701255
AFF1-AS1	100506746	0.667961	0.701044
SIPA1L2	57568	0.772563	0.701044
PRAF2	11230	0.312523	0.700965
PRKG2	5593	1.25609	0.700912
SLC25A21-AS1	100129794	0.909336	0.700912
CDCA3	83461	-0.298042	0.700807
LIN54	132660	0.499072	0.700701
RASL11B	65997	-1.94971	0.700701
TIMP1	7076	0.452758	0.700649
DDX31	64794	-0.391189	0.700596
TUBB6	84617	-0.3007	0.700596
EPHX1	2052	0.344722	0.70049
FLNA	2316	0.268628	0.700359
NTPCR	84284	-0.296568	0.700253
NOL10	79954	-0.311933	0.700227
GSTM4	2948	0.328093	0.700174
ZNF532	55205	0.397275	0.700095
ZSCAN30	100101467	0.771278	0.700016
SPIN3	169981	0.506864	0.699937
CD320	51293	-0.266008	0.69991
MYO1B	4430	-0.372006	0.69991
HMGN3	9324	-0.295332	0.699831
ABHD12B	145447	-1.76283	0.699805
GRN	2896	0.273877	0.699752
OPHN1	4983	0.87412	0.699594
NSFL1C	55968	-0.301187	0.699568
SAP130	79595	0.291058	0.699541
MESP1	55897	0.660985	0.699436
BRINP3	339479	-0.561278	0.69933
C4orf48	401115	-0.292339	0.699225
TCTN3	26123	-0.334181	0.699198
SLC25A10	1468	-0.278658	0.698987
U2AF2	11338	-0.267429	0.698856
MLLT10	8028	0.397919	0.698829
LRRC18	474354	1.96221	0.698803
ARRDC4	91947	-1.56152	0.698776
CCDC183-AS1	100131193	1.18181	0.69875
ZC3H15	55854	-0.286929	0.69875
TPM2	7169	-0.273523	0.698618
ADPRHL2	54936	-0.351767	0.698565
VLDLR	7436	1.35363	0.698328
ABT1	29777	-0.326475	0.698302
MRPS23	51649	-0.281235	0.698223
MAPK9	5601	0.381611	0.69817
CCNL1	57018	0.320694	0.698144
GTF3C4	9329	-0.317174	0.698117
IRF2BP2	359948	0.332803	0.698012
CEP83	51134	-0.391079	0.697933
SLC39A13	91252	0.396169	0.697933
TACO1	51204	-0.293862	0.697933
CIRBP	1153	0.281015	0.697906
XXYLT1	152002	-0.306176	0.69788
LOC729970	729970	0.456897	0.697853
CDC42BPA	8476	0.469326	0.697801
HSD17B7	51478	0.389514	0.697722
SRSF1	6426	-0.274176	0.697669
MAN2A2	4122	0.374947	0.697352
PTCHD4	442213	-0.720786	0.697352
EPM2AIP1	9852	0.517817	0.697221
SYDE1	85360	-0.477919	0.697089
WDR12	55759	-0.316644	0.697036
DARS	1615	-0.266658	0.696983
TOMM34	10953	-0.271823	0.696983
GOLIM4	27333	0.278691	0.696904
MRPL49	740	-0.300721	0.696851
CDKL2	8999	1.05778	0.696799
PPP1R11	6992	0.314768	0.69672
GNB5	10681	-0.417787	0.69664
CD55	1604	0.38373	0.696561
MAP3K2	10746	0.356035	0.696509
ATP6V0D1	9114	0.283979	0.696456
AKAP1	8165	-0.290101	0.696403
PET100	100131801	-0.277567	0.69635
RNF170	81790	0.551824	0.69635
ZDHHC4	55146	0.311047	0.696324
SDK1	221935	0.457346	0.696192
ANKRD12	23253	0.929806	0.696087
MSH2	4436	-0.283379	0.696087
LIMA1	51474	0.313392	0.696008
BAIAP2-DT	440465	0.503371	0.695981
PM20D2	135293	-0.315091	0.695823
WDR5B	54554	0.599417	0.695823
OAZ1	4946	-0.260274	0.695797
CTDP1	9150	-0.428149	0.69577
ABCB6	10058	0.374765	0.695691
LMNB2	84823	-0.272381	0.695691
ANAPC15	25906	-0.3536	0.695586
CISD3	284106	-0.408503	0.695586
NMD3	51068	0.285355	0.695586
RPP40	10799	-0.339627	0.695533
RGS4	5999	0.368134	0.695507
GNPDA1	10007	0.279721	0.695454
CCDC97	90324	0.341136	0.695375
KIAA0930	23313	-0.382172	0.695375
UBXN1	51035	0.275928	0.695375
EFTUD2	9343	-0.27436	0.695322
RNASEH1-AS1	100506054	-0.329422	0.695322
MRFAP1	93621	-0.258257	0.695243
MMADHC	27249	0.26736	0.695216
PATL1	219988	0.345791	0.695216
TMUB2	79089	0.373096	0.69519
PIK3CA	5290	0.456279	0.695164
LLPH	84298	-0.30295	0.695058
CCDC14	64770	0.317945	0.694926
WNT5B	81029	-0.551152	0.6949
C12orf76	400073	0.494497	0.694874
GPR107	57720	0.331407	0.694874
MITD1	129531	0.317171	0.694663
TTBK2	146057	0.75429	0.694663
SNORD88B	692203	-0.609139	0.694636
TRAPPC9	83696	0.446247	0.694531
TSG101	7251	0.278671	0.694505
MTFP1	51537	-0.28205	0.694452
MED6	10001	-0.313878	0.69432
E2F1	1869	-0.304781	0.694214
MAZ	4150	0.261541	0.694162
PPM1A	5494	0.45524	0.694162
SNRPD2	6633	-0.262882	0.694135
HIRA	7290	-0.294885	0.69403
CACTIN	58509	-0.401547	0.694003
LAMTOR3	8649	0.402028	0.694003
NDRG3	57446	0.342154	0.693977
CRIM1	51232	0.307787	0.693898
PHB	5245	-0.255836	0.693766
CDC25A	993	-0.345012	0.693713
VPS9D1-AS1	100128881	-0.316342	0.693687
ERH	2079	-0.259244	0.693634
IMMP2L	83943	-0.403443	0.693634
PRSS16	10279	0.747557	0.693608
ANO4	121601	-0.5707	0.693529
COLEC11	78989	0.80953	0.693502
PALD1	27143	-0.32466	0.69345
COX7A2L	9167	0.264629	0.693423
USP5	8078	-0.270013	0.693423
KLHL21	9903	-0.386556	0.693397
ENY2	56943	-0.308484	0.693344
LMBRD1	55788	0.484647	0.693239
IL32	9235	0.433268	0.693212
PIK3R2	5296	0.278813	0.693186
MSI1	4440	-0.342452	0.693028
PTPRA	5786	0.289668	0.693028
DNAJC13	23317	0.338411	0.692975
RAB40C	57799	0.378176	0.69287
LAMP1	3916	0.262607	0.692711
XRCC5	7520	-0.255638	0.692632
TMEM200A	114801	-0.459726	0.69258
ACAP2	23527	0.376791	0.692553
NFXL1	152518	0.42787	0.692553
SETMAR	6419	-0.53986	0.692448
CAPNS1	826	0.259908	0.692289
CHCHD4	131474	-0.351431	0.692237
MICAL1	64780	0.969366	0.69221
RTRAF	51637	-0.260578	0.692158
PTGFRN	5738	-0.306968	0.692052
RND3	390	-0.493981	0.692052
PNPLA2	57104	-0.286679	0.692026
E2F7	144455	-0.362845	0.69192
NOC2L	26155	-0.271089	0.691841
SYNGAP1	8831	0.559719	0.691788
C11orf74	119710	0.406334	0.691736
WAC	51322	0.306234	0.691736
S100A2	6273	-1.86909	0.691657
PCOLCE2	26577	-0.299107	0.691525
MRPL3	11222	-0.256593	0.691498
NLK	51701	0.43497	0.691498
ATP5F1D	513	-0.256375	0.691446
KLHL8	57563	-0.35015	0.691446
PPP4R2	151987	0.289532	0.691393
NEDD8	4738	-0.263204	0.691366
TMEM99	147184	0.506378	0.69134
ZNF688	146542	0.511202	0.69134
DDIT4L	115265	-3.34771	0.691314
PDGFRL	5157	0.902291	0.691235
NARS	4677	0.273244	0.691156
PPP5C	5536	-0.277929	0.69105
CEMP1	752014	0.600343	0.691024
ACTA2	59	1.46424	0.690997
RRAS	6237	0.427486	0.690865
HAPLN3	145864	0.991264	0.69076
CITED4	163732	-0.505632	0.690734
DNAJC3	5611	0.308823	0.690707
TXLNG	55787	-0.328975	0.690681
ATG10	83734	0.43449	0.690549
MAVS	57506	0.340509	0.690496
TIPIN	54962	-0.338148	0.690496
CNTNAP1	8506	0.495825	0.690364
QPCT	25797	-0.275601	0.690206
TEAD4	7004	-0.287165	0.690206
ATP6V1A	523	0.277243	0.690153
LOC283788	283788	0.624716	0.690074
[truncated: 16,962 more rows]

## Sheet: 2) UO-31 DEGs
Symbol	GeneID	log2FoldChange	Probability
NPPB	4879	-3.18021	0.962654
SPON2	10417	1.94302	0.955805
HMOX1	3162	1.66543	0.949765
AKR1C3	8644	1.73451	0.941514
PPME1	51400	-1.44158	0.934504
HIST1H2BD	3017	1.70974	0.929569
SLC7A5	8140	-1.34543	0.92787
HTRA1	5654	1.38835	0.926226
BFSP1	631	1.66112	0.925417
HIST1H2AC	8334	1.71821	0.925174
NUPR1	26471	1.7645	0.923637
FN1	2335	1.24397	0.923232
CRIP1	1396	1.2673	0.922774
IGFBP3	3486	-1.54249	0.92059
SEPT4	5414	1.3977	0.918783
PLK1	5347	-1.18486	0.915736
CDC20	991	-1.15526	0.915008
MMP2	4313	1.2731	0.914577
GPNMB	10457	1.23868	0.914361
NQO1	1728	1.10981	0.913283
EDN1	1906	-1.50418	0.912878
C3	718	1.10661	0.912501
QPRT	23475	1.08933	0.912204
SPP1	6696	1.07218	0.912123
CTSD	1509	1.03018	0.911179
PBK	55872	-1.22787	0.910182
TMEM151A	256472	1.29081	0.910128
CCNA2	890	-1.22385	0.908914
MYBL2	4605	-1.13082	0.908591
ANLN	54443	-1.03719	0.906757
CDKN1C	1028	1.07792	0.906056
RRM2	6241	-1.15958	0.905787
GINS2	51659	-1.12206	0.905706
CDCA3	83461	-1.08496	0.904465
PBXIP1	57326	1.05641	0.904465
PRC1	9055	-1.0716	0.90433
MAD2L1	4085	-1.09164	0.903818
SHCBP1	79801	-1.12256	0.902551
AURKA	6790	-1.03681	0.902281
CDCA8	55143	-1.12422	0.902254
CLIC3	9022	1.54261	0.902065
FBXO32	114907	1.33653	0.901688
UBE2S	27338	-1.02193	0.901688
PIMREG	54478	-1.18802	0.901634
ANKRD1	27063	-0.997926	0.901445
CDCA5	113130	-1.09788	0.901418
THBS1	7057	-1.01749	0.901337
DEPTOR	64798	1.23807	0.90123
GBP2	2634	1.30066	0.90123
SLC7A8	23428	1.89778	0.901176
NDRG4	65009	1.1111	0.900663
KIF2C	11004	-1.0866	0.899962
TPX2	22974	-1.02436	0.899962
GPRC5C	55890	1.09555	0.898614
KIF23	9493	-1.11712	0.898075
TRIM16L	147166	1.14854	0.897724
TRIP13	9319	-1.09668	0.896996
ASF1B	55723	-1.03966	0.896727
SPAG5	10615	-1.14737	0.896484
PRRX2	51450	2.17712	0.895945
BIRC5	332	-1.01731	0.895001
CDK1	983	-0.998812	0.894677
SLC22A18	5002	1.05528	0.89465
KIF12	113220	1.24471	0.894219
CEP55	55165	-1.02375	0.893302
TOP2A	7153	-1.002	0.893005
LRP1	4035	1.0124	0.892736
RAB7B	338382	1.55723	0.892574
CDH16	1014	2.21399	0.892385
IL4I1	259307	1.42557	0.892277
AURKB	9212	-1.0229	0.891657
NDC80	10403	-1.07939	0.890983
SSPN	8082	0.999663	0.890848
CDC45	8318	-1.24207	0.890093
UHRF1	29128	-1.02352	0.889446
CDC6	990	-1.07842	0.889123
NCAPG	64151	-1.13132	0.889123
MKI67	4288	-1.09817	0.887855
BCYRN1	618	-0.970052	0.887747
UBA7	7318	1.03312	0.886885
KPNA2	3838	-0.970367	0.886426
C1R	715	1.08561	0.885806
BUB1	699	-1.02318	0.884835
CCNB1	891	-0.971244	0.884431
CLDN11	5010	-0.984715	0.884377
CARNS1	57571	1.23831	0.884242
MFAP2	4237	1.10894	0.884161
DIAPH3	81624	-1.07001	0.883379
GTSE1	51512	-1.11512	0.883325
KCNK3	3777	1.09952	0.883217
NUF2	83540	-1.08159	0.882435
ITM2B	9445	0.948198	0.88106
ZWINT	11130	-0.984569	0.880413
ORC6	23594	-1.02274	0.879308
RARRES2	5919	1.06741	0.879173
ALDH3B1	221	0.990042	0.878876
IGFBP1	3484	-2.34146	0.878822
MCM4	4173	-0.969312	0.87866
TPP1	1200	0.942538	0.877447
SMIM1	388588	1.58624	0.877339
CENPA	1058	-1.02848	0.877043
SPC25	57405	-1.11911	0.876881
RAD51AP1	10635	-1.05515	0.876341
H2AFZ	3015	-0.878979	0.875748
C1S	716	1.17631	0.875533
NATD1	256302	1.06366	0.875452
FTH1	2495	0.863295	0.875263
ADGRG1	9289	0.900516	0.875209
HAUS8	93323	-1.09045	0.875101
PAPLN	89932	1.18846	0.874939
ELFN1	392617	1.80356	0.874157
UBE2C	11065	-0.946627	0.873996
FTL	2512	0.835047	0.873807
PTGES	9536	1.12984	0.87316
CTPS1	1503	-0.972079	0.873052
MAF	4094	1.62908	0.872917
RPL22L1	200916	-0.908391	0.872782
MCM7	4176	-0.854633	0.871407
FOXQ1	94234	1.07964	0.871353
TRAPPC6A	79090	0.98259	0.871353
DEPDC1	55635	-1.02521	0.871191
MTRNR2L1	100462977	0.932936	0.870814
KCNJ16	3773	2.38029	0.870355
ID2	3398	0.931014	0.870301
RACGAP1	29127	-0.943949	0.870301
SKA3	221150	-1.15794	0.870086
KIFC1	3833	-0.965733	0.869951
PTTG1	9232	-0.851902	0.869627
KNSTRN	90417	-1.08617	0.869573
ADAMTS1	9510	-0.88335	0.869331
CKS1B	1163	-0.849428	0.869277
PYCARD	29108	0.938211	0.868171
CYP24A1	1591	-0.805916	0.867956
HGD	3081	1.0824	0.867659
TYMS	7298	-0.848465	0.867308
OLFML2A	169611	1.38294	0.867012
BUB1B	701	-1.18489	0.866985
FAM83D	81610	-0.91655	0.86685
STC2	8614	-0.832456	0.86658
SNORD88B	692203	-7.52906	0.866526
GFRA1	2674	-0.918815	0.866419
MXD4	10608	0.904496	0.866419
GSN	2934	0.830857	0.866257
ALYREF	10189	-0.81002	0.866068
MCM5	4174	-0.868953	0.865933
FEN1	2237	-0.850354	0.865771
GRN	2896	0.779823	0.865744
NEU1	4758	0.805737	0.865475
NCAPH	23397	-1.0848	0.865313
MTHFD2	10797	-0.924465	0.865205
AHNAK2	113146	1.05683	0.865016
SPDL1	54908	-0.959086	0.864882
ALDH1A1	216	0.958137	0.864208
RRM1	6240	-0.807593	0.864154
EPHX1	2052	0.853633	0.864073
EDN2	1907	-1.24339	0.863992
NCAPG2	54892	-0.963131	0.863803
KIF20A	10112	-0.896893	0.863695
TM7SF2	7108	0.839308	0.863533
CD82	3732	0.771976	0.863506
BHLHE41	79365	0.836514	0.863318
CKAP2L	150468	-1.04653	0.863048
LRMDA	83938	1.08007	0.862967
CENPM	79019	-0.901433	0.862886
KIF22	3835	-0.879495	0.862751
MCM3	4172	-0.862368	0.862698
CENPW	387103	-0.840381	0.862671
KLHL24	54800	1.13969	0.862644
CCNB2	9133	-0.843544	0.862509
SOD2	6648	0.787157	0.862482
PIK3IP1	113791	0.939347	0.862455
SNRPA1	6627	-0.855735	0.862293
TFRC	7037	-0.794739	0.862185
CDKN3	1033	-0.873416	0.861969
RHOB	388	0.858775	0.861943
JUP	3728	0.80982	0.861754
LMNB2	84823	-0.783408	0.86143
UBE2T	29089	-0.910048	0.861376
LMNB1	4001	-0.865273	0.861268
SQSTM1	8878	0.73577	0.861107
PADI2	11240	-0.944843	0.860891
RCC1	1104	-0.907211	0.860217
LY6K	54742	-1.85883	0.860055
CSDC2	27254	1.20913	0.859947
HMMR	3161	-0.883105	0.859678
MRC2	9902	0.823142	0.859624
CYCS	54205	-0.800947	0.859543
UAP1	6675	-0.771012	0.859516
SEMA7A	8482	-0.800072	0.859489
ANXA4	307	0.752086	0.8593
PKMYT1	9088	-0.947957	0.859273
SMC4	10051	-0.810675	0.859273
KLHDC8B	200942	0.945357	0.859138
POLR3K	51728	-0.817596	0.859057
CAMK2N1	55450	0.826463	0.85903
POLA2	23649	-0.859604	0.85903
GMNN	51053	-0.847375	0.858842
CDC25A	993	-1.03674	0.858734
EXO1	9156	-1.22804	0.858329
SH2D4A	63898	-0.810476	0.858141
CYR61	3491	-0.732342	0.858114
SAT1	6303	0.751037	0.857655
MCM2	4171	-0.789606	0.857493
PSAP	5660	0.71762	0.857197
DLGAP5	9787	-0.928648	0.857062
MMP11	4320	1.04917	0.857008
NPTXR	23467	0.98812	0.856765
SRM	6723	-0.74481	0.85628
ATAD2	29028	-0.921166	0.856199
CMSS1	84319	-0.788403	0.855741
ST6GAL1	6480	0.802253	0.855741
IL11	3589	-0.976084	0.855336
APOE	348	0.939845	0.855255
COL6A1	1291	0.778501	0.855228
HJURP	55355	-0.892441	0.855067
ABCC3	8714	0.89771	0.854986
FANCD2	2177	-1.00996	0.854824
DNMT1	1786	-0.827334	0.854797
TPRN	286262	0.990959	0.854419
CLU	1191	0.817264	0.854258
CBLB	868	0.909338	0.853988
CTSF	8722	0.926522	0.853745
HBEGF	1839	-0.817654	0.853718
HCFC1R1	54985	0.727009	0.853664
PEG10	23089	-0.775263	0.853557
CACFD1	11094	1.08031	0.85353
GMPR	2766	0.865074	0.853422
SPC24	147841	-1.07436	0.853395
SLC7A11	23657	1.24176	0.853368
CENPU	79682	-0.945865	0.853314
FKBP4	2288	-0.73513	0.852936
RFC3	5983	-0.937127	0.852882
SLC25A10	1468	-0.923823	0.852829
TP53INP1	94241	0.88915	0.852802
HMGB2	3148	-0.724829	0.852748
DNAJC9	23234	-0.752787	0.852559
DHFR	1719	-0.793645	0.852101
PVR	5817	-0.770207	0.852047
RANBP1	5902	-0.697392	0.851966
CEBPB	1051	0.744416	0.851534
DEK	7913	-0.715308	0.851453
MRTO4	51154	-0.765885	0.851399
TACC3	10460	-0.734694	0.851346
ECT2	1894	-0.755741	0.851076
HNRNPA2B1	3181	-0.689372	0.851022
MELK	9833	-0.846735	0.850887
HSP90AA1	3320	-0.670231	0.850402
DDX21	9188	-0.749285	0.850051
CRIP2	1397	0.697644	0.849485
HS1BP3	64342	0.874104	0.849269
IQGAP3	128239	-1.00369	0.849107
HNRNPAB	3182	-0.69489	0.848946
G6PD	2539	0.703662	0.848433
CCDC80	151887	-0.673267	0.848272
NOP16	51491	-0.770336	0.848272
ACSF2	80221	0.757456	0.848056
PA2G4	5036	-0.693962	0.848056
ALAD	210	0.77991	0.847759
DNAJC22	79962	0.740487	0.847544
HSPD1	3329	-0.659913	0.847544
TRIM16	10626	0.905913	0.847544
TUBB4B	10383	-0.664597	0.847544
CRB2	286204	1.68622	0.847517
ESPL1	9700	-1.33716	0.847409
ODC1	4953	-0.671862	0.847409
TIMM10	26519	-0.732419	0.847382
GINS1	9837	-0.904454	0.847193
NCOA4	8031	0.666175	0.847139
NUSAP1	51203	-0.840986	0.847139
TINAGL1	64129	-0.666659	0.847139
FANCI	55215	-0.962787	0.847004
CKS2	1164	-0.671678	0.846923
CD74	972	0.688544	0.846654
TK1	7083	-0.686634	0.846654
ADAMTS15	170689	-0.94878	0.846519
CSE1L	1434	-0.693646	0.846438
CAVIN2	8436	-0.834734	0.846411
BOP1	23246	-0.712158	0.84633
NCEH1	57552	-0.680942	0.846276
CAT	847	0.692503	0.846141
TUBB6	84617	-0.65964	0.84598
HIST1H2BK	85236	0.815641	0.845953
SERPINE1	5054	-0.642612	0.845764
TUBA1B	10376	-0.640651	0.845683
KLK11	11012	0.705371	0.845521
PLIN2	123	0.681739	0.845494
MCM6	4175	-0.80628	0.845225
FAM102A	399665	0.869271	0.845198
PNRC1	10957	0.764685	0.84509
EBNA1BP2	10969	-0.665617	0.844874
FOXM1	2305	-0.727326	0.84482
DDX39A	10212	-0.729912	0.844766
TPM2	7169	0.781468	0.844658
ORAI3	93129	0.753158	0.844604
SNORA52	619565	-2.71642	0.844577
BOLA3	388962	-0.725877	0.844524
POC1A	25886	-0.859501	0.844524
HNRNPH3	3189	-0.682175	0.84447
GRPEL1	80273	-0.733395	0.844416
ZWILCH	55055	-0.950588	0.844308
RANGAP1	5905	-0.663917	0.844281
CFB	629	0.95211	0.844254
MTRNR2L8	100463486	0.6484	0.844254
ID3	3399	0.662811	0.844119
RFLNB	359845	-0.774131	0.844092
IFRD2	7866	-0.729528	0.843903
CALCOCO1	57658	0.730226	0.843634
ZBED5-AS1	729013	0.837791	0.843364
NEK2	4751	-0.929222	0.843148
ARHGAP11A	9824	-1.03092	0.842906
NCL	4691	-0.631518	0.842825
DTYMK	1841	-0.687687	0.842528
DKC1	1736	-0.705978	0.842501
KIF18B	146909	-1.11106	0.842501
FAM43A	131583	0.793702	0.842393
ING4	51147	0.737038	0.842178
MTFP1	51537	-0.825784	0.841962
NCAPD3	23310	-0.851368	0.841962
PNP	4860	-0.84201	0.841962
KIF11	3832	-0.901558	0.84153
KIF4A	24137	-0.939106	0.84153
TRAP1	10131	-0.650355	0.841369
CTGF	1490	-0.633344	0.841342
RRS1	23212	-0.766181	0.841207
TPCN1	53373	0.747014	0.84118
H2AFX	3014	-0.653629	0.841072
YPEL3	83719	0.840975	0.841045
CTSO	1519	0.896292	0.840722
GGT1	2678	1.3152	0.840533
ATP8B1	5205	-0.675641	0.840398
GABARAP	11337	0.615447	0.840155
CCNF	899	-0.894649	0.840128
PSMD2	5708	-0.612291	0.840074
PDZK1IP1	10158	0.631261	0.839616
RFC2	5982	-0.712023	0.839616
SBDSP1	155370	-0.960602	0.839454
PCNA	5111	-0.615978	0.8394
SLC1A5	6510	-0.652908	0.8394
IRF2BP2	359948	0.690754	0.839373
ARSD	414	0.888717	0.839319
SEZ6L2	26470	0.66373	0.839185
C1QTNF1	114897	0.984783	0.839158
IMP4	92856	-0.687052	0.839077
APCDD1L	164284	1.24982	0.83905
TCF19	6941	-0.964298	0.838942
WNT7B	7477	-0.9039	0.838753
TOMM40	10452	-0.658964	0.838726
RFWD3	55159	-0.772426	0.838699
PIFO	128344	1.32648	0.838322
TXNIP	10628	0.892037	0.838295
PRR11	55771	-0.786002	0.838241
NDC1	55706	-0.964291	0.838187
FBXO2	26232	0.980527	0.83789
TIMELESS	8914	-0.739419	0.837594
DBF4	10926	-0.974031	0.83754
LLGL2	3993	1.07221	0.837486
PLTP	5360	0.641275	0.837243
GAL3ST4	79690	0.895878	0.837216
CDCA2	157313	-0.974959	0.837189
CENPN	55839	-0.844907	0.837189
SNRNP25	79622	-0.648567	0.837081
SHISA2	387914	-0.700956	0.836785
CHAC2	494143	-1.20764	0.836623
TAGLN	6876	-0.672295	0.836569
TCEA3	6920	0.762142	0.836569
FOSL1	8061	-0.610137	0.836488
GGCT	79017	-0.686705	0.836488
SNHG1	23642	-0.671205	0.836003
TP53I3	9540	0.668148	0.835571
TGFB2	7042	-0.636722	0.835544
NEAT1	283131	0.638268	0.835383
CDC25C	995	-1.14472	0.835302
RAD51	5888	-1.17875	0.835275
CTHRC1	115908	0.631178	0.835167
TCOF1	6949	-0.687105	0.834843
PLAUR	5329	-0.653579	0.834762
SNORD26	9302	-2.0991	0.834493
EIF5A	1984	-0.590542	0.83425
ABCB1	5243	-0.835571	0.834223
MEST	4232	-0.658832	0.834169
ZNF358	140467	0.672148	0.834007
IRF9	10379	0.811726	0.833846
SOX9	6662	0.777102	0.833846
GAA	2548	0.660599	0.833819
CDK2	1017	-0.661073	0.83363
PROS1	5627	0.754379	0.833549
CRY1	1407	-0.793308	0.833522
NASP	4678	-0.651507	0.833441
DDIT4	54541	0.67355	0.833252
RASSF1	11186	-0.836079	0.833145
DLGAP1-AS3	201477	1.11872	0.833091
POLE3	54107	-0.676081	0.832713
CIP2A	57650	-0.961424	0.832632
SAMD11	148398	2.61263	0.832632
LYAR	55646	-0.839328	0.832578
GTPBP4	23560	-0.641609	0.83239
INCENP	3619	-0.774855	0.832336
TROAP	10024	-0.88777	0.832066
CCT5	22948	-0.598442	0.832039
ALDH1B1	219	0.61129	0.831931
FAM216A	29902	-0.705096	0.831931
THOP1	7064	-0.64903	0.831742
UPK1B	7348	-1.13808	0.831608
EXOSC8	11340	-0.744329	0.831446
MCM10	55388	-1.11984	0.831365
ECH1	1891	0.614357	0.831203
GLMP	112770	0.632656	0.831122
RAD54L	8438	-1.03773	0.831068
TUBG1	7283	-0.669076	0.830934
MOK	5891	-0.794453	0.830799
SNRPG	6637	-0.593626	0.830745
SRRT	51593	-0.618234	0.830637
PAICS	10606	-0.595189	0.830583
PRPS1	5631	-0.644096	0.830475
NOLC1	9221	-0.632625	0.830448
TCN2	6948	0.831681	0.830421
CHORDC1	26973	-0.778093	0.830367
IGFBP7	3490	0.57824	0.829585
DDIAS	220042	-1.04079	0.829531
MEIS3	56917	0.922717	0.829504
HPRT1	3251	-0.620765	0.829262
PNO1	56902	-0.729482	0.829262
IMPA2	3613	1.06998	0.829127
PAMR1	25891	1.68997	0.828857
PDCD4	27250	0.673393	0.828803
FARSB	10056	-0.634464	0.828695
HNRNPR	10236	-0.594246	0.828561
ACTA2	59	0.61162	0.828534
NEIL3	55247	-1.13152	0.828426
ATP2B4	493	0.591736	0.828372
FCGRT	2217	0.663357	0.827994
STIP1	10963	-0.576517	0.82794
VRK1	7443	-0.77506	0.827806
GAS7	8522	1.7515	0.827779
WDR4	10785	-0.848546	0.827374
SNN	8303	0.632713	0.82732
PXK	54899	0.61288	0.827293
GCNT3	9245	0.658627	0.827158
DTL	51514	-0.920686	0.827078
SNHG15	285958	-0.732628	0.82697
PCLAF	9768	-0.662457	0.826862
KISS1	3814	-1.34682	0.826538
KRT19	3880	0.574661	0.826484
FUS	2521	-0.579297	0.82635
NUP93	9688	-0.605281	0.82635
CKAP2	26586	-0.645503	0.826188
FAM111B	374393	-0.936256	0.825972
RRP9	9136	-0.608723	0.825945
SLC2A1	6513	-0.588607	0.825891
PHF19	26147	-0.815892	0.82581
SEMA3B	7869	0.783606	0.825729
TEX30	93081	-0.766978	0.825729
MTRNR2L10	100463488	0.970747	0.825514
CRYAB	1410	0.589339	0.825352
HIRIP3	8479	-0.807966	0.825244
TKT	7086	0.568607	0.825244
SLC16A4	9122	0.807733	0.825217
TMEM37	140738	0.673845	0.825001
E2F1	1869	-0.817998	0.824705
SKA1	220134	-0.967882	0.824597
SLC9A3R1	9368	0.581566	0.824543
MCM8	84515	-0.834254	0.824381
TNNT1	7138	0.851627	0.824219
PPM1G	5496	-0.582546	0.824085
RARRES3	5920	0.684931	0.824031
SSC5D	284297	1.49504	0.82395
POLD4	57804	0.581825	0.823896
NUP210	23225	-0.645973	0.823815
CLSTN3	9746	0.599437	0.823788
SAT2	112483	0.614375	0.823734
RFC4	5984	-0.6407	0.823545
RMI2	116028	-0.837125	0.823518
PGAM5	192111	-0.61846	0.823437
PLPP4	196051	0.62767	0.82333
ST3GAL5	8869	0.870699	0.823249
LBR	3930	-0.634098	0.823168
H6PD	9563	0.849059	0.823087
HMGB1	3146	-0.571454	0.822844
BEX4	56271	0.606001	0.822602
PUM3	9933	-0.615285	0.822548
CYP27A1	1593	1.64402	0.822467
MARCH4	57574	-0.747358	0.82244
WDR77	79084	-0.616101	0.822413
BCCIP	56647	-0.628641	0.822386
RNF128	79589	0.589294	0.822359
TNFRSF14	8764	0.753626	0.822305
DAW1	164781	-0.651709	0.821658
SRGN	5552	-0.579066	0.821631
RECQL4	9401	-0.789774	0.821604
NCLN	56926	-0.592324	0.82155
TRNP1	388610	0.55791	0.821496
CENPF	1063	-0.749022	0.821442
NUDCD1	84955	-0.674059	0.821199
PSRC1	84722	-0.7506	0.821038
FAM207A	85395	-0.619322	0.82093
MARS	4141	-0.579844	0.820903
ID1	3397	0.571814	0.820795
ATP9A	10079	0.671754	0.820498
TEAD4	7004	-0.696587	0.820363
DNASE2	1777	0.616584	0.820337
CTF1	1489	0.915373	0.820229
C19orf48	84798	-0.594982	0.820067
TGFB1I1	7041	0.566021	0.82004
CENPK	64105	-0.81114	0.819905
RNASEH2A	10535	-0.596031	0.819905
PARP2	10038	-0.74929	0.819824
EPB41L2	2037	-0.598951	0.819797
CERS4	79603	0.849169	0.819743
CDC25B	994	-0.645221	0.819689
OXCT1	5019	-0.728647	0.819689
NOP56	10528	-0.556328	0.819258
SLC47A1	55244	1.11238	0.819042
PKP4	8502	-0.646236	0.818638
NID2	22795	1.09557	0.818503
DSN1	79980	-0.747811	0.818476
LINC00963	100506190	0.831042	0.818395
PLPPR3	79948	1.03433	0.818368
CASTOR3	352954	0.920356	0.818018
LDHA	3939	-0.54079	0.817937
GINS4	84296	-0.855239	0.817856
FANCA	2175	-0.928602	0.817775
OLFML3	56944	1.55119	0.817694
PPM1M	132160	0.725515	0.817559
ANP32E	81611	-0.602301	0.817532
CYSTM1	84418	0.555137	0.817532
AMPD3	272	0.894284	0.817263
MIR4737	100616210	-2.70315	0.817074
CXXC5	51523	0.601601	0.817047
CCDC146	57639	1.76306	0.816885
IL7R	3575	-1.22768	0.816777
UBASH3B	84959	-0.610137	0.816723
TSEN15	116461	-0.668818	0.816615
NME1	4830	-0.56475	0.816454
PRDX5	25824	0.539267	0.816265
FJX1	24147	-0.577378	0.816211
SSR3	6747	-0.547201	0.815807
SMTN	6525	-0.564101	0.815618
C1QBP	708	-0.551439	0.815591
CCDC86	79080	-0.584417	0.815483
BDH2	56898	0.699812	0.815456
CNIH3	149111	0.796064	0.81489
TUBA1C	84790	-0.531968	0.814836
DLEU1	10301	-0.885632	0.814674
LRR1	122769	-0.835324	0.814135
ABAT	18	0.919522	0.814081
IER5L	389792	0.674935	0.813946
EXOSC9	5393	-0.625028	0.813919
NREP	9315	0.622385	0.813784
KRT18	3875	-0.515772	0.813757
S100A6	6277	0.522227	0.813757
CHAF1A	10036	-0.716418	0.81373
CSF1	1435	0.591684	0.813676
TMPO	7112	-0.563116	0.813676
BNIP3	664	-0.582058	0.813649
IFI27	3429	0.530143	0.813461
OXR1	55074	0.765743	0.813434
RPA2	6118	-0.651872	0.813299
EZH2	2146	-0.685318	0.81284
AHSA1	10598	-0.546042	0.812706
CYTL1	54360	0.552649	0.812679
SH3BGRL	6451	0.567933	0.812517
IFI27L2	83982	0.55108	0.812409
CLEC4E	26253	0.608858	0.812193
NTMT1	28989	-0.578435	0.812166
TSC22D3	1831	0.862264	0.812139
ATAD3A	55210	-0.641244	0.811951
TMEM120A	83862	0.610432	0.811951
USP1	7398	-0.681898	0.811681
C11orf96	387763	1.43719	0.811357
BRIX1	55299	-0.581498	0.81133
CDCA7	83879	-0.676134	0.81125
ALDH2	217	0.611016	0.811223
SOX4	6659	0.550287	0.811169
MZT1	440145	-0.666202	0.810953
GSTZ1	2954	0.69441	0.810791
RRAD	6236	0.560372	0.810656
FTSJ1	24140	-0.577777	0.810629
NRG1	3084	-0.766921	0.810575
RAN	5901	-0.509083	0.810468
CHAF1B	8208	-0.732618	0.810387
QPCT	25797	0.595926	0.810333
TP53TG1	11257	0.555567	0.810171
LMNTD2	256329	1.16609	0.810117
METTL27	155368	0.900084	0.810036
FAM110B	90362	0.796568	0.809982
BYSL	705	-0.624296	0.80982
HRAS	3265	-0.551912	0.809578
KPNB1	3837	-0.532211	0.809578
TTK	7272	-0.753266	0.809578
LOXL4	84171	0.609375	0.809335
TAP2	6891	-0.671413	0.809227
VAT1	10493	0.519583	0.8092
BMF	90427	1.39237	0.809038
SIGMAR1	10280	-0.547733	0.808823
PINX1	54984	-0.721147	0.808715
PHYH	5264	0.639442	0.808607
MIS18A	54069	-0.690912	0.808391
SRSF2	6427	-0.532692	0.808337
FAXDC2	10826	1.24293	0.808149
TCEA2	6919	0.793698	0.808149
MYL9	10398	0.506296	0.808122
NOL6	65083	-0.61017	0.808095
CASP1	834	0.67943	0.808014
HNRNPD	3184	-0.512774	0.80796
ANPEP	290	0.749635	0.807555
DNAJC4	3338	0.588108	0.807475
DOK1	1796	0.663071	0.807421
NUP205	23165	-0.619166	0.807259
SMPD1	6609	0.546395	0.807259
CA12	771	0.69255	0.807232
PTGDS	5730	0.984823	0.807232
EMG1	10436	-0.529563	0.806881
CPA4	51200	-0.510014	0.806746
DYRK1B	9149	0.668745	0.806693
SERPING1	710	1.28303	0.806666
SSRP1	6749	-0.50886	0.806612
EIF4EBP1	1978	-0.530873	0.806558
MYBL1	4603	-0.943439	0.806369
LTBP3	4054	0.519225	0.806072
CTSB	1508	0.504782	0.805991
IFT140	9742	0.772146	0.805965
FABP5	2171	-0.512101	0.805884
SLC2A10	81031	0.67624	0.805884
PFAS	5198	-0.65889	0.805749
TBC1D17	79735	0.641157	0.805749
GPATCH4	54865	-0.623244	0.805371
ZDHHC1	29800	1.01755	0.805317
SNORA64	26784	-1.44486	0.805263
RUVBL2	10856	-0.506348	0.805236
ZDHHC8P1	150244	0.70076	0.80521
SHISA9	729993	-0.629402	0.805102
SLTM	79811	-0.605272	0.805048
PTX3	5806	-0.673005	0.805021
SNRPD1	6632	-0.546569	0.805021
SLC43A3	29015	-0.578463	0.804751
SNORA9	677798	-6.89307	0.80467
GLI4	2738	0.770499	0.804401
SAFB	6294	-0.56548	0.804401
GNG11	2791	0.509233	0.804158
NUP88	4927	-0.630925	0.804077
GSTA4	2941	0.768843	0.804023
TEDC1	283643	-0.752021	0.803915
NSUN2	54888	-0.571664	0.803861
HELLS	3070	-0.93264	0.803726
MTHFD1	4522	-0.529343	0.803726
G3BP1	10146	-0.523894	0.8037
UTP4	84916	-0.530808	0.8037
TRA2B	6434	-0.538521	0.803511
DONSON	29980	-0.746151	0.803349
PSMC3IP	29893	-1.16644	0.803241
TRIM4	89122	0.696255	0.803241
SNAPC1	6617	-0.684428	0.803187
FUBP1	8880	-0.537795	0.802971
HAT1	8520	-0.544606	0.802971
CENPH	64946	-0.626118	0.802945
ARSE	415	0.839893	0.802918
SMARCD3	6604	0.607243	0.802702
PPP1R3B	79660	0.842809	0.802486
KIF14	9928	-1.08321	0.802459
FBXO5	26271	-0.746997	0.802055
SMC1A	8243	-0.694112	0.801758
TK2	7084	0.679762	0.801461
HSPA9	3313	-0.497972	0.801246
PROSER2	254427	-0.759239	0.801165
TCHP	84260	-0.650637	0.80103
SRSF3	6428	-0.497194	0.800868
NYNRIN	57523	1.13573	0.800841
NOP58	51602	-0.53094	0.800733
PLA2G4C	8605	1.06761	0.800706
TM4SF1	4071	-0.475516	0.800572
OGFRL1	79627	-0.545859	0.800518
ORC1	4998	-0.988428	0.800518
MTRNR2L2	100462981	0.479506	0.800491
PTMS	5763	0.479515	0.800491
MEGF6	1953	0.529532	0.800437
KIF20B	9585	-0.87082	0.800383
ZNF326	284695	-0.666574	0.800275
TTLL1	25809	0.860266	0.800248
ATP1B1	481	0.512045	0.800167
MT1F	4494	0.52186	0.799655
AMOTL2	51421	-0.495251	0.799628
C1RL	51279	0.784067	0.799628
NETO2	81831	-0.538856	0.799574
SNRPF	6636	-0.491377	0.799358
STAC	6769	-0.729834	0.799169
GPRC5A	9052	-0.484778	0.799143
CCT7	10574	-0.475737	0.799089
LAMB2	3913	0.503999	0.799089
PSAT1	29968	-0.529389	0.799062
UPP1	7378	-0.565182	0.799062
NDUFAF2	91942	-0.548362	0.798927
C2CD3	26005	-0.812833	0.7989
SNORD60	26788	2.63859	0.798873
BZW1	9689	-0.492726	0.798765
LTBP2	4053	0.560108	0.79828
SEMA4A	64218	1.45345	0.798172
ZMYND19	116225	-0.626199	0.798145
AFAP1L1	134265	-0.800844	0.798091
EZR	7430	-0.472491	0.798091
SMS	6611	-0.48122	0.798091
CAVIN3	112464	0.495826	0.798064
PYROXD2	84795	0.976987	0.797983
WDR62	284403	-1.31745	0.797794
PLSCR4	57088	1.17054	0.797767
ERMP1	79956	0.538293	0.797633
TMEM44	93109	0.550809	0.797579
BBC3	27113	0.552677	0.797471
IDH3A	3419	-0.712286	0.79739
MYLIP	29116	1.14598	0.797228
CENPV	201161	-0.626557	0.797147
RUVBL1	8607	-0.485121	0.797147
OPLAH	26873	0.714965	0.797066
SNRPB	6628	-0.466088	0.797066
DDX18	8886	-0.530243	0.796985
CACYBP	27101	-0.523739	0.796581
MAN2B2	23324	0.567463	0.796581
TAF15	8148	-0.476685	0.7965
AIMP2	7965	-0.552556	0.796473
KIF18A	81930	-0.696218	0.796419
MELTF	4241	0.618603	0.796392
SYT12	91683	0.907415	0.796203
HSPE1	3336	-0.485752	0.796176
RNASEH1	246243	-0.586633	0.795826
PFDN2	5202	-0.487297	0.795799
PORCN	64840	-0.554902	0.79561
MICAL1	64780	0.615201	0.795529
CXCL6	6372	0.554399	0.795314
PQLC3	130814	0.642514	0.795287
CHST1	8534	1.01953	0.795233
ITGAV	3685	0.482838	0.795152
POLD1	5424	-0.59697	0.795152
SDF2L1	23753	-0.559052	0.795125
CRIM1	51232	-0.471255	0.795017
POP7	10248	-0.514454	0.794963
SNAI1	6615	0.817023	0.794909
THNSL2	55258	0.746537	0.794909
GNPDA1	10007	0.505798	0.794639
CENPX	201254	-0.542404	0.794586
ASRGL1	80150	-0.730404	0.794316
PDRG1	81572	-0.546522	0.794316
MYBBP1A	10514	-0.575678	0.794046
TUBA1A	7846	0.458247	0.793884
XRCC6	2547	-0.455263	0.793884
ICMT	23463	-0.540866	0.793858
PIK3R2	5296	0.544349	0.793804
MRPL12	6182	-0.478776	0.793723
MANF	7873	-0.466616	0.793615
POLE	5426	-0.657838	0.793534
RFC5	5985	-0.602528	0.793264
SPSB3	90864	0.538345	0.793264
ABCE1	6059	-0.512156	0.793237
YARS	8565	-0.495746	0.79321
SPSB1	80176	0.728652	0.793129
AQP11	282679	0.954528	0.793049
MAGED2	10916	0.46993	0.792995
HSPB2	3316	0.650723	0.792752
GAR1	54433	-0.539122	0.792671
HNRNPL	3191	-0.457894	0.792671
BLVRB	645	0.50328	0.792617
FTSJ3	117246	-0.547641	0.79259
HEATR3	55027	-0.667006	0.792563
IRF2BPL	64207	0.593286	0.792509
SAE1	10055	-0.477179	0.792509
DDR1	780	0.501145	0.792428
SERBP1	26135	-0.483726	0.792428
DHRS12	79758	1.03428	0.792186
HNRNPM	4670	-0.456561	0.791997
PLD3	23646	0.488896	0.79197
ANKRD13A	88455	-0.515723	0.791943
NOP2	4839	-0.530293	0.791835
TONSL	4796	-0.735801	0.791727
FUCA1	2517	0.507889	0.791619
ATP5MC1	516	-0.462948	0.791593
BCL9L	283149	0.480554	0.791566
NUP107	57122	-0.529018	0.791539
PITRM1	10531	-0.517419	0.791512
HNRNPH1	3187	-0.46122	0.791242
ARPC5L	81873	-0.505799	0.791215
SRSF7	6432	-0.491007	0.791215
PDK2	5164	0.640111	0.79108
METTL7A	25840	1.58339	0.791053
ANP32B	10541	-0.459189	0.790999
PRIM1	5557	-0.59857	0.790972
NOC2L	26155	-0.493029	0.790918
ACSS3	79611	0.912777	0.790891
ATF4	468	-0.459432	0.79073
LRRC59	55379	-0.462826	0.790703
TCP1	6950	-0.45949	0.790703
CENPO	79172	-0.772641	0.790649
CDH4	1002	-0.563619	0.790541
UCHL5	51377	-0.72202	0.790487
MAP2	4133	1.20988	0.790433
TMEM109	79073	-0.47977	0.790379
NKAIN4	128414	2.03914	0.790271
UBXN6	80700	0.469537	0.790083
PGLS	25796	0.475874	0.790029
SLBP	7884	-0.481896	0.790029
TMEM59	9528	0.465281	0.789948
PRELID1	27166	-0.477025	0.789921
CCNG2	901	0.751502	0.789894
HMGN2	3151	-0.44726	0.789786
MPHOSPH6	10200	-0.528032	0.789786
AMN1	196394	0.74875	0.789705
DRAP1	10589	-0.454519	0.789678
DSCC1	79075	-0.850969	0.789543
XPO5	57510	-0.592141	0.789516
BTN3A2	11118	0.585121	0.789435
SFPQ	6421	-0.458398	0.789408
SFTA1P	207107	-0.548188	0.789408
FLRT3	23767	1.0365	0.789328
SELENBP1	8991	0.923952	0.78922
TP53INP2	58476	0.585723	0.789193
CCDC134	79879	-0.905398	0.789058
VWA1	64856	0.903145	0.788896
DAZAP1	26528	-0.472413	0.788599
MANBA	4126	0.672251	0.788573
PSMG1	8624	-0.496536	0.788519
CA9	768	1.47169	0.788384
BUD23	114049	-0.470925	0.78833
ARHGAP1	392	0.458413	0.788249
ZFP36L1	677	0.465915	0.788249
U2AF1	7307	-0.451541	0.788141
TTLL12	23170	-0.564461	0.788087
CENPI	2491	-0.974923	0.788006
DHX9	1660	-0.474086	0.788006
HSPA14	51182	-0.718077	0.78771
STAT2	6773	0.593023	0.787683
COL7A1	1294	0.561429	0.787548
SNRNP70	6625	-0.447644	0.787548
FAM228B	375190	1.2221	0.787494
STIL	6491	-0.865936	0.787467
GPN3	51184	-0.55091	0.787278
NUP58	9818	-0.596401	0.787224
HSPH1	10808	-0.472291	0.78717
MGLL	11343	-0.49292	0.78717
FH	2271	-0.480052	0.787116
CDKN2C	1031	-0.880825	0.787089
ETS1	2113	-0.477329	0.787089
KIF15	56992	-0.90056	0.787063
ERCC6L	54821	-1.05829	0.786955
CRYL1	51084	0.683533	0.78682
XRCC3	7517	-0.796837	0.786766
TARS	6897	-0.472699	0.786712
KIAA1522	57648	0.507383	0.786685
PLXNB3	5365	0.731962	0.786658
CLUH	23277	-0.540535	0.78655
PGM2	55276	-0.544912	0.78655
RRAS	6237	0.459847	0.786496
ZBTB22	9278	0.723369	0.786469
SEC11C	90701	-0.553577	0.786415
CLPB	81570	-0.636363	0.786361
SMC2	10592	-0.652325	0.786308
ABTB1	80325	0.624602	0.786281
HCN2	610	0.792623	0.786227
IMPDH1	3614	-0.483985	0.786227
NSD2	7468	-0.539201	0.786227
ZNF207	7756	-0.45998	0.786119
CTSA	5476	0.45062	0.785957
TFPI2	7980	-0.635073	0.78593
NUP35	129401	-0.655976	0.785876
CD70	970	-0.472987	0.785822
ZMIZ1	57178	0.665746	0.785741
SDC1	6382	-0.460931	0.785714
CHCHD4	131474	-0.634348	0.785579
RASSF10	644943	1.20025	0.785526
SATB1	6304	0.93227	0.785499
CCBE1	147372	-1.2334	0.785013
C3orf18	51161	0.838081	0.784905
MOAP1	64112	0.619819	0.784851
MTFR2	113115	-0.942271	0.784771
PDAP1	11333	-0.452019	0.784555
ABCF2	10061	-0.475305	0.784528
VARS	7407	-0.468545	0.784447
FAM84B	157638	0.473349	0.784312
KLHDC2	23588	0.657918	0.784285
MYO19	80179	-0.611725	0.784285
RAB40B	10966	0.787725	0.784204
SRSF1	6426	-0.467725	0.784069
NUCB1	4924	0.445932	0.784016
KARS	3735	-0.439269	0.783935
SLC27A1	376497	0.86954	0.783908
DDAH2	23564	0.459005	0.7838
GNPTG	84572	0.48043	0.783557
IPO4	79711	-0.508354	0.783476
SUV39H1	6839	-0.864896	0.783287
NRGN	4900	-0.604294	0.783261
CCS	9973	0.486485	0.783234
ARMCX3	51566	0.511165	0.783207
ATAD3B	83858	-0.694169	0.783126
TUFT1	7286	-0.559917	0.783018
HNRNPDL	9987	-0.455345	0.782991
PGGHG	80162	0.666931	0.782883
RAD18	56852	-0.724412	0.782829
TBRG4	9238	-0.46969	0.782802
LBH	81606	-0.661516	0.782775
VDAC3	7419	-0.447696	0.78264
MOSPD3	64598	0.498045	0.782236
MSC	9242	1.21865	0.782209
UNG	7374	-0.475813	0.782182
APLP2	334	0.429243	0.782101
FBLN1	2192	0.4737	0.782074
ODF3B	440836	1.99358	0.781966
PRKCE	5581	-0.794238	0.781751
NEMP1	23306	-0.685861	0.78167
PSMD12	5718	-0.477233	0.781427
ALDH3A2	224	0.549399	0.7814
C11orf49	79096	0.506192	0.781373
CLSPN	63967	-1.08864	0.781373
MAP2K1	5604	-0.51	0.781319
REEP4	80346	-0.539274	0.781292
AP1G2	8906	0.501842	0.781265
EFNB1	1947	0.521218	0.781265
NSMCE4A	54780	-0.627104	0.781238
LGALS9	3965	1.28923	0.781157
PNPT1	87178	-0.638834	0.781157
CDT1	81620	-0.549663	0.781076
NCAPD2	9918	-0.44713	0.781076
FADS2	9415	0.442305	0.781022
GALNT3	2591	-0.48036	0.780861
PNN	5411	-0.511527	0.780861
CDH13	1012	0.452987	0.780807
PPP1CC	5501	-0.440439	0.78078
TMOD1	7111	1.05192	0.780753
STAT6	6778	0.443686	0.780672
PEX11G	92960	0.977423	0.780591
SLC25A19	60386	-1.18936	0.780564
CENPE	1062	-0.965728	0.78051
THBS2	7058	-0.462411	0.78051
VPS37D	155382	0.823712	0.78051
RRAGB	10325	0.770508	0.780483
CLIP2	7461	0.515941	0.780456
TOMM5	401505	-0.44672	0.780294
SBDS	51119	-0.450358	0.780267
SLC25A32	81034	-0.593553	0.780052
CCT8	10694	-0.426237	0.779998
TIMM50	92609	-0.498818	0.779917
DNAJA1	3301	-0.434884	0.77989
ASAH1	427	0.5296	0.779728
CDKN2AIPNL	91368	-0.50886	0.779701
PSMC3	5702	-0.426795	0.779674
USP54	159195	0.546375	0.779459
ITGA11	22801	0.731347	0.779378
CIT	11113	-0.717849	0.779297
TRIM2	23321	0.918873	0.779297
EIF6	3692	-0.419138	0.779243
RBM24	221662	-0.638536	0.779243
PTGES3	10728	-0.41834	0.779
SHISA4	149345	0.54068	0.778919
SNORD17	692086	-0.886882	0.778892
IL18	3606	0.463523	0.778811
CCND2	894	0.45944	0.778731
HNRNPA1P33	728643	-0.474406	0.778596
TIPIN	54962	-0.67919	0.778515
EVC	2121	0.762125	0.778434
GART	2618	-0.467694	0.77838
PSMD1	5707	-0.445188	0.778353
ILF3	3609	-0.438068	0.778245
TIMM21	29090	-0.541086	0.778164
PCED1A	64773	0.548502	0.778137
TTF2	8458	-0.639847	0.778002
GSDMD	79792	0.50427	0.777949
SAAL1	113174	-0.536519	0.777895
CX3CL1	6376	0.9034	0.777733
IPO5	3843	-0.447554	0.777679
TAPBP	6892	0.441058	0.777652
APLP1	333	0.439738	0.777625
ARHGAP31	57514	0.58066	0.777598
GPC4	2239	0.64608	0.777598
PHF5A	84844	-0.48756	0.777598
VCAM1	7412	0.458866	0.777544
LBHD1	79081	-0.46501	0.777463
TESC	54997	0.98804	0.777328
TOM1	10043	0.492865	0.777247
GRWD1	83743	-0.499365	0.777167
AMBP	259	1.9354	0.777032
ADORA1	134	0.689595	0.776789
PHYKPL	85007	0.716792	0.776789
SLC19A1	6573	-0.564982	0.776546
UCK2	7371	-0.558094	0.776439
SPATA20	64847	0.469148	0.776358
CLDN4	1364	0.46882	0.77625
SGO2	151246	-0.770174	0.77625
UBE2N	7334	-0.43898	0.776196
OGFOD1	55239	-0.499743	0.776169
NEO1	4756	0.493419	0.776061
PDE12	201626	-0.582251	0.775818
CCDC92	80212	0.453263	0.775711
CPQ	10404	0.519313	0.775657
CCDC85C	317762	-0.640335	0.77563
SDCBP	6386	0.415661	0.77563
TELO2	9894	-0.481514	0.775603
PLK4	10733	-0.918256	0.775549
BRI3BP	140707	-0.715172	0.775414
MET	4233	-0.454441	0.775414
PAWR	5074	-0.447805	0.775414
PPIH	10465	-0.467298	0.77536
ENOPH1	58478	-0.483926	0.775252
PDCD5	9141	-0.418148	0.775252
YPEL5	51646	0.448945	0.775198
C19orf66	55337	0.597879	0.775171
FAM89B	23625	0.457866	0.775171
TMEM106C	79022	-0.429937	0.775036
MAPK8IP3	23162	0.575255	0.775009
ARSA	410	0.591971	0.774956
C12orf57	113246	0.447356	0.774848
RHBDF1	64285	0.526007	0.774848
SIVA1	10572	-0.44497	0.774686
SGK2	10110	0.668905	0.774605
GNS	2799	0.420378	0.774551
RPS6KA4	8986	-0.449031	0.774524
MASTL	84930	-0.701509	0.774416
DTX3	196403	0.490359	0.774389
SLC39A11	201266	0.563409	0.774389
GPX4	2879	0.407147	0.774335
TNS2	23371	0.909713	0.774335
GNL3	26354	-0.429773	0.774254
DARS2	55157	-0.525878	0.774227
STAP2	55620	0.48642	0.774227
RND1	27289	1.07057	0.773877
CYBRD1	79901	0.439421	0.773769
MRPL33	9553	-0.424341	0.773661
VCAN	1462	0.43338	0.77358
PRPF4	9128	-0.533274	0.773311
HNRNPA3	220988	-0.433728	0.773176
RTL8C	8933	0.421431	0.773095
ECHDC2	55268	0.643231	0.773068
CCT3	7203	-0.406196	0.773014
WNT5B	81029	-0.515733	0.773014
LOC729970	729970	0.594139	0.772664
PLCB4	5332	-0.458639	0.772529
P4HTM	54681	0.551901	0.772475
GRK6	2870	-0.574166	0.772448
NANS	54187	-0.436365	0.772367
HSPA4	3308	-0.4287	0.772286
SFN	2810	-0.439658	0.772151
ITGB3	3690	0.689698	0.771989
ABCD1	215	0.82512	0.771936
RAB13	5872	0.405636	0.771612
GIPC1	10755	0.411675	0.77118
GEMIN4	50628	-0.580697	0.771127
TM4SF4	7104	0.408793	0.771046
SLC15A3	51296	0.754962	0.770695
PTRHD1	391356	0.477263	0.770452
IFI16	3428	0.43591	0.770237
GTF3A	2971	-0.428958	0.770183
MCMBP	79892	-0.51735	0.770156
AFAP1	60312	-0.534343	0.770048
PGAP3	93210	0.783766	0.770048
RTN2	6253	0.658941	0.769967
ASPM	259266	-0.841252	0.76994
APP	351	0.403743	0.769805
DNAJB11	51726	-0.421192	0.769778
SELENOK	58515	-0.453559	0.769724
CMC2	56942	-0.439123	0.769617
GAS6	2621	-0.428416	0.769563
REEP6	92840	0.757638	0.769455
GALC	2581	0.580373	0.769401
SMG9	56006	-0.573609	0.76932
PPCS	79717	0.450371	0.769293
GOT2	2806	-0.412752	0.769212
KNTC1	9735	-0.677916	0.769158
NDRG2	57447	0.719538	0.769023
HHLA3	11147	0.562967	0.768835
CHTF18	63922	-0.631815	0.768808
FGFR1	2260	-0.630759	0.768808
DTX4	23220	1.08726	0.768754
LGALS3BP	3959	0.398088	0.768754
ZFP90	146198	0.560264	0.768673
TSPAN1	10103	0.543398	0.768619
SMIM14	201895	0.639828	0.768592
DDX10	1662	-0.535273	0.768565
WSB1	26118	0.513198	0.768349
ITGB4	3691	0.454027	0.768268
HGSNAT	138050	0.547207	0.768107
POFUT1	23509	-0.442562	0.76808
L1CAM	3897	0.458738	0.767999
PCMTD1	115294	0.632855	0.767999
ARL6IP1	23204	-0.400649	0.767972
EIF2S1	1965	-0.473154	0.767918
UTP18	51096	-0.47062	0.767918
IGBP1	3476	0.44631	0.767891
CCT2	10576	-0.396938	0.767756
PAQR4	124222	-0.577851	0.767675
ID4	3400	1.8119	0.767621
RBMX	27316	-0.410424	0.767352
RBM28	55131	-0.528496	0.767271
TIMP2	7077	0.404846	0.76719
TIMM13	26517	-0.459445	0.767055
EFEMP1	2202	-0.398935	0.767001
MT1A	4489	-0.60075	0.76692
SLC25A5	292	-0.397873	0.76692
HACD2	201562	-0.680591	0.766839
PES1	23481	-0.420601	0.766839
EIF2S2	8894	-0.41102	0.766785
DUSP14	11072	-0.451451	0.766758
SMAD6	4091	0.729699	0.76665
LINC00965	349196	0.923849	0.766597
CLIP3	25999	0.987282	0.76657
SNRNP40	9410	-0.480731	0.766543
FBN1	2200	0.477435	0.766516
GLB1	2720	0.414769	0.766381
OS9	10956	0.404062	0.766354
RHOBTB1	9886	0.583314	0.766327
BUB3	9184	-0.41847	0.766273
SIGLEC15	284266	0.832988	0.766273
PIF1	80119	-1.22621	0.766165
FAM210B	116151	0.47579	0.76603
PLBD2	196463	0.459979	0.766003
TMEM150A	129303	0.686561	0.765869
PARP3	10039	0.43851	0.765815
HBP1	26959	0.518274	0.765761
SLIT3	6586	0.652431	0.765707
LMO7	4008	-0.606545	0.765626
NAA15	80155	-0.498862	0.765491
ASB9	140462	0.929986	0.76541
EIF3B	8662	-0.39538	0.765383
IFI6	2537	0.501378	0.765248
MALT1	10892	-0.52363	0.765194
SAFB2	9667	-0.511376	0.765167
DEPDC1B	55789	-0.60839	0.765087
TSR2	90121	-0.447982	0.765087
RBM8A	9939	-0.485754	0.76506
MSH6	2956	-0.502882	0.764925
PLLP	51090	0.970094	0.764898
CCDC58	131076	-0.449999	0.764817
FEZ1	9638	0.439244	0.764817
LRRC20	55222	-0.463502	0.764682
EIF3J	8669	-0.484276	0.764655
RNF126	55658	-0.446629	0.76452
LTV1	84946	-0.484866	0.764278
TMA16	55319	-0.513582	0.764224
SNORD104	692227	-0.930846	0.764143
GBP1	2633	0.643425	0.764089
TMSB15B	286527	0.656439	0.763954
KLHDC4	54758	-0.480463	0.763927
WDHD1	11169	-0.793959	0.763819
PEA15	8682	-0.391525	0.763684
PIR	8544	0.875437	0.763657
XPOT	11260	-0.432305	0.763657
GAL3ST1	9514	0.418835	0.763604
LGALS3	3958	0.448036	0.763469
PRRT3	285368	0.933083	0.763415
LAMP2	3920	0.42255	0.763334
WRAP53	55135	-0.594453	0.763307
LRRC32	2615	1.73841	0.763253
BCL2L12	83596	-0.518379	0.763145
SGO1	151648	-0.897455	0.763091
RHOD	29984	0.437315	0.763064
SNORD35A	26816	-6.52851	0.76301
PPIF	10105	-0.407967	0.762714
FARSA	2193	-0.417217	0.76266
TRO	7216	0.670071	0.762525
ARMC6	93436	-0.504598	0.762444
PPL	5493	0.573308	0.762363
BMP1	649	0.441805	0.762336
NIP7	51388	-0.438267	0.762282
SMTNL2	342527	4.04508	0.762201
ACTL6A	86	-0.411104	0.762174
CAPG	822	0.395021	0.76212
COPS3	8533	-0.425781	0.762013
SERPINA1	5265	0.79903	0.761986
ERAP2	64167	0.457481	0.761689
DCTPP1	79077	-0.404868	0.761635
SLC7A1	6541	-0.477772	0.761527
AXL	558	-0.386644	0.761446
MRPL3	11222	-0.401442	0.761285
CCNE2	9134	-0.730826	0.761177
NTF4	4909	1.07932	0.761069
CDK18	5129	0.493076	0.761015
PRIM2	5558	-0.54856	0.761015
MAPK13	5603	0.61214	0.760988
PRMT1	3276	-0.39351	0.760772
HMG20B	10362	0.399744	0.760691
MOSPD1	56180	0.480767	0.760664
LRP10	26020	0.398563	0.760637
SEC14L1	6397	-0.442108	0.760584
CHD1L	9557	-0.488632	0.760476
COMMD6	170622	0.41509	0.760422
LXN	56925	0.545029	0.760314
ZNF367	195828	-0.970923	0.760233
AK2	204	-0.421994	0.760125
TRMT6	51605	-0.490793	0.760098
TSR1	55720	-0.494571	0.760098
GADD45B	4616	-0.427813	0.760044
RHOQ	23433	0.500147	0.760017
MAPRE1	22919	-0.392063	0.75999
TARDBP	23435	-0.422802	0.759963
SYNCRIP	10492	-0.415884	0.759855
HSPA8	3312	-0.382695	0.759532
NPM1	4869	-0.378504	0.759532
PSMD11	5717	-0.446733	0.75937
VAT1L	57687	0.978212	0.759154
CD109	135228	0.533049	0.759074
SORL1	6653	0.641193	0.759074
TTC3	7267	0.450849	0.75902
PRMT5	10419	-0.409295	0.758993
HAUS7	55559	-0.601868	0.758939
TGM2	7052	-0.387951	0.758858
CDC7	8317	-0.883579	0.758804
NORAD	647979	0.40145	0.758669
RASAL1	8437	1.04772	0.758642
TRANK1	9881	0.768849	0.758588
SDC2	6383	-0.40765	0.758534
CPLX1	10815	1.18808	0.758372
ESCO2	157570	-0.902859	0.758265
NTN4	59277	-0.527965	0.758184
VPS9D1	9605	0.587292	0.758184
EDIL3	10085	0.401043	0.758049
MAGOHB	55110	-0.564251	0.757941
CHMP2A	27243	0.387369	0.757914
HPS1	3257	0.529057	0.757914
CYB5D2	124936	0.594375	0.757779
RRAGC	64121	0.47575	0.757779
UPF3B	65109	-0.724018	0.757725
RRP1B	23076	-0.469663	0.757564
DLC1	10395	-0.459606	0.757483
TMEM97	27346	-0.513789	0.757402
ZNF581	51545	0.469751	0.757348
NUDT7	283927	0.677687	0.757294
ELOVL6	79071	-0.541661	0.757186
CDH6	1004	0.692919	0.757159
PHLDB2	90102	-0.42426	0.757105
CST3	1471	0.380383	0.756997
HSD17B11	51170	0.575634	0.75697
ACY3	91703	1.21095	0.756889
FKBP7	51661	0.594695	0.756889
FOXO4	4303	1.14698	0.756889
NGF	4803	-2.1748	0.756755
GINS3	64785	-0.610215	0.756566
TEDC2	80178	-0.66881	0.756566
ELOVL2	54898	-0.947438	0.75635
MTHFR	4524	0.863834	0.756242
TRAIP	10293	-0.66956	0.756242
COL8A1	1295	-0.38668	0.756215
DNAJA3	9093	-0.415414	0.756161
CCDC137	339230	-0.436535	0.756134
PTPRS	5802	0.492918	0.756134
UCA1	652995	-0.607539	0.755973
HEXA	3073	0.397982	0.755892
GMPS	8833	-0.397187	0.755622
VKORC1L1	154807	-0.442594	0.755622
LSM5	23658	-0.539974	0.755514
WDR43	23160	-0.437977	0.755514
CD40	958	0.440073	0.755406
CYGB	114757	-0.434766	0.755245
DENND6B	414918	0.979206	0.755218
ARL6IP6	151188	-0.567469	0.755191
ADRB2	154	-1.00718	0.755164
CLN6	54982	-0.485845	0.75511
EXOSC2	23404	-0.509633	0.755083
C21orf2	755	0.528983	0.755056
SSH3	54961	0.39893	0.754867
MRPS10	55173	-0.40647	0.75484
MPG	4350	0.390144	0.754759
CKAP5	9793	-0.406734	0.754732
DNAJC2	27000	-0.470627	0.754705
ACAD10	80724	0.519103	0.754597
GSPT1	2935	-0.414285	0.754597
LOC100506100	100506100	0.678374	0.75449
BRI3	25798	0.377216	0.754463
TMEM173	340061	0.52368	0.754193
FBL	2091	-0.379926	0.754166
OXTR	5021	-0.416656	0.754166
ITM2C	81618	0.41406	0.754139
CD68	968	0.455005	0.753815
HLA-A	3105	0.369412	0.753788
CD27-AS1	678655	0.550292	0.753762
MARCKSL1	65108	0.380239	0.753735
NPM3	10360	-0.414467	0.753735
B3GNT9	84752	0.563612	0.7536
EXOSC5	56915	-0.539878	0.7536
SLC40A1	30061	0.899641	0.753573
BDH1	622	-0.599132	0.753546
HSPA5	3309	-0.372884	0.753519
GRINA	2907	0.376828	0.753492
RBM14	10432	-0.519836	0.753465
RPA3	6119	-0.458801	0.753465
NOP14	8602	-0.467855	0.753411
NOP53	29997	0.380781	0.753168
PPAT	5471	-0.552805	0.753141
KCNAB2	8514	0.668789	0.753114
FRMD4B	23150	0.606314	0.753033
KDM6A	7403	0.607215	0.753033
CERCAM	51148	0.459301	0.752926
FAM213A	84293	0.428828	0.752737
PKP2	5318	-0.548321	0.752386
PRKDC	5591	-0.426376	0.752359
TOMM34	10953	-0.39155	0.752359
REXO5	81691	-0.682948	0.752332
PERP	64065	0.383155	0.75209
SNORD28	9300	1.65355	0.752009
METTL7B	196410	0.722246	0.751928
TRMU	55687	-0.569903	0.751874
LMBRD1	55788	0.49762	0.751766
AKAP12	9590	-0.422591	0.751631
ACCS	84680	0.677147	0.75155
SAC3D1	29901	-0.466307	0.751443
SUMF2	25870	0.381949	0.751416
PDCD4-AS1	282997	1.25218	0.751389
RNF208	727800	0.603989	0.751119
ATP1B3	483	-0.376869	0.75093
THBS3	7059	0.57632	0.750876
ABCB4	5244	0.869688	0.750849
IGFBP5	3488	-1.03315	0.750822
RTP4	64108	0.921614	0.750822
XRCC2	7516	-1.03275	0.750822
ZFYVE1	53349	0.536747	0.750768
MYRF	745	0.368689	0.750715
SCO1	6341	-0.430613	0.750715
TRA2A	29896	-0.407391	0.750715
CCDC28A	25901	0.497909	0.750634
POLR1E	64425	-0.444229	0.750634
SSBP3	23648	0.537013	0.750553
PTGIS	5740	0.37041	0.750337
RAC2	5880	0.384512	0.750175
LOC728392	728392	0.396343	0.750094
HDHD5	27440	-0.471176	0.750067
SMAD9	4093	1.0863	0.750013
DKK1	22943	-0.545245	0.749933
WDR74	54663	-0.409425	0.749933
TMEM219	124446	0.368389	0.749879
GSEC	399972	0.699731	0.749852
LSM4	25804	-0.376297	0.749825
PBX1	5087	0.680107	0.749825
PITHD1	57095	-0.43882	0.749744
SEL1L3	23231	0.448648	0.749717
ST5	6764	0.486989	0.749555
EFTUD2	9343	-0.397346	0.749528
KRTAP2-3	730755	-0.767791	0.74942
METTL1	4234	-0.437144	0.74942
JUNB	3726	0.512883	0.749285
LSM3	27258	-0.367417	0.749285
BCAS3	54828	0.702117	0.749205
PTBP1	5725	-0.365512	0.749205
EIF1AX	1964	-0.42447	0.749151
CALM2	805	-0.360396	0.749124
RBM25	58517	-0.452285	0.748881
CYHR1	50626	0.415327	0.748854
SNORA40	677822	-0.474014	0.748827
ME2	4200	-0.473321	0.748342
ADM	133	0.41769	0.748261
MAP3K12	7786	0.682538	0.748261
THRA	7067	0.666023	0.748153
WBP11	51729	-0.388131	0.748126
SAPCD2	89958	-0.998168	0.748018
CEP78	84131	-0.6826	0.747695
SLC7A2	6542	-0.469837	0.747641
FAM136A	84908	-0.39709	0.747452
BBS1	582	0.530071	0.747398
DLG1	1739	-0.400198	0.747371
PROCR	10544	-0.360047	0.747317
NUP188	23511	-0.462362	0.747236
MAPK8	5599	-0.472666	0.747182
RPA1	6117	-0.411135	0.747182
POLR2D	5433	-0.451394	0.747128
PPM1H	57460	0.455066	0.746859
STARD13	90627	-0.679948	0.746859
MRM1	79922	-0.712503	0.746805
JOSD2	126119	0.429376	0.746778
VGLL4	9686	0.450774	0.746778
FOXC2	2303	-0.437041	0.746751
CCDC59	29080	-0.449485	0.746724
HPGD	3248	1.14232	0.74667
TMC4	147798	1.79108	0.74667
not found, see GeneID	83935	0.62983	0.746589
COL1A1	1277	0.369826	0.746562
C8orf82	414919	0.459445	0.746508
GEMIN6	79833	-0.467044	0.7464
PARP1	142	-0.386102	0.746212
SMAGP	57228	-0.437573	0.746158
ATL3	25923	-0.429236	0.746077
UGT2B7	7364	0.433256	0.746077
BATF3	55509	-1.12461	0.746023
BCHE	590	0.58376	0.745942
NUDT22	84304	0.402266	0.745834
SRPX	8406	0.393943	0.745807
PMAIP1	5366	-0.500046	0.745699
MRPL49	740	-0.3788	0.745403
EHD4	30844	-0.468158	0.745349
COL6A2	1292	0.723055	0.745268
LUM	4060	0.621491	0.745241
HSP90AB1	3326	-0.353604	0.745214
EME1	146956	-0.868282	0.74516
NUDC	10726	-0.360926	0.745106
CAD	790	-0.443566	0.745052
R3HDM2	22864	0.481344	0.744998
USP39	10713	-0.428922	0.744971
ERH	2079	-0.357108	0.744944
HGH1	51236	-0.456469	0.744809
SLC39A14	23516	-0.425462	0.744809
MT1E	4493	-0.354389	0.744782
ATP5F1B	506	-0.34622	0.744755
SPACA9	11092	0.613314	0.744621
GADD45A	1647	-0.366455	0.744513
CYC1	1537	-0.363195	0.744432
ACSM3	6296	0.898046	0.744324
IRAK1	3654	-0.368362	0.744162
NUDT15	55270	-0.460211	0.744162
ANAPC7	51434	-0.414369	0.744081
DDX17	10521	0.373127	0.744081
PSMD14	10213	-0.367638	0.744081
SIAE	54414	0.421829	0.743866
MAPK11	5600	0.458253	0.743812
VTN	7448	1.30833	0.743812
MTHFD1L	25902	-0.418735	0.743677
RNF213	57674	0.484861	0.743623
RRP1	8568	-0.387205	0.743623
C20orf27	54976	-0.384712	0.743515
CTNNAL1	8727	-0.361149	0.743407
GMPPB	29925	-0.444714	0.743407
FKBP9	11328	0.394503	0.74338
EFEMP2	30008	0.355088	0.743218
PSMC1	5700	-0.357072	0.743165
ADAM8	101	0.777406	0.743084
ISG20	3669	0.916402	0.743084
TST	7263	0.48087	0.743057
NIFK	84365	-0.416064	0.743003
PARP10	84875	0.415187	0.742787
ITGB1BP1	9270	-0.415983	0.742733
YRDC	79693	-0.525815	0.742679
TMEM138	51524	-0.477731	0.742571
KHSRP	8570	-0.372926	0.742517
FYCO1	79443	0.465116	0.74249
NUDT14	256281	0.450794	0.742436
AIFM1	9131	-0.423965	0.74241
HYOU1	10525	-0.364896	0.742356
DNA2	1763	-0.895819	0.742302
MAGOH	4116	-0.394388	0.742302
ILF2	3608	-0.361858	0.742086
ARHGEF25	115557	0.438381	0.742005
FAM57A	79850	-0.444895	0.742005
GARS	2617	-0.35597	0.741897
KLHL4	56062	0.881507	0.741897
CORO1C	23603	-0.353274	0.741816
LIMK1	3984	0.358408	0.741816
EIF4G1	1981	-0.345484	0.741735
PCMTD2	55251	0.489163	0.741708
OBSL1	23363	0.534036	0.741681
BLM	641	-1.04961	0.741574
TRIQK	286144	0.489413	0.741574
ZSCAN26	7741	0.66488	0.741574
HMCN1	83872	0.678897	0.741547
ERGIC3	51614	0.354078	0.741493
PRPF19	27339	-0.360411	0.741466
SYNJ2	8871	0.440851	0.741439
CCDC24	149473	0.66814	0.741412
COX17	10063	-0.372371	0.741385
UBE2G2	7327	-0.423405	0.741331
SFXN1	94081	-0.444178	0.74098
ICAM1	3383	0.494997	0.740953
MSC-AS1	100132891	1.48753	0.740873
WDR45	11152	0.460535	0.740873
NXT1	29107	-0.435485	0.740819
BTBD2	55643	0.366977	0.740495
GALT	2592	0.523625	0.740414
ZNF277	11179	0.464491	0.740306
NARS2	79731	-0.432595	0.740279
LOX	4015	-0.394212	0.740171
RECQL	5965	-0.492547	0.740145
HIST1H1C	3006	0.664091	0.740118
KDELC2	143888	-0.380873	0.740118
MPV17L2	84769	-0.514707	0.740037
SERPINA6	866	1.34314	0.740037
GFM1	85476	-0.401289	0.739983
HDAC5	10014	0.784624	0.739983
HES1	3280	0.403145	0.739956
SEC14L6	730005	0.522163	0.739902
SRPRB	58477	-0.403202	0.739821
HYLS1	219844	-0.511537	0.73974
SUV39H2	79723	-0.672	0.739686
UQCRFS1	7386	-0.359643	0.739686
MAGED1	9500	0.352311	0.739632
CPED1	79974	-0.661176	0.739605
TWNK	56652	-0.591997	0.73939
DCK	1633	-0.494513	0.739309
APOBEC3G	60489	0.56787	0.739282
SLIRP	81892	-0.356849	0.739174
WWC1	23286	-0.400435	0.738985
BCS1L	617	-0.465336	0.738904
RN7SL1	6029	-0.427568	0.738904
ALKBH7	84266	0.410337	0.738877
KCP	375616	2.13151	0.738877
TSPAN33	340348	1.21828	0.738796
ARNTL2	56938	-0.530941	0.738769
ILKAP	80895	-0.453868	0.738769
MAFF	23764	-0.507209	0.738769
RAP2B	5912	0.527307	0.738769
YIPF3	25844	0.359749	0.738769
DERA	51071	-0.363346	0.738742
SPOCK1	6695	0.397205	0.738742
LIMD2	80774	0.473933	0.738715
PSME3	10197	-0.377243	0.738715
DUSP12	11266	-0.450228	0.738688
HK2	3099	-0.660711	0.738688
MDK	4192	0.33737	0.738635
PGP	283871	-0.504889	0.738608
CES2	8824	0.387819	0.738419
SELENON	57190	0.391533	0.738392
FIGNL1	63979	-0.543368	0.738365
NUP98	4928	-0.400079	0.738257
LIG3	3980	-0.688924	0.73823
RRAGA	10670	0.366815	0.738203
DBF4B	80174	-0.748044	0.738149
YWHAH	7533	-0.354461	0.73796
HOXA5	3202	0.490929	0.737906
DHRS7	51635	0.391752	0.737772
PIGW	284098	-0.714443	0.737772
HMGCL	3155	0.379203	0.737421
TMEM98	26022	0.353256	0.737394
GCSH	2653	-0.388177	0.73734
SERPINB7	8710	-0.598301	0.737259
MIR324	442898	1.07623	0.73699
NDUFS1	4719	-0.385804	0.736855
STX8	9482	0.401519	0.73672
CAVIN1	284119	-0.336061	0.736666
PARPBP	55010	-0.635219	0.736639
CSTF2	1478	-0.436125	0.736612
SVIP	258010	-0.441722	0.736612
DDAH1	23576	-0.408092	0.736531
PSMB10	5699	0.383951	0.736504
PSMD3	5709	-0.350074	0.736504
MRPL4	51073	-0.385784	0.736396
CDR2	1039	-0.416088	0.736343
EIF4A3	9775	-0.357547	0.736343
TCEAL8	90843	0.373023	0.736343
AJAP1	55966	-0.558944	0.736235
GHDC	84514	0.51816	0.736181
SMIM6	100130933	0.435637	0.735992
CUL7	9820	0.476535	0.735938
IDH1	3417	0.355146	0.735884
RAB26	25837	1.00425	0.735803
SUPT16H	11198	-0.36904	0.735803
IFITM3	10410	0.342796	0.735722
TPM3	7170	-0.352753	0.735615
UBA2	10054	-0.382697	0.735615
NBDY	550643	0.383159	0.735588
MTMR11	10903	0.664015	0.735372
KLC4	89953	0.530501	0.735345
SCD	6319	0.369247	0.735345
TOE1	114034	-0.687014	0.735156
ARHGAP18	93663	-0.387454	0.734886
FNDC10	643988	0.725866	0.734833
RILP	83547	0.734368	0.734833
POP1	10940	-0.627489	0.734806
FAM171A2	284069	0.61661	0.734617
WDR13	64743	0.402447	0.734617
SURF6	6838	-0.432114	0.734563
PEAR1	375033	-0.590629	0.734428
DEFB1	1672	2.39345	0.734401
MEGF8	1954	0.499056	0.734401
BRCA1	672	-0.690436	0.73432
RAB17	64284	0.507371	0.73432
LSM6	11157	-0.412104	0.734266
ENO1	2023	-0.325701	0.734239
SMC3	9126	-0.424753	0.734051
MRPL39	54148	-0.401818	0.733997
ALG8	79053	-0.391141	0.733916
SREBF2	6721	0.371611	0.733754
MIR3074	100422842	6.26855	0.733646
CFI	3426	1.00635	0.733538
RBM15B	29890	0.429832	0.733538
MB21D2	151963	-0.512752	0.733484
SMO	6608	0.515489	0.73335
WDR5	11091	-0.409217	0.733296
DGLUCY	80017	0.409585	0.733215
XPO6	23214	-0.362068	0.733215
LAD1	3898	0.341176	0.733188
DECR1	1666	0.354797	0.732999
DHX15	1665	-0.363989	0.732972
IGFBP4	3487	-0.42959	0.732837
KDELC1	79070	-0.424554	0.73281
DDX46	9879	-0.435927	0.732729
LACTB	114294	-0.353224	0.732675
HSPB6	126393	0.456931	0.732568
ADSSL1	122622	1.67623	0.732298
FAM69B	138311	0.770174	0.732217
POLE2	5427	-0.772089	0.732217
DPYSL2	1808	0.432618	0.73219
SCPEP1	59342	0.405108	0.73219
CRYM	1428	0.673812	0.731947
METTL3	56339	-0.42527	0.73192
LFNG	3955	0.347054	0.731893
VBP1	7411	-0.388903	0.731893
NFIX	4784	0.425265	0.731759
SNHG17	388796	-0.429427	0.731759
NDUFAF4	29078	-0.613983	0.731705
RELT	84957	-0.678618	0.731651
NUP155	9631	-0.544257	0.731543
BANF1	8815	-0.326909	0.731489
VWA7	80737	1.39308	0.731462
BTG3	10950	-0.457247	0.731381
PAM16	51025	-0.660849	0.731354
PDXP	57026	-0.661854	0.731354
EXOSC3	51010	-0.467564	0.731219
KLF5	688	-0.852321	0.731192
PHLDA3	23612	0.335362	0.731111
METAP2	10988	-0.361768	0.731058
MTRNR2L3	100462983	0.756862	0.730842
TPGS1	91978	0.488718	0.730842
MGST3	4259	0.358345	0.730815
POLD2	5425	-0.341737	0.730815
MCAM	4162	-0.326124	0.730761
TMEM86A	144110	1.54723	0.73068
OCEL1	79629	0.517734	0.730599
SLC25A6	293	0.331324	0.730545
PSG4	5672	0.557516	0.730518
COL4A5	1287	0.513061	0.730437
SDC3	9672	0.380995	0.730437
PYCR2	29920	-0.389281	0.730356
AZIN1	51582	-0.37475	0.730276
TMEM201	199953	-0.617009	0.730087
LIG1	3978	-0.428183	0.730033
CD55	1604	-0.448364	0.730006
UTP11	51118	-0.418322	0.729871
CA11	770	0.849377	0.72979
ZCCHC17	51538	-0.395398	0.729763
PITPNB	23760	-0.379389	0.729628
ZMAT3	64393	0.391137	0.729521
DNAL4	10126	0.456271	0.729413
RAD51C	5889	-0.402538	0.729359
DOHH	83475	-0.479406	0.728954
PTPN6	5777	0.43906	0.728954
UBE2L6	9246	0.348277	0.72882
LAS1L	81887	-0.398968	0.728766
MAN2B1	4125	0.375731	0.728766
GPSM2	29899	-0.704042	0.728658
BCL2L11	10018	0.900654	0.72855
TRAPPC4	51399	-0.357956	0.72855
FUOM	282969	0.516552	0.728496
ZBED6CL	113763	0.653617	0.728469
CTU2	348180	-0.426539	0.728442
NR2F6	2063	0.422536	0.72828
PBLD	64081	0.601824	0.72828
GALNT14	79623	-0.440717	0.728118
STRAP	11171	-0.326917	0.728064
PSMD13	5719	-0.330488	0.727984
NUP37	79023	-0.351723	0.72793
TAPBPL	55080	0.396736	0.72793
OAS1	4938	0.467143	0.727822
SPATA18	132671	0.460293	0.727795
VPS28	51160	0.345759	0.727714
MLH1	4292	-0.383243	0.727552
LRRFIP2	9209	-0.414926	0.72739
ZNF593	51042	-0.373752	0.727336
MT1DP	326343	2.9392	0.727256
PIN1	5300	-0.347963	0.727121
SF1	7536	-0.337623	0.727121
BCLAF1	9774	-0.395334	0.727094
AHSA2P	130872	0.662067	0.727067
CORO1B	57175	0.333913	0.727067
NFKBIA	4792	0.359722	0.726959
TSPAN6	7105	0.391409	0.726824
RAD21	5885	-0.343886	0.726797
ACOT7	11332	-0.354024	0.72677
ATIC	471	-0.342104	0.72677
PHB	5245	-0.330091	0.72677
SNRPD3	6634	-0.341976	0.72677
ZC3H12A	80149	0.485252	0.726743
NMRK1	54981	0.573324	0.726501
S100A3	6274	1.05376	0.726501
TMEM139	135932	0.381833	0.726474
SNU13	4809	-0.33575	0.726393
TEF	7008	0.758735	0.726204
NAT10	55226	-0.388068	0.726096
CCND1	595	-0.327443	0.726042
GEM	2669	0.396157	0.725961
GYG1	2992	-0.365484	0.725934
EPHA2	1969	-0.34177	0.725853
ATP10A	57194	-0.585516	0.725773
EMC8	10328	-0.383109	0.725719
UAP1L1	91373	0.652133	0.725692
HDAC9	9734	0.418351	0.725665
HNRNPU	3192	-0.329573	0.725665
CD46	4179	0.339681	0.725638
SMURF2	64750	-0.369634	0.725557
PLOD2	5352	-0.326722	0.725503
DAG1	1605	-0.35246	0.725341
GBA	2629	0.371834	0.72526
CBX1	10951	-0.340368	0.725233
GSTK1	373156	0.332266	0.725179
UBE2H	7328	0.331591	0.725071
TMEM140	55281	0.545623	0.724991
PNKD	25953	0.448795	0.724883
TIMM17A	10440	-0.350249	0.724883
ANO9	338440	0.652816	0.724721
C6orf120	387263	0.428671	0.724559
SCARB2	950	0.34418	0.724532
RUFY1	80230	0.406573	0.724289
ADORA2B	136	-0.520569	0.724209
LINC01137	728431	0.539506	0.724182
DPH2	1802	-0.437969	0.723885
SPAG7	9552	0.346144	0.723885
CCT6A	908	-0.320379	0.723777
NFKBIB	4793	-0.47775	0.723669
TRAF2	7186	-0.441684	0.723588
FBXW4	6468	0.421656	0.723561
DIAPH1	1729	-0.367595	0.723534
HASPIN	83903	-1.04351	0.723508
MKNK2	2872	0.355074	0.723481
SPAG1	6674	-0.45853	0.723481
EIF4B	1975	0.318238	0.723454
GLO1	2739	-0.333311	0.723454
GOLGB1	2804	0.438228	0.723157
LZTS2	84445	0.357002	0.722887
SLC43A2	124935	0.681988	0.722753
ACSS2	55902	0.480811	0.722726
MSRB2	22921	0.425977	0.722726
CEBPD	1052	0.548935	0.722672
RPS19BP1	91582	-0.349598	0.722483
BMPER	168667	-0.64912	0.722402
STMN1	3925	-0.317144	0.722402
KCND1	3750	0.788802	0.722348
ADPGK	83440	-0.370668	0.722294
SNORA25	684959	1.62584	0.722294
SLC25A23	79085	0.353957	0.722267
ZC3H15	55854	-0.352444	0.722267
MTERF3	51001	-0.42257	0.722213
TRIM22	10346	0.339948	0.722105
NLRX1	79671	0.417284	0.721944
WLS	79971	0.399893	0.721944
QSOX2	169714	-0.463067	0.721917
DHX37	57647	-0.447329	0.721863
PWP2	5822	-0.435758	0.721539
SMAD3	4088	-0.37275	0.721512
PTS	5805	-0.385762	0.721458
MRPL15	29088	-0.335844	0.721323
NIPA2	81614	-0.390743	0.721296
KCTD5	54442	-0.384599	0.721269
TRPC4	7223	-0.696473	0.721108
SIGIRR	59307	0.500487	0.720973
PGF	5228	1.19042	0.720919
TSPAN31	6302	0.377491	0.720784
UBL3	5412	0.473634	0.72073
DUS2	54920	-0.453036	0.720676
SAP30	8819	-0.450537	0.720676
TCERG1	10915	-0.432388	0.720676
PSMA5	5686	-0.364843	0.720568
OPTN	10133	0.325809	0.720461
KRT8	3856	-0.312692	0.720353
RPS27	6232	0.307228	0.720299
PPRC1	23082	-0.456027	0.720272
QTRT2	79691	-0.461292	0.720272
ATP2A1-AS1	100289092	-0.806701	0.720191
IL15	3600	0.613388	0.720164
GPRIN2	9721	0.438277	0.719948
LUC7L	55692	-0.412374	0.719948
NHP2	55651	-0.322712	0.719948
PSMB2	5690	-0.352893	0.719867
MIR31HG	554202	0.521121	0.719786
LHPP	64077	0.4931	0.719759
POLQ	10721	-0.942181	0.719759
NCAM1	4684	0.442817	0.719706
CDK5RAP3	80279	0.348092	0.719544
DNAJC6	9829	-0.664746	0.719544
PTMA	5757	-0.307596	0.719409
MXRA5	25878	1.64077	0.719274
NT5E	4907	0.368813	0.71922
CEBPZ	10153	-0.396569	0.719139
H1F0	3005	0.337956	0.719139
OTUD6B	51633	-0.523066	0.719139
TPI1	7167	-0.311932	0.719139
MND1	84057	-0.645782	0.719031
DDB2	1643	0.334949	0.718978
TRMT61A	115708	-0.488666	0.718978
GTF2A2	2958	-0.372849	0.718789
TPRG1L	127262	0.368819	0.718789
NINJ1	4814	0.342507	0.718762
IL17RC	84818	0.386893	0.718519
RELB	5971	0.442567	0.718438
GSTM4	2948	0.447517	0.71833
ANKRD39	51239	-0.511556	0.718303
CCNI	10983	0.319317	0.718249
MRAS	22808	0.405867	0.718249
CD320	51293	-0.330809	0.718142
NTHL1	4913	-0.386208	0.718007
ASIP	434	1.37813	0.71798
GNAS	2778	0.313326	0.71798
GAS2L3	283431	-0.83279	0.717953
SNAI2	6591	0.609392	0.717926
EPRS	2058	-0.33895	0.717845
NOV	4856	0.620955	0.717845
VHL	7428	0.381095	0.717845
WDR12	55759	-0.41257	0.717818
FNBP1	23048	-0.492439	0.717791
PSMC5	5705	-0.318374	0.717791
SNRPC	6631	-0.323881	0.717791
UNC5B-AS1	728978	1.0744	0.717791
DHX58	79132	0.794506	0.717737
TNFRSF12A	51330	-0.310125	0.71771
CTNNBIP1	56998	0.461486	0.717683
BMP4	652	-0.47554	0.717656
PLCD1	5333	0.608595	0.717575
HK1	3098	-0.355356	0.717468
NOL11	25926	-0.370443	0.717468
TMEM8B	51754	0.592831	0.717387
COMMD3	23412	0.375959	0.717306
NUP54	53371	-0.404879	0.717171
SLC48A1	55652	0.50408	0.717144
BORA	79866	-0.693988	0.71709
BCL3	602	0.479336	0.717063
COL9A2	1298	1.57277	0.717036
PRAC2	360205	1.34571	0.716928
ZNF32	7580	0.486014	0.716793
IQCA1	79781	0.521387	0.716766
THAP9-AS1	100499177	-0.483626	0.716713
POLM	27434	0.730053	0.716659
GPI	2821	-0.324041	0.716578
PFDN1	5201	-0.315165	0.716389
PCYOX1	51449	0.393094	0.716254
HDAC10	83933	0.429837	0.716227
MICB	4277	-0.506092	0.716227
ACYP2	98	0.821741	0.716011
LRRC75B	388886	1.00847	0.715904
FLCN	201163	0.436979	0.715877
KIF5B	3799	-0.346081	0.715661
PRPS2	5634	-0.383058	0.715661
ZDHHC16	84287	-0.358738	0.715634
SLC7A7	9056	1.30831	0.715553
APOBEC3H	164668	1.41692	0.715499
NAA20	51126	-0.318613	0.715337
AGPAT5	55326	-0.507394	0.715256
DUT	1854	-0.38963	0.715256
LYRM9	201229	0.720199	0.715229
VDAC1	7416	-0.308347	0.715149
DDX23	9416	-0.330064	0.715095
FN3KRP	79672	-0.365345	0.715095
NECAB3	63941	0.524477	0.715095
RBM43	375287	0.623732	0.715068
JUND	3727	0.330655	0.715014
ZBED5	58486	0.409355	0.71496
ARHGEF37	389337	0.60813	0.714906
RASD2	23551	0.849273	0.714717
TSPAN10	83882	0.933586	0.71469
OSER1-DT	100505783	0.798555	0.714663
ANKRD29	147463	1.14017	0.714636
BGN	633	0.740233	0.714582
SF3A3	10946	-0.328062	0.714501
U2AF2	11338	-0.317431	0.714501
TMEM45A	55076	-0.475962	0.714421
TMSB4X	7114	0.30166	0.714367
SGSH	6448	0.418204	0.714232
TOPBP1	11073	-0.424286	0.714232
TRIB1	10221	0.421151	0.714232
SDHB	6390	-0.31716	0.714205
DDX54	79039	-0.34676	0.714097
ELOA	6924	-0.434663	0.714097
NDUFAB1	4706	-0.321232	0.714097
ALPK2	115701	-0.401094	0.71407
ARL4C	10123	0.317969	0.713989
FKBP8	23770	0.313437	0.713989
FLNC	2318	-0.311495	0.713908
RAB11B	9230	0.32244	0.713908
TRPV4	59341	0.719964	0.713881
RNASE4	6038	1.00313	0.713854
TPD52L1	7164	0.349063	0.713827
FKBP1B	2281	0.462053	0.713692
TRAPPC9	83696	0.457769	0.713692
SLC25A22	79751	-0.38693	0.713639
TUBB	203068	-0.297265	0.713504
EEF2KMT	196483	-0.640457	0.71345
SLC35G2	80723	-0.636909	0.71345
C11orf54	28970	0.433564	0.713423
NFKBIL1	4795	0.443264	0.713315
WNT5A	7474	-0.426164	0.713315
PLXDC2	84898	0.628416	0.713207
EFHD2	79180	-0.327141	0.71318
TFDP1	7027	-0.329438	0.713153
COL5A2	1290	0.51072	0.713072
NDST1	3340	-0.318896	0.713072
SLC5A6	8884	-0.512757	0.713072
NEK9	91754	0.383298	0.713045
SUMF1	285362	0.331099	0.713018
CD3EAP	10849	-0.780125	0.712964
NXPH2	11249	-0.97229	0.712937
CPZ	8532	0.854937	0.712911
NME5	8382	1.00926	0.712884
DFFA	1676	-0.399448	0.712803
EMP1	2012	-0.52504	0.712749
MST1R	4486	0.634781	0.712749
EPB41L1	2036	0.431192	0.712722
HSPB8	26353	0.315762	0.712695
BTN3A3	10384	0.594952	0.712398
UBE2J1	51465	-0.371646	0.712371
NR1H3	10062	0.520326	0.712344
MRPL17	63875	-0.341205	0.712317
CCNG1	900	0.308648	0.712236
ITPK1	3705	0.445188	0.712182
CLTB	1212	-0.340758	0.712156
MMP1	4312	-0.488131	0.712156
DDX47	51202	-0.309477	0.712129
LAP3	51056	-0.342988	0.712129
PUS1	80324	-0.364794	0.712129
DHCR24	1718	-0.299917	0.712048
MRPL14	64928	-0.316632	0.711994
PEX6	5190	0.466717	0.711805
AMIGO2	347902	0.296576	0.711643
TMEM126B	55863	-0.336688	0.711535
HIGD1A	25994	-0.321059	0.711508
EPHB2	2048	-0.318995	0.711481
C14orf93	60686	0.674686	0.711454
GPX3	2878	0.625987	0.711427
LOXL3	84695	0.506381	0.711401
CYBA	1535	0.296878	0.71132
ANAPC15	25906	-0.335496	0.711131
CCDC153	283152	1.44484	0.711131
GM2A	2760	0.400504	0.711131
PSMA7	5688	-0.302587	0.711077
MIR5001	100847037	-2.22382	0.71105
HLA-C	3107	0.303491	0.710888
TIMM23	100287932	-0.316028	0.710888
MPP6	51678	-0.475547	0.71078
FOXRED1	55572	-0.4025	0.710753
FAF1	11124	-0.373922	0.710699
RGL2	5863	0.372058	0.710699
RAB29	8934	0.401392	0.710646
GPR108	56927	0.38928	0.710619
AGPAT4	56895	0.620667	0.710511
NUP85	79902	-0.404322	0.710511
TARS2	80222	-0.42197	0.710457
CCDC103	388389	0.662506	0.71043
PTDSS1	9791	-0.315011	0.710376
EML1	2009	0.727109	0.710349
PKN3	29941	-0.732337	0.710349
TADA3	10474	0.322363	0.710349
CDC42EP3	10602	-0.343153	0.710214
MCRIP1	348262	0.326978	0.710187
AEN	64782	-0.354592	0.71016
PTPMT1	114971	-0.363956	0.710133
USE1	55850	0.420263	0.710133
APOBEC3B	9582	-0.439577	0.709971
FBXW5	54461	0.339546	0.709971
TMX2	51075	-0.320178	0.709891
SAMHD1	25939	-0.416911	0.709864
PGK1	5230	-0.297381	0.709837
PMEPA1	56937	0.331297	0.709783
PTCHD4	442213	0.476869	0.709783
ESF1	51575	-0.422461	0.709702
ACADS	35	0.40429	0.709675
TOP1	7150	-0.31875	0.709675
MINDY1	55793	0.576485	0.709648
PANX2	56666	0.858359	0.709648
RCC2	55920	-0.333516	0.709648
MIR3916	100500849	6.05529	0.709567
MRPS18C	51023	-0.397856	0.70954
RNPEPL1	57140	0.379604	0.709513
CEP250	11190	-0.372201	0.709432
DHX33	56919	-0.466151	0.709432
NTF3	4908	-0.371881	0.709432
SMAD7	4092	0.369883	0.709432
PUS7	54517	-0.453908	0.709378
GABRB3	2562	0.519761	0.709324
SLC25A17	10478	-0.445588	0.709189
ENC1	8507	-0.360057	0.709136
ARL6IP5	10550	0.31218	0.709082
QARS	5859	0.305583	0.709082
VEGFA	7422	-0.645678	0.709055
NUP50	10762	-0.412006	0.708947
TTL	150465	-0.385104	0.708839
PACSIN3	29763	-0.424664	0.708704
PHF21A	51317	0.552974	0.708569
EIF4E	1977	-0.391969	0.708542
NAA50	80218	-0.329896	0.708461
RBM47	54502	0.359461	0.708381
PI4K2B	55300	-0.46315	0.708354
PPIL1	51645	-0.36043	0.708219
PIGT	51604	0.306664	0.708192
MED10	84246	-0.361044	0.708138
MGAT4B	11282	0.298135	0.708138
SNORD32A	26819	-1.51128	0.708138
CSTB	1476	0.300742	0.707841
CEP85	64793	-0.662066	0.707814
DPP9	91039	-0.331287	0.707733
ZNF627	199692	0.538059	0.707679
NACAD	23148	0.585824	0.707518
NSMCE1	197370	0.305943	0.707464
TNFRSF11B	4982	0.49302	0.707464
SLC35D2	11046	0.356628	0.707437
ANAPC1	64682	-0.477616	0.70741
PAXX	286257	-0.350947	0.707275
LYRM1	57149	0.331583	0.707248
CTDSP2	10106	0.334187	0.707221
SRSF9	8683	-0.299524	0.707221
PCMT1	5110	-0.328544	0.707167
CBX3	11335	-0.298029	0.707086
TMEM237	65062	-0.420029	0.707086
POLR3G	10622	-0.688407	0.707005
USP40	55230	0.369244	0.706897
COLGALT1	79709	-0.324154	0.706844
HAGH	3029	-0.407137	0.706817
ERI1	90459	-0.540762	0.70679
OSGIN1	29948	0.450728	0.70679
RCC1L	81554	-0.319814	0.706763
ECI1	1632	0.326071	0.706736
MBOAT7	79143	0.308387	0.706736
COL12A1	1303	-0.520596	0.706709
MRM2	29960	-0.354126	0.706682
MUC1	4582	0.712716	0.706601
PLPP1	8611	0.493138	0.706493
ANAPC16	119504	0.355003	0.706439
[truncated: 16,544 more rows]

## Sheet: 3) OVCAR-4 DEGs
Symbol	GeneID	log2FoldChange	Probability
ANKRD1	27063	-1.98091	0.96282
NPPB	4879	-1.90932	0.950924
PYY	5697	2.16644	0.950205
SNORD19B	100113381	-3.55489	0.936552
GFRA1	2674	-2.05164	0.935966
F3	2152	-1.48575	0.932453
TMEM101	84336	1.68652	0.932134
TUBA1A	7846	1.43891	0.932134
SCGB2A1	4246	1.47542	0.931282
RGCC	28984	-1.59449	0.929952
EDN2	1907	-1.29619	0.925826
GBP2	2634	1.28808	0.924576
MALL	7851	1.33777	0.92399
GREM1	26585	-1.44903	0.923378
BMP4	652	-1.6616	0.921541
CRIM1	51232	-1.2377	0.918667
THBS1	7057	-1.17364	0.917416
ESRG	790952	-1.26453	0.917177
CHI3L1	1116	1.26823	0.91715
MIR3648-1	100500862	-1.19476	0.916511
IL4I1	259307	1.36141	0.913903
LGALS9	3965	1.30401	0.913664
NUPR1	26471	1.22324	0.912892
TCIM	56892	1.34881	0.911881
SMIM24	284422	1.23999	0.911747
SNORD87	641648	-2.92597	0.911747
CYP1A1	1543	1.17155	0.911588
THEMIS2	9473	1.15976	0.911135
CPA4	51200	-1.14064	0.910603
VGLL1	51442	-1.21721	0.910576
NES	10763	1.05753	0.906052
PLAU	5328	1.046	0.905467
WWC2	80014	-1.0988	0.904349
RORC	6097	1.80008	0.903125
NPR3	4883	-1.24315	0.900809
IDO1	3620	1.1415	0.898334
SPOCD1	90853	1.19662	0.897775
C1QL4	338761	1.96409	0.897296
ANKRD35	148741	1.18652	0.897083
BMF	90427	1.69517	0.895034
LBH	81606	-1.03871	0.894901
EDN1	1906	-1.00936	0.894555
TUBB3	10381	1.01841	0.894475
EGFR	1956	-1.13781	0.894422
GJB1	2705	1.51437	0.894315
AMOTL2	51421	-1.0149	0.894262
DDIT4	54541	1.02787	0.893091
DEPP1	11067	1.35681	0.892426
HLA-DMB	3109	1.55783	0.891281
VIM	7431	0.983259	0.890749
SNORA44	677825	1.55268	0.887289
AKR1C3	8644	1.21606	0.886437
KRT5	3852	1.06056	0.886384
PIK3IP1	113791	1.1029	0.886358
BICC1	80114	-0.959781	0.886225
LIX1	167410	-0.947344	0.884867
NECTIN4	81607	1.07546	0.884282
ZBED2	79413	-1.05602	0.883004
SNORD88C	692204	2.20673	0.877761
CLIC3	9022	0.929506	0.875765
C10orf99	387695	0.939002	0.87518
MUC1	4582	0.934801	0.87486
CAPS	828	0.904317	0.873396
MAP1LC3C	440738	1.51947	0.872997
ESPN	83715	1.47698	0.872811
GDF15	9518	0.863165	0.872571
AFAP1L2	84632	-0.889936	0.870096
TJP3	27134	1.01375	0.869804
SNORD50A	26799	6.83202	0.868925
SNCB	6620	1.55479	0.868446
WFDC2	10406	0.811978	0.867887
AXIN2	8313	-1.29978	0.867781
SOX4	6659	0.82864	0.867701
IVNS1ABP	10625	-0.813352	0.867302
WFDC21P	645638	1.02207	0.866929
CEMIP2	23670	-0.934214	0.866397
SAT1	6303	0.799119	0.865173
PRICKLE1	144165	-0.820676	0.863602
SNORD60	26788	2.58456	0.863416
KCNH3	23416	1.43431	0.863257
PKP2	5318	-0.790182	0.863203
AQP3	360	1.5666	0.863097
TMPRSS4	56649	0.868505	0.863017
CLDN4	1364	0.778201	0.862777
PBXIP1	57326	0.828132	0.862219
CCND1	595	-0.784416	0.862006
CRABP2	1382	0.760565	0.861633
WNT7B	7477	-0.867172	0.86142
HMOX1	3162	0.827643	0.860808
SFTA1P	207107	-2.19432	0.860249
PLEKHA4	57664	0.812894	0.859477
TNNT1	7138	0.749619	0.859318
FJX1	24147	-0.957177	0.858519
GBP5	115362	0.949868	0.8582
CHGA	1113	1.65532	0.85804
SPHK1	8877	0.767762	0.857641
SLC2A12	154091	1.13198	0.856869
LEMD1	93273	1.03745	0.856816
KLK7	5650	0.940029	0.856443
FXYD3	5349	0.89055	0.856363
CTGF	1490	-0.718363	0.856017
EGFL6	25975	1.24329	0.855778
FXYD6	53826	0.998792	0.855246
CA2	760	-0.773633	0.855059
ABHD11-AS1	171022	1.03606	0.854873
SNORD14D	85390	-2.51566	0.854767
MTMR10	54893	-0.828722	0.854154
IGFBP3	3486	-0.694426	0.853755
CAPG	822	0.722748	0.853702
CDC42EP3	10602	-0.7671	0.85325
OXTR	5021	-1.69539	0.85301
TP53I3	9540	0.75583	0.852318
SEPT8	23176	-0.693718	0.852025
A4GALT	53947	0.755147	0.851812
IL32	9235	0.699107	0.851786
TGFBR2	7048	-0.687856	0.850748
NLRP7	199713	0.966293	0.850535
DNAJC6	9829	-1.05346	0.850216
VPS9D1	9605	1.10059	0.850136
RBP1	5947	0.675906	0.850109
IFI27	3429	0.677159	0.850056
RAB11FIP4	84440	0.726468	0.84971
GMPR	2766	0.762608	0.849045
TP53INP2	58476	0.823467	0.848326
S100A6	6277	0.656259	0.848166
SOSTDC1	25928	-1.43234	0.848033
CYB5A	1528	-0.68347	0.847767
TNFSF10	8743	0.985196	0.847528
CRIP2	1397	0.656715	0.847288
RTKN2	219790	-0.827534	0.846836
B3GALT4	8705	1.18616	0.846596
HNRNPA1P33	728643	-1.35806	0.84641
KCNIP1	30820	-0.70644	0.845718
PRSS23	11098	-0.660622	0.845611
LIMCH1	22998	-0.693261	0.845478
CLIC5	53405	-1.26759	0.844946
SNORD83A	116937	-2.5584	0.84444
TSPAN1	10103	0.645111	0.844414
AJUBA	84962	-0.709634	0.844174
CAV1	857	-0.754656	0.844148
LAMB3	3914	0.702951	0.843828
SDC3	9672	0.648654	0.843828
VPS9D1-AS1	100128881	-0.767288	0.843802
KIRREL1	55243	-0.705249	0.843668
NCAM1	4684	-0.788821	0.843562
PNRC1	10957	0.740764	0.843083
TSC22D3	1831	0.854676	0.84279
SNORD84	692199	-1.74195	0.842072
PALM	5064	0.757922	0.841832
GPR160	26996	0.703362	0.841672
NUAK1	9891	-0.788943	0.841539
DNAJC22	79962	0.924462	0.840847
SCARA3	51435	-0.734999	0.840634
SLC25A29	123096	0.654175	0.840342
SLC1A3	6507	-0.655792	0.840262
GPC4	2239	-0.641288	0.839783
MAP3K21	84451	-0.912606	0.839463
KLHL30	377007	1.11399	0.83941
CHST2	9435	0.935724	0.839304
PLAUR	5329	0.650679	0.838851
GPNMB	10457	0.637805	0.838745
RTN2	6253	0.88869	0.838399
SCARNA21	677763	6.52361	0.837494
LNPEP	4012	-0.707182	0.837467
KRT17	3872	0.634731	0.837414
C4orf48	401115	0.639194	0.837281
CDK6	1021	-0.651084	0.836962
MIR4478	100616312	1.82506	0.836909
FAT3	120114	-1.31377	0.835897
C18orf25	147339	-0.683859	0.835471
EMP3	2014	0.714578	0.834194
GSN	2934	0.624323	0.834114
RAI14	26064	-0.617177	0.833928
SNORD17	692086	-1.63108	0.833608
FTH1	2495	0.601918	0.833582
FSTL1	11167	-0.603176	0.833316
TRHDE	29953	-0.798575	0.833209
TPK1	27010	0.715508	0.833049
RHOBTB3	22836	-0.621479	0.832916
NDST1	3340	-0.598907	0.832384
UGCG	7357	-0.715884	0.832065
TACSTD2	4070	0.5899	0.831612
CCDC80	151887	-0.637304	0.831532
APOE	348	0.765382	0.831479
PDPN	10630	-1.0232	0.831453
LGR5	8549	1.41409	0.831266
NID2	22795	-0.63887	0.831213
HES2	54626	0.87497	0.830787
EPS8L1	54869	0.590706	0.830761
SELENBP1	8991	0.807368	0.830734
KIF12	113220	0.729919	0.830415
CYR61	3491	-0.577643	0.830175
DDAH2	23564	0.604468	0.830122
ENC1	8507	-0.603137	0.830042
SYTL1	84958	0.634112	0.829829
SNORA81	677847	-1.80309	0.829723
GJB2	2706	-0.575883	0.828951
FOSL1	8061	-0.671964	0.828871
ADA	100	-0.582527	0.828791
ELF3	1999	0.593152	0.828765
GRASP	160622	1.07595	0.828711
KRT81	3887	0.856955	0.828711
PPP2R5A	5525	-0.619631	0.828605
CXCL5	6374	-1.03753	0.828286
MDK	4192	0.570915	0.827993
KCTD12	115207	-0.717028	0.827727
HSPB1	3315	0.55946	0.827647
SLC6A8	6535	0.712713	0.827381
AJAP1	55966	-0.602573	0.827248
NDRG1	10397	0.578257	0.827061
EFNA4	1945	0.648221	0.827008
GAL3ST1	9514	0.839769	0.826875
IL34	146433	-1.15861	0.826449
FLI1	2313	-1.03059	0.826289
CHORDC1	26973	-0.606912	0.826263
IFI27L2	83982	0.580175	0.826103
DDX21	9188	-0.559403	0.82597
LGALS1	3956	0.549022	0.825943
ID2	3398	0.593287	0.825917
PPP2R5B	5526	0.751389	0.825544
ACTA2	59	0.611823	0.825278
FLYWCH2	114984	0.565344	0.825278
FBLN1	2192	0.580835	0.825225
FGF18	8817	-0.574147	0.824959
TMEM173	340061	0.539711	0.824693
SMIM14	201895	0.642661	0.824613
BAG2	9532	-0.601959	0.82424
YPEL3	83719	0.673656	0.824134
SNORD99	692212	1.43818	0.824107
S100A4	6275	0.536111	0.824001
MVP	9961	0.537326	0.823868
LMOD1	25802	0.663459	0.823708
SFN	2810	0.542948	0.823681
KRT80	144501	-0.545602	0.823522
KLK8	11202	0.619604	0.823309
FZD7	8324	-0.675247	0.822989
DEK	7913	-0.531976	0.822883
SHISA4	149345	0.586644	0.822776
HLA-DMA	3108	1.19455	0.822697
NOLC1	9221	-0.550787	0.822697
SLC9A3R2	9351	0.606177	0.82267
SERPINE1	5054	-0.578105	0.822563
OCEL1	79629	0.597038	0.822324
SNORD32A	26819	1.45239	0.822324
CACFD1	11094	0.638347	0.822271
HGD	3081	0.594965	0.822217
TRAM1	23471	-0.527251	0.822164
ARHGAP29	9411	-0.553655	0.822031
MYH14	79784	0.5325	0.821898
TGFBI	7045	0.597355	0.821446
MAML2	84441	-0.708413	0.821366
SYTL2	54843	0.780592	0.82102
RRAS	6237	0.549618	0.820887
CCNA2	890	-0.547839	0.820142
DUSP14	11072	-0.596671	0.820009
NELL2	4753	-0.784051	0.819556
FABP5	2171	-0.549683	0.81937
FBXO2	26232	0.552958	0.81929
GPRC5C	55890	0.603185	0.819263
SLC6A6	6533	0.690357	0.818944
CA12	771	0.53743	0.818891
EPHA2	1969	-0.52503	0.818571
CDH6	1004	-0.530307	0.818332
ENAH	55740	-0.574664	0.818225
KIAA0754	643314	-1.05064	0.818172
PLS1	5357	-0.539224	0.817906
NUAK2	81788	-0.634407	0.81764
SNORA62	6044	1.01585	0.817587
ALPL	249	0.659832	0.81748
ASAP1	50807	-0.57069	0.81748
TMEM158	25907	-0.891646	0.817374
IFITM1	8519	0.536337	0.817294
EMX2OS	196047	0.613388	0.816841
MOSPD3	64598	0.53143	0.816788
TNNI3	7137	0.670092	0.816575
ATP2B4	493	0.539624	0.816123
BCL2L11	10018	0.637538	0.81599
EMILIN2	84034	0.601307	0.81567
RARRES2	5919	0.547869	0.815644
LMCD1	29995	-0.549663	0.815511
NREP	9315	0.535327	0.815511
STK38L	23012	0.609989	0.815457
IL1RN	3557	1.21299	0.814446
ALDH1A3	220	-0.880171	0.81442
MUC16	94025	0.755272	0.814286
ISG20	3669	1.23344	0.813967
PNPT1	87178	-0.635597	0.813648
COL6A1	1291	0.602067	0.813568
DNAAF3	352909	0.836369	0.813515
PAWR	5074	-0.597595	0.813328
ANLN	54443	-0.52472	0.813195
JUND	3727	0.516046	0.812769
ARHGEF3	50650	0.681732	0.81269
SHISA2	387914	0.955008	0.812636
CLDN3	1365	0.532531	0.812477
COL4A1	1282	-0.506481	0.812264
PDLIM4	8572	0.751565	0.812157
RELB	5971	0.602562	0.811865
EFNA1	1942	0.551159	0.811758
SNAPC1	6617	-0.730818	0.811758
LRRC75B	388886	0.863468	0.811412
MMP7	4316	0.501381	0.811279
RARRES3	5920	0.7724	0.811093
CXCL1	2919	-0.525029	0.810933
DLEU1	10301	-0.571679	0.81072
LTB	4050	0.830091	0.810241
MXRA5	25878	0.589027	0.810108
DCAF12L1	139170	-0.628683	0.809656
PLK2	10769	-0.499814	0.809602
FCGRT	2217	0.596133	0.80931
CYTH3	9265	-0.587604	0.808937
CAVIN3	112464	0.623449	0.808591
DIAPH3	81624	-0.53756	0.808352
ITM2C	81618	0.494676	0.807979
PIK3R3	8503	0.586991	0.807899
RNA45SN5	100861532	-0.489819	0.807739
GLIPR2	152007	0.573442	0.80758
HIF1A	3091	-0.486996	0.80734
ATP6V0A4	50617	-1.39468	0.807047
ATAD2	29028	-0.52858	0.807021
IDH2	3418	0.469093	0.806622
ARHGEF37	389337	0.663282	0.806595
GBP1	2633	0.496262	0.806329
TINAGL1	64129	-0.477875	0.806329
CX3CL1	6376	0.514909	0.805956
CTXN1	404217	0.477212	0.805903
NCOA7	135112	-0.683287	0.805876
FAM208B	54906	-0.542509	0.805823
NOTUM	147111	-0.678812	0.805717
TEAD2	8463	0.477851	0.805663
RRP1B	23076	-0.523144	0.805264
IFI35	3430	0.59809	0.805158
VAMP5	10791	0.684312	0.805078
C8orf34-AS1	286189	-0.699251	0.805025
EPOR	2057	0.660754	0.804998
SCARNA16	677781	0.627679	0.804679
PLCE1	51196	-0.951024	0.804359
RPL7L1	285855	-0.486631	0.804333
C1orf198	84886	-0.506192	0.804173
ATP13A3	79572	-0.487309	0.804093
NETO2	81831	-0.522629	0.804013
SCARNA9	619383	0.740944	0.80396
SEC14L1	6397	-0.512969	0.80396
NT5E	4907	-0.625978	0.80388
CRABP1	1381	0.6542	0.803854
MMP11	4320	1.05994	0.803588
SLC26A2	1836	-0.465511	0.803375
TGFB2	7042	-1.30022	0.803375
TCN2	6948	0.577476	0.803321
MOB3B	79817	-0.7182	0.803135
HACD2	201562	-0.522797	0.80255
TM4SF1	4071	0.488764	0.802337
IL18	3606	-0.485036	0.80223
GNAZ	2781	-0.751167	0.802204
PRR15	222171	0.579814	0.80215
TUBA8	51807	0.555511	0.80215
STAP2	55620	0.496794	0.802124
SYNPO	11346	-0.467891	0.802124
MMP10	4319	1.72829	0.802071
DDR1	780	0.484887	0.801911
HSPA4L	22824	-0.897713	0.801538
SDC2	6383	-0.482273	0.801405
SLC29A4	222962	0.886991	0.801379
LRRC41	10489	0.478563	0.801325
ROR1	4919	-0.910271	0.801246
CD40	958	0.495865	0.801112
PTMS	5763	0.462682	0.801006
APOL1	8542	0.462301	0.800793
CLDN23	137075	0.958597	0.800101
ERBB3	2065	0.57991	0.799941
AGPAT2	10555	0.468181	0.799569
PUS7	54517	-0.48839	0.799569
FAM216A	29902	-0.759805	0.799462
SERPINB6	5269	0.456289	0.799037
TGFB1I1	7041	0.468166	0.799037
PRSS22	64063	0.488871	0.79901
DNAL4	10126	0.522441	0.798797
PRSS8	5652	0.460396	0.798637
LGMN	5641	0.455794	0.798584
PAFAH1B3	5050	0.456421	0.798078
SGK2	10110	0.813427	0.798052
TBC1D10C	374403	1.68415	0.797945
ACTG2	72	0.783203	0.797892
VPS37D	155382	1.42536	0.797839
SKP2	6502	-0.555045	0.797759
NF2	4771	-0.476871	0.797653
MFAP2	4237	0.583305	0.797493
FTL	2512	0.439829	0.797466
SLPI	6590	0.443803	0.797466
RFXANK	8625	0.449148	0.79744
TP53INP1	94241	0.652102	0.797386
CYBA	1535	0.440299	0.797307
NTN4	59277	-0.572293	0.796881
PAICS	10606	-0.451875	0.796881
RAP1GAP	5909	0.573294	0.796748
CDC42EP5	148170	0.455448	0.796322
NQO1	1728	0.453727	0.796215
FCHO2	115548	-0.707495	0.796162
CD99	4267	0.441091	0.796109
CERS4	79603	0.487936	0.796109
TEAD1	7003	-0.617646	0.795976
PPP1R3B	79660	0.558257	0.795923
INHBB	3625	-0.549962	0.795896
PGPEP1	54858	0.688104	0.79555
BST2	684	0.443929	0.795444
PPFIBP1	8496	-0.45699	0.795364
NDRG4	65009	0.659034	0.795098
SNORA5C	677796	-1.18805	0.795098
ZNF467	168544	0.661831	0.795098
GAS2L3	283431	-0.717989	0.795071
CAST	831	-0.442602	0.795018
CPNE2	221184	0.486453	0.795018
MIR4721	100616256	-6.12638	0.794752
FGFR2	2263	-0.470955	0.794565
GPD2	2820	-0.512519	0.794539
MACROD2	140733	0.438651	0.794486
CBX6	23466	-0.503668	0.794406
SNX24	28966	-0.514321	0.794326
PLEKHF1	79156	0.563374	0.794166
HLA-E	3133	0.445235	0.79414
HLA-B	3106	0.425404	0.794113
SNORA66	26782	-2.50066	0.793847
ARHGAP23	57636	-0.508906	0.79382
SNORA64	26784	1.01273	0.79382
PDSS1	23590	-0.532207	0.793687
PERP	64065	0.45082	0.793687
not found, see GeneID	83935	0.662349	0.793634
IER2	9592	0.449825	0.793607
BLNK	29760	0.803724	0.793394
DDAH1	23576	-0.472728	0.793368
PTP4A3	11156	0.496265	0.793368
SNORD3A	780851	0.710586	0.793181
TMEM86A	144110	0.73012	0.792729
ABLIM1	3983	-0.446247	0.792543
MT1A	4489	-0.475701	0.792543
SNORA25	684959	0.954105	0.79241
SEMA4B	10509	0.547322	0.792383
ENTPD2	954	1.38545	0.792356
TMEM171	134285	-1.62384	0.792277
CD63	967	0.418758	0.792223
IER5L	389792	0.476843	0.792197
PRDX5	25824	0.423889	0.79209
CD74	972	0.433003	0.792064
TMEM219	124446	0.425301	0.791984
HOXB8	3218	0.510423	0.791851
SH3PXD2B	285590	0.519668	0.791771
ABHD11	83451	0.442313	0.791691
FERMT1	55612	-0.824303	0.791638
SPDL1	54908	-0.444696	0.791638
RNASE1	6035	0.88413	0.791611
ARHGAP11A	9824	-0.497192	0.791585
CD68	968	0.520648	0.791372
DOK5	55816	0.786136	0.791345
CYGB	114757	-0.417497	0.791265
CDKN1A	1026	0.419717	0.791132
BCL2L1	598	-0.422615	0.790972
NOV	4856	0.634453	0.790946
NRG1	3084	-1.12884	0.79076
SNORA79	677845	0.900376	0.79076
COL6A2	1292	0.48253	0.7906
JUNB	3726	0.442459	0.7906
NFKBIA	4792	0.452403	0.790414
RABAC1	10567	0.41632	0.790414
PHLDB2	90102	-0.440014	0.790307
TMSB10	9168	0.405952	0.790201
DEPTOR	64798	0.496265	0.790147
LRG1	116844	0.468988	0.790041
RIF1	55183	-0.592791	0.789961
GRN	2896	0.418127	0.789881
PLIN2	123	0.556281	0.789855
MAP3K20	51776	-0.556806	0.789668
JUP	3728	0.405207	0.789562
DEGS1	8560	0.406338	0.789482
RAI2	10742	0.47092	0.789455
ARVCF	421	0.665443	0.789376
NAA15	80155	-0.49356	0.789349
LACTB2	51110	-0.453843	0.789269
CDKN1C	1028	0.964736	0.789216
MT1F	4494	0.405648	0.789003
SRM	6723	-0.407519	0.789003
TM7SF2	7108	0.46114	0.788976
CACNB3	784	0.61087	0.788897
FBLIM1	54751	0.417258	0.788843
IFI6	2537	0.574763	0.788843
SMC4	10051	-0.419541	0.788817
FAM89B	23625	0.416465	0.78879
DONSON	29980	-0.466624	0.78863
CDCA2	157313	-0.480867	0.788391
HHEX	3087	-0.612297	0.787912
ISG15	9636	0.414503	0.787912
TNFRSF21	27242	-0.462669	0.787912
DUSP22	56940	0.467014	0.787859
FAM171A2	284069	0.866995	0.787805
GAL	51083	-0.548732	0.787752
TSC22D4	81628	0.433794	0.787726
WWC1	23286	-0.415346	0.787619
POLR3GL	84265	0.474144	0.787592
TSPAN12	23554	-0.538758	0.787592
SELENOW	6415	0.442825	0.787353
HSPD1	3329	-0.404957	0.787247
SQSTM1	8878	0.404576	0.78714
IGFBP5	3488	0.423872	0.786927
GTPBP8	29083	-0.478814	0.786874
TUBB4A	10382	0.609217	0.786794
ABCE1	6059	-0.429261	0.786741
SCN1B	6324	0.434344	0.786581
BLVRB	645	0.404976	0.786475
GABARAP	11337	0.396917	0.786475
SCGB1D2	10647	0.825452	0.786342
BRIX1	55299	-0.41828	0.786288
MBNL2	10150	-0.840069	0.786288
UCP2	7351	0.403517	0.786288
ADRA2A	150	-1.89906	0.786235
MKI67	4288	-0.430229	0.786209
KIFC3	3801	-0.449796	0.785969
COL9A2	1298	0.442754	0.785916
EMP1	2012	-0.449249	0.785889
IL1R2	7850	-0.400069	0.785889
CORO1B	57175	0.401125	0.785836
NUP155	9631	-0.497744	0.785756
SNORA27	619499	1.8362	0.785756
CD82	3732	0.484352	0.785703
LOC100288911	100288911	-0.631975	0.785623
SCARNA15	677778	-6.03686	0.785463
DPM3	54344	0.407991	0.785437
TOP2A	7153	-0.414062	0.785437
MFAP5	8076	-0.423301	0.785384
CASTOR3	352954	0.482519	0.785304
MGAT1	4245	0.400274	0.784958
S100A11	6282	0.389835	0.784931
ADAMTS15	170689	-0.427673	0.784718
ANKRD36BP1	84832	-0.526767	0.784665
APLP1	333	0.416768	0.784479
RHOC	389	0.390348	0.784479
OTUD6B	51633	-0.471481	0.784452
NEU1	4758	0.406097	0.784319
SEH1L	81929	-0.458918	0.784319
POLD4	57804	0.433145	0.784212
HIST1H3E	8353	1.59608	0.784186
SNN	8303	0.481362	0.784053
SHKBP1	92799	0.39505	0.783973
TIPIN	54962	-0.530463	0.783893
SNORA50C	677842	0.723923	0.783867
PM20D2	135293	-0.522913	0.7836
HECTD1	25831	-0.432702	0.783254
RMRP	6023	0.423125	0.783175
LRRC58	116064	-0.493969	0.783121
SGSH	6448	0.491131	0.783121
MGST3	4259	0.419319	0.783015
PINK1	65018	0.416751	0.783015
PUM3	9933	-0.408653	0.782882
RGL3	57139	0.436235	0.782829
IMPA2	3613	0.400719	0.782456
RCN3	57333	0.455347	0.782243
CKAP2L	150468	-0.536837	0.78219
BCL3	602	0.519449	0.78211
MANSC1	54682	0.658222	0.78187
EXOSC9	5393	-0.436734	0.781578
KLHL5	51088	-0.554138	0.781445
CTSD	1509	0.382762	0.781418
NUDT14	256281	0.43155	0.781418
SENCR	100507392	-0.69361	0.781418
TNFSF9	8744	0.456531	0.781365
CHML	1122	-0.599606	0.781285
TMC4	147798	0.406145	0.781099
SNORD23	692091	-0.96665	0.780726
C12orf57	113246	0.395711	0.780646
SLC7A5	8140	-0.386989	0.78054
HES6	55502	0.512376	0.780513
CLSTN3	9746	0.551006	0.780433
TMEM132A	54972	0.423468	0.7803
RNU5F-1	26828	2.33407	0.78022
DNASE2	1777	0.387339	0.780114
TIMP1	7076	0.375335	0.780007
AIFM1	9131	0.391754	0.779981
MARCH2	51257	0.473329	0.779954
DYRK2	8445	-0.463933	0.779848
GPRC5A	9052	-0.39703	0.779821
VIL1	7429	0.874118	0.779661
MXD4	10608	0.521325	0.779555
ZNF326	284695	-0.472455	0.779555
EYA2	2139	0.3892	0.779475
TMC6	11322	0.411316	0.779449
UBE2G2	7327	-0.39293	0.779422
TWF2	11344	0.376351	0.779342
ADAM10	102	-0.42442	0.779262
TMEM256	254863	0.389583	0.779262
SEMA3D	223117	-0.69911	0.779129
GNAQ	2776	-0.545746	0.779049
NOP16	51491	-0.381516	0.77889
HGH1	51236	-0.388142	0.778597
KIF23	9493	-0.401556	0.778597
LYAR	55646	-0.43967	0.778437
SNORD104	692227	-0.660334	0.778357
WDR3	10885	-0.455899	0.778357
DHCR24	1718	-0.373004	0.778331
RRM2	6241	-0.394619	0.778065
PELI1	57162	-0.496657	0.778011
GEMIN5	25929	-0.464534	0.777958
SMIM22	440335	0.452163	0.777745
TCOF1	6949	-0.383196	0.777612
NOC3L	64318	-0.514671	0.777319
UBE2L6	9246	0.468144	0.777186
CDC6	990	-0.400151	0.777133
PLD3	23646	0.365272	0.77708
PLEKHO1	51177	0.39513	0.777027
RBM14	10432	-0.438123	0.776867
SCARNA18	677765	5.9673	0.776867
NTAN1	123803	0.427766	0.77684
MAGIX	79917	0.617865	0.776814
ZNF428	126299	0.394579	0.776787
RAB3D	9545	0.406178	0.776548
CADM4	199731	0.394118	0.776521
IRS1	3667	-0.851104	0.776521
AHNAK2	113146	0.64528	0.776468
YPEL5	51646	0.423811	0.776335
UBE2H	7328	0.373854	0.776255
FZD8	8325	0.556174	0.776202
KLK10	5655	-0.370412	0.776202
SPSB1	80176	0.502523	0.776095
MISP3	113230	0.985272	0.775643
STARD10	10809	0.41621	0.775536
KIF11	3832	-0.38764	0.775483
LZTS1	11178	-0.453738	0.77543
LRMDA	83938	0.564497	0.77519
RAB9A	9367	0.388191	0.77519
TUFT1	7286	-0.39896	0.77519
HDAC11	79885	0.545057	0.775137
TAGLN	6876	0.358631	0.775137
TP53I13	90313	0.417245	0.775137
PPDPF	79144	0.355507	0.77511
PCK2	5106	0.470749	0.775084
GGT1	2678	1.26845	0.775004
GPX4	2879	0.360884	0.774977
RAB13	5872	0.361224	0.774951
CARD16	114769	1.03864	0.774871
CNN1	1264	0.400937	0.774791
HLA-C	3107	0.359412	0.774631
CHMP2A	27243	0.357243	0.774552
SDC4	6385	0.363189	0.774339
MUC20	200958	0.509573	0.774152
OSGIN2	734	-0.435678	0.774126
STMN3	50861	0.566839	0.774019
SFXN1	94081	-0.413439	0.773993
TOMM40	10452	-0.356933	0.773913
BBOX1	8424	1.39755	0.773727
HMGCS1	3157	0.372722	0.77362
PQLC2L	152078	0.484082	0.773593
PRKDC	5591	-0.401862	0.773593
ROGDI	79641	0.462425	0.77354
STAT6	6778	0.383887	0.773514
EMID1	129080	0.521589	0.773487
RASAL2	9462	-0.620215	0.773434
HOXB9	3219	0.412214	0.773407
CDCA7	83879	-0.403051	0.773381
GBP3	2635	0.529575	0.773354
RBL1	5933	-0.608707	0.773354
IFT43	112752	0.427451	0.773301
HMMR	3161	-0.377847	0.773274
SNORD22	9304	-0.5986	0.773141
HOXB2	3212	0.416243	0.773114
PIP5K1A	8394	-0.412665	0.773114
CHAC2	494143	-0.552337	0.773061
KRT13	3860	-0.412182	0.773061
PCSK7	9159	0.401494	0.773061
BARD1	580	-0.616728	0.772981
DHX33	56919	-0.561482	0.772822
PYCARD	29108	0.560736	0.772822
UACA	55075	-0.467461	0.772689
TRIM29	23650	0.500534	0.772635
ANP32E	81611	-0.355734	0.772529
POU5F1	5460	0.821498	0.772529
CP	1356	0.502343	0.772369
LINC02582	100505817	-0.85763	0.772369
SBDSP1	155370	-0.503298	0.772289
RHOV	171177	0.67285	0.772183
DBNDD1	79007	0.430706	0.77213
LAMC2	3918	0.369183	0.77213
UCHL5	51377	-0.413594	0.77213
IL10RB	3588	0.502842	0.77197
IDH1-AS1	100507475	0.848831	0.771651
APOA1	335	0.541309	0.771624
KIF3C	3797	0.718601	0.771597
BCLAF1	9774	-0.37613	0.771145
SPAG1	6674	-0.565108	0.771145
ARSA	410	0.500333	0.771092
CRYL1	51084	0.500216	0.771092
NIP7	51388	-0.416808	0.770852
CCDC86	79080	-0.373897	0.770693
MPHOSPH10	10199	-0.407458	0.770426
PPP2R3A	5523	-0.483701	0.770426
SLC16A1	6566	-0.394255	0.770373
IFI16	3428	0.469542	0.770347
SLC39A11	201266	0.487365	0.770134
CKAP2	26586	-0.40029	0.770107
MRAS	22808	0.395456	0.770107
WDR43	23160	-0.383463	0.769947
OPTN	10133	0.420043	0.769601
MCMBP	79892	-0.385215	0.769548
NCAPD3	23310	-0.38665	0.769415
TRAPPC6A	79090	0.35577	0.769309
VEGFB	7423	0.367461	0.769175
MAP7D3	79649	-0.469884	0.769096
HOMER2	9455	0.403778	0.768936
KIF14	9928	-0.554359	0.768936
GRPEL1	80273	-0.381712	0.768856
SERPINB1	1992	0.381909	0.76867
RFK	55312	-0.445052	0.76859
AURKA	6790	-0.357418	0.768404
ZNF627	199692	0.567248	0.768404
KRT19	3880	0.354244	0.768377
NDC1	55706	-0.402606	0.768297
NCL	4691	-0.350216	0.768271
PXDC1	221749	0.366869	0.768271
EPB41L2	2037	-0.382135	0.768244
IFITM3	10410	0.349875	0.768191
UAP1	6675	-0.370842	0.768191
PDLIM7	9260	0.351148	0.768164
PLCD3	113026	0.359281	0.768084
H2AFJ	55766	0.433966	0.768004
SERPING1	710	0.66788	0.768004
PTDSS1	9791	-0.357798	0.767898
TNF	7124	0.885188	0.767605
TRHDE-AS1	283392	-0.780801	0.767419
HEATR1	55127	-0.446389	0.76702
SHISA5	51246	0.356198	0.766913
SMIM6	100130933	1.22247	0.766807
CHAMP1	283489	-0.409433	0.7667
POLR1A	25885	-0.439322	0.766621
RIOK1	83732	-0.406483	0.766461
BARX1	56033	0.623877	0.766328
EMX2	2018	0.369544	0.766115
FBXO6	26270	0.548379	0.766115
S100A13	6284	0.337059	0.766115
HSPH1	10808	-0.359494	0.766088
MTRNR2L1	100462977	0.338555	0.766088
SLIT3	6586	-0.490847	0.766088
MTFP1	51537	-0.374635	0.766035
ARSD	414	0.47068	0.765955
TFRC	7037	-0.349724	0.765955
B3GNT2	10678	0.436712	0.765795
PYGL	5836	-0.345632	0.765662
PTPN14	5784	-0.744312	0.765636
IDH3A	3419	-0.389075	0.765583
MARCKSL1	65108	0.335655	0.765476
PCOLCE	5118	0.616983	0.765476
GFOD1	54438	-0.483573	0.765423
SLC16A3	9123	0.358332	0.765423
LTBP4	8425	0.455822	0.765316
TMCC3	57458	0.656457	0.764997
VAMP8	8673	0.336521	0.764997
PCAT6	100506696	0.603756	0.764917
NIPAL1	152519	-1.1433	0.764837
HSPB8	26353	0.375733	0.764811
DDIT3	1649	0.48892	0.764758
DOCK4	9732	-0.962599	0.764651
PIK3AP1	118788	-0.696705	0.764598
P4HA2	8974	0.36265	0.764545
DBP	1628	0.767699	0.764491
SLC25A32	81034	-0.39866	0.764438
SERPINA1	5265	0.522293	0.764385
LSR	51599	0.338151	0.763959
FKBP4	2288	-0.352432	0.763933
ANKS6	203286	-0.533201	0.763853
SDCBP	6386	0.350685	0.763666
CTHRC1	115908	0.527874	0.76356
DSTNP2	171220	0.661809	0.76356
ITPKC	80271	0.479074	0.76356
SH2B2	10603	0.365211	0.76356
ST6GALNAC2	10610	0.41054	0.76348
CYSTM1	84418	0.354842	0.763453
KLC3	147700	0.393698	0.76332
HSPA8	3312	-0.329708	0.763294
MYL6	4637	0.33203	0.763294
MYL9	10398	0.333223	0.763294
SEMA4C	54910	0.497592	0.763187
RIPK2	8767	-0.377013	0.763161
NCALD	83988	0.838694	0.762974
NAA50	80218	-0.3517	0.762921
ZBED6CL	113763	0.474056	0.762921
LMO7	4008	-0.621558	0.762841
ASS1	445	0.344165	0.762815
MEIS1	4211	0.4357	0.762735
LAMTOR2	28956	0.34153	0.762708
HMGCL	3155	0.382344	0.762655
DNAJC4	3338	0.391774	0.762628
ZFP36	7538	0.488727	0.762495
ALCAM	214	-0.34017	0.762442
NR2F6	2063	0.328088	0.762309
SSH3	54961	0.416007	0.762256
CENPF	1063	-0.386926	0.76207
MYBBP1A	10514	-0.380181	0.76207
IRF6	3664	0.46514	0.761936
FAM83D	81610	-0.337282	0.76191
ASPM	259266	-0.436454	0.761857
PHYH	5264	0.40666	0.761803
ASPH	444	-0.341694	0.76175
DDIAS	220042	-0.481673	0.76175
GMIP	51291	0.480859	0.76175
TP53TG1	11257	0.467726	0.76175
ZBTB44	29068	-0.502966	0.76159
FKBP2	2286	0.331483	0.761511
CENPW	387103	0.333286	0.761484
MTRR	4552	-0.54689	0.761404
OCIAD2	132299	0.332975	0.761298
PSENEN	55851	0.328747	0.761298
ANKRD33B	651746	-0.607698	0.761271
TMEM134	80194	0.374418	0.761138
FAM84B	157638	-0.351536	0.761111
AP4M1	9179	0.37242	0.760792
ELOB	6923	0.328559	0.760792
KMT5C	84787	0.490938	0.760792
MBNL1	4154	-0.378752	0.760739
MTRNR2L6	100463482	0.34966	0.760579
IER3	8870	0.332474	0.760553
MPG	4350	0.370279	0.760499
C20orf96	140680	0.616478	0.760313
STAT2	6773	0.399456	0.760313
NTF3	4908	-0.625312	0.760286
S100A2	6273	0.354612	0.760286
CTPS1	1503	-0.340828	0.760127
DEPDC1	55635	-0.365706	0.760127
UBA2	10054	-0.325739	0.76002
VTRNA1-3	56662	-0.558674	0.759967
ING4	51147	0.399282	0.75994
PACSIN1	29993	0.537105	0.75994
HIST1H2BD	3017	0.412502	0.759834
APOC1	341	0.475238	0.759807
FBXO5	26271	-0.425072	0.759807
ADM	133	0.430142	0.759727
SCAND1	51282	0.343604	0.759701
CIP2A	57650	-0.412829	0.759674
FOXQ1	94234	-0.412668	0.759674
NOP53	29997	0.338567	0.759648
PPP1CC	5501	-0.33739	0.759594
LPAR2	9170	0.407467	0.759515
MAD2L1	4085	-0.341007	0.759515
QPRT	23475	0.326719	0.759488
WDR91	29062	0.360188	0.759355
UBXN6	80700	0.342319	0.759275
CD81	975	0.316581	0.759195
FKBP8	23770	0.320912	0.759036
USP1	7398	-0.346096	0.759009
CSE1L	1434	-0.315264	0.758929
S100A14	57402	0.31887	0.758929
TMEM184B	25829	0.353012	0.758929
DKC1	1736	-0.334668	0.758902
ADM2	79924	0.777003	0.758876
HS1BP3	64342	0.476963	0.758876
PCDH1	5097	0.480917	0.758876
LGALS3	3958	0.328509	0.758849
GART	2618	-0.330604	0.75869
PA2G4	5036	-0.324279	0.75861
OVOL1	5017	0.525644	0.758583
SCEL	8796	-0.854761	0.758556
KNSTRN	90417	-0.379832	0.758503
RRAGA	10670	0.340607	0.758503
G6PD	2539	0.323146	0.758477
LDB3	11155	0.918868	0.758423
DAPK3	1613	0.35402	0.758397
BCYRN1	618	-0.343003	0.75837
MINDY1	55793	0.612632	0.75837
PDK2	5164	0.456345	0.758264
SFXN3	81855	0.492011	0.758131
DAB2IP	153090	0.484461	0.758051
ECT2	1894	-0.347791	0.758051
LRPPRC	10128	-0.339774	0.757918
MIR3936	100500865	-5.83749	0.757838
AES	166	0.320895	0.757785
DECR1	1666	0.324674	0.757731
PNRC2	55629	-0.335409	0.757678
FAM69A	388650	-0.485837	0.757652
GRB7	2886	0.771984	0.757439
SIRT2	22933	0.34571	0.757332
GPATCH4	54865	-0.343417	0.757306
IGF2BP3	10643	-0.367381	0.757306
ABTB1	80325	0.612213	0.757279
CCDC183-AS1	100131193	-0.487407	0.757226
LMBR1L	55716	0.709536	0.757173
HLA-A	3105	0.316798	0.757119
CEBPD	1052	0.393687	0.757013
GALNT18	374378	-0.537867	0.756986
CDA	978	0.493347	0.756933
PRKCI	5584	-0.350059	0.756667
CCND3	896	-0.329694	0.756614
RNF144B	255488	-0.333213	0.756614
KPNB1	3837	-0.324224	0.756347
JADE1	79960	-0.473815	0.756108
IPO7	10527	-0.354838	0.756081
SECTM1	6398	0.738437	0.756081
FUT3	2525	0.819896	0.756055
LXN	56925	0.488891	0.756055
BLVRA	644	0.326371	0.756028
HUWE1	10075	-0.34221	0.756028
ST5	6764	0.415907	0.756028
NBN	4683	-0.355788	0.755842
CTF1	1489	0.483828	0.755815
IGFBP7	3490	0.307399	0.755815
RBMS1	5937	-0.363595	0.755815
EGR1	1958	0.443631	0.755762
GPR87	53836	-0.526288	0.755735
SSBP3	23648	0.344309	0.755709
NUP205	23165	-0.329775	0.755682
TAPBP	6892	0.326004	0.755522
NUP188	23511	-0.363808	0.755496
ZFR	51663	-0.356407	0.755469
PWP2	5822	-0.343128	0.755336
LBR	3930	-0.362478	0.755283
WDR45	11152	0.35782	0.755283
DHRS7	51635	0.360897	0.75515
ERCC6L	54821	-0.446415	0.755017
GNG12	55970	-0.31927	0.754964
not found, see GeneID	80761	-0.327203	0.75491
CRB3	92359	0.325875	0.75483
PET100	100131801	0.309769	0.754697
SLC30A1	7779	-0.429804	0.754671
SNORD82	25826	5.81836	0.754644
MCRIP1	348262	0.334687	0.754618
MZT1	440145	-0.370668	0.754564
TRIM47	91107	0.377049	0.754378
CEP55	55165	-0.315928	0.754351
MCM4	4173	-0.322886	0.754298
SRSF10	10772	-0.337429	0.754245
MAPK3	5595	0.335391	0.754218
NUP58	9818	-0.455667	0.754112
NUP160	23279	-0.413623	0.753846
SLC12A2	6558	-0.368189	0.753819
SERF2	10169	0.317865	0.753659
HLTF	6596	-0.417277	0.753633
AMD1	262	-0.341349	0.753606
PTPN11	5781	-0.346656	0.75358
LMNB2	84823	-0.329185	0.753553
MVB12A	93343	0.327489	0.753553
EIF2AK2	5610	-0.445081	0.7535
MAGED2	10916	0.310207	0.7535
PGLS	25796	0.313769	0.753473
CREB3L4	148327	0.393759	0.753367
PDLIM1	9124	0.308345	0.75334
SMC3	9126	-0.378521	0.753287
MCM8	84515	-0.408032	0.753207
EFHD1	80303	-0.34799	0.753154
DEPDC1B	55789	-0.364343	0.753127
GULP1	51454	-0.595422	0.753047
HMG20A	10363	-0.453278	0.753021
NUP153	9972	-0.32722	0.752967
SLC25A22	79751	-0.415372	0.752967
SEZ6L2	26470	0.369019	0.752941
IL23A	51561	0.925294	0.752914
KLF6	1316	0.38172	0.752914
DLAT	1737	-0.359454	0.752888
PCBP4	57060	0.321408	0.752888
PARP10	84875	0.392768	0.752861
CYCS	54205	-0.308837	0.752834
SMURF2	64750	-0.492798	0.752648
TRAPPC1	58485	0.314377	0.752595
PALM3	342979	0.389649	0.752515
SPP1	6696	0.318964	0.752488
PROC	5624	0.918062	0.752329
TFDP1	7027	-0.306488	0.752276
SNORA9	677798	-2.27749	0.752142
RFC3	5983	-0.353479	0.752116
UTP20	27340	-0.593721	0.752116
CCDC167	154467	0.324621	0.751983
YRDC	79693	-0.390237	0.751983
CD276	80381	0.333771	0.751796
ERBB2	2064	0.351192	0.75169
GNPNAT1	64841	-0.342231	0.751477
CIB1	10519	0.305938	0.751158
SAMHD1	25939	0.400039	0.751158
PCGF5	84333	-0.497961	0.750998
DOK4	55715	0.397718	0.750971
ADGRL2	23266	-0.349918	0.750945
IFI27L1	122509	0.429174	0.750785
SBNO2	22904	0.432049	0.750785
C9orf16	79095	0.314273	0.750759
KRT8	3856	0.303383	0.750759
PRRX2	51450	0.453471	0.750625
PANX2	56666	0.577782	0.750546
NQO2	4835	0.344371	0.750466
HPS5	11234	-0.53245	0.750413
MSRB2	22921	0.419134	0.750413
FUBP1	8880	-0.326808	0.750386
XPO6	23214	-0.317641	0.750306
PSAP	5660	0.298975	0.750173
PLA2G10	8399	1.06192	0.74996
VWA5B2	90113	-1.31025	0.74996
ROMO1	140823	0.298217	0.749933
JPH1	56704	-0.534092	0.74988
EIF2S1	1965	-0.317123	0.7498
PNO1	56902	-0.326507	0.749747
SCNN1B	6338	1.08373	0.749747
TMX1	81542	-0.348421	0.749721
TSPO	706	0.295859	0.749641
TXNDC5	81567	-0.50704	0.749614
CCS	9973	0.325134	0.749508
DARS2	55157	-0.337894	0.749428
FN3K	64122	0.460775	0.749428
RRAGC	64121	0.366145	0.749428
NR4A1	3164	0.476627	0.749241
TYMS	7298	-0.309708	0.749241
IMPAD1	54928	-0.34254	0.749215
MOB3C	148932	0.799231	0.749188
RAB40B	10966	0.401486	0.749188
SPACA6	147650	0.518502	0.749188
TBC1D17	79735	0.349174	0.749162
TMEM201	199953	-0.401059	0.749162
FOPNL	123811	-0.323011	0.749135
LINC01106	151009	0.543799	0.749108
DDX46	9879	-0.322874	0.749029
ICAM5	7087	-0.517694	0.748842
MTRNR2L10	100463488	0.305679	0.748842
P3H2	55214	-0.350584	0.748842
TMEM53	79639	0.659657	0.748762
DDX18	8886	-0.349642	0.748709
MTMR2	8898	-0.337807	0.748709
MYC	4609	-0.317631	0.748709
NOP2	4839	-0.336591	0.748709
EXO1	9156	-0.387951	0.748683
TSR1	55720	-0.356956	0.748656
IPO5	3843	-0.330767	0.748629
SPTBN1	6711	-0.337956	0.748363
NOP56	10528	-0.300619	0.748257
FAM213A	84293	0.298316	0.748044
GLIPR1	11010	0.408357	0.748044
CCDC85C	317762	-0.327561	0.747991
SH3BP4	23677	-0.323123	0.747964
KIF5B	3799	-0.31128	0.747911
PREX2	80243	-0.476224	0.747618
STT3B	201595	-0.314669	0.747591
SGO2	151246	-0.406632	0.747458
CYBC1	79415	0.31017	0.747325
TMSB4X	7114	0.291888	0.747299
CSRP1	1465	0.29274	0.747272
ARL5A	26225	-0.36156	0.747245
NOP58	51602	-0.303552	0.747219
CALM2	805	-0.291241	0.747166
NDUFA13	51079	0.294087	0.747139
STIL	6491	-0.412874	0.747139
SNORA2C	677815	-2.24297	0.746953
MRTO4	51154	-0.3092	0.746846
KNL1	57082	-0.540512	0.746633
DBF4	10926	-0.343301	0.746527
RSL1D1	26156	-0.330863	0.746474
IFI30	10437	0.285933	0.746447
ERGIC3	51614	0.29297	0.74642
SHCBP1	79801	-0.296148	0.746314
UBTD1	80019	0.362842	0.746261
NIFK	84365	-0.33288	0.746181
CD47	961	-0.300719	0.746154
AZIN2	113451	0.77422	0.746128
CES2	8824	0.438552	0.746128
PPAT	5471	-0.436902	0.745968
TGFB1	7040	0.395668	0.745968
SCNN1A	6337	0.547861	0.745941
MIR4737	100616210	1.33806	0.745861
ATXN10	25814	-0.304101	0.745782
CLU	1191	0.353474	0.745702
PRKAA1	5562	-0.411015	0.745702
RRAS2	22800	-0.317487	0.745702
SNHG15	285958	-0.339932	0.745649
SMARCD3	6604	0.414099	0.745595
UTRN	7402	-0.46971	0.745542
CHCHD5	84269	0.349381	0.745489
SFXN4	119559	-0.356615	0.745462
RRS1	23212	-0.309835	0.745436
GFM1	85476	-0.311896	0.745409
MAP2K6	5608	0.722099	0.745382
TMPO	7112	-0.296358	0.745382
BRI3BP	140707	-0.397174	0.745356
PADI2	11240	-0.629098	0.745356
PML	5371	0.401966	0.745356
GIPC1	10755	0.288783	0.745303
HIST1H2BJ	8970	0.567368	0.745223
MAGED1	9500	0.287689	0.745223
LSM14A	26065	-0.303916	0.74501
ALKBH7	84266	0.296439	0.744983
ETFB	2109	0.293928	0.744983
KTN1	3895	-0.302463	0.744983
ATP6V0D1	9114	0.300045	0.744957
ANO6	196527	-0.372862	0.74493
HIPK3	10114	-0.480378	0.74493
MGST1	4257	-0.295793	0.74493
BCAT1	586	-0.367426	0.74469
CARNMT1	138199	-0.712686	0.744637
TCIRG1	10312	0.517596	0.744637
MEST	4232	-0.303953	0.744611
NPTXR	23467	0.360126	0.744531
PDCD2L	84306	-0.312291	0.744504
EXOSC2	23404	-0.364101	0.744478
LIMD2	80774	0.723278	0.744318
PPP4R2	151987	-0.32038	0.744185
HEBP2	23593	0.303862	0.744078
UTP4	84916	-0.305445	0.744025
RTL8C	8933	0.289215	0.743839
BDH2	56898	0.460867	0.743786
MIR3117	100422871	-5.72849	0.743786
SLC29A1	2030	-0.337749	0.743786
ELOA	6924	-0.360999	0.743759
CDV3	55573	-0.29486	0.743732
TSPAN17	26262	0.298742	0.743706
C8orf31	286122	-0.908642	0.743679
CHUK	1147	-0.39961	0.743573
ITGAV	3685	-0.312365	0.743546
SLC25A15	10166	-0.472811	0.743333
MREG	55686	-0.484643	0.743307
WARS	7453	0.303386	0.743307
COA3	28958	0.293755	0.743094
IGFBP2	3485	0.282782	0.743094
CLIC1	1192	0.27657	0.743014
PRIM1	5557	-0.336492	0.743014
BPHL	670	0.318763	0.742987
EIF1AX	1964	-0.296295	0.742961
GPR108	56927	0.308874	0.742881
LZTS2	84445	0.327121	0.742774
ARMCX6	54470	0.318753	0.742748
COA7	65260	-0.358725	0.742748
NCAPG	64151	-0.401656	0.742721
LLGL2	3993	0.342603	0.742694
SNTA1	6640	0.357547	0.742641
IL4R	3566	0.412718	0.742615
CST3	1471	0.291797	0.742588
NDUFA1	4694	0.276512	0.742588
TXLNG	55787	-0.439353	0.742535
BIRC3	330	0.735433	0.742428
SH2D4A	63898	-0.376848	0.742402
CDC20	991	-0.284011	0.742295
CERCAM	51148	0.30802	0.742295
AKIP1	56672	0.328042	0.742269
LAMTOR4	389541	0.282885	0.742242
SH3BGRL3	83442	0.284469	0.742242
TFPI2	7980	-0.281276	0.742109
GNAI2	2771	0.291592	0.742056
POLR1E	64425	-0.336955	0.742056
BAD	572	0.301421	0.742029
GJA4	2701	-1.0857	0.742002
SNORA32	692063	-0.646812	0.741923
PRKAR2A	5576	-0.422487	0.741869
FAR1	84188	-0.372075	0.741843
KIF20B	9585	-0.431265	0.741816
PKP4	8502	-0.321377	0.74179
S100A1	6271	0.379327	0.74163
TAP2	6891	-0.375109	0.74163
DDX47	51202	-0.29877	0.741577
ANXA4	307	0.277275	0.74155
PLAGL1	5325	-0.384168	0.74155
NUP50	10762	-0.346692	0.741523
NAMPT	10135	-0.295343	0.741497
STX19	415117	0.756013	0.74147
PMVK	10654	0.286457	0.741417
TOM1	10043	0.351892	0.741417
PAK1IP1	55003	-0.295817	0.741364
BLOC1S1	2647	0.321718	0.74131
HOXB6	3216	0.474347	0.741124
SSB	6741	-0.279508	0.741018
FAT1	2195	-0.513731	0.740991
NUCB1	4924	0.277053	0.740885
TPX2	22974	-0.275742	0.740619
GMPS	8833	-0.284552	0.740592
FRMD4B	23150	0.804837	0.740565
ETS1	2113	-0.33314	0.740539
PSMD12	5718	-0.299564	0.740485
MOAP1	64112	0.320486	0.740352
RNU5E-1	26829	-5.7073	0.740246
SF3A3	10946	-0.294189	0.740219
CLDN7	1366	0.284183	0.740166
GTPBP4	23560	-0.301916	0.740086
WIPI1	55062	0.408965	0.740086
MICAL1	64780	0.821599	0.73998
BOP1	23246	-0.28487	0.739873
DOK7	285489	0.500611	0.739793
KIAA1211L	343990	0.548791	0.739793
PTX3	5806	-0.446756	0.739793
DLG5	9231	0.328988	0.739767
GABARAPL1	23710	0.509546	0.739767
TMPRSS13	84000	0.926937	0.739501
OS9	10956	0.281197	0.739394
POU2F3	25833	1.78263	0.739341
DNAJC2	27000	-0.29978	0.739288
MYL6B	140465	0.284791	0.739155
ARID5A	10865	0.44229	0.739102
GLIS3	169792	-0.435194	0.739102
CKAP5	9793	-0.310936	0.738915
DLGAP4	22839	0.309853	0.738915
PTN	5764	0.781924	0.738862
SMC1A	8243	-0.317018	0.738862
PHPT1	29085	0.290119	0.738835
ATP1B1	481	-0.294527	0.738809
PSMB10	5699	0.303917	0.738782
XIST	7503	-0.817941	0.738729
POLR2D	5433	-0.355238	0.738676
AHCTF1	25909	-0.478663	0.738622
ITGB4	3691	0.418444	0.738489
MTMR1	8776	-0.419925	0.738489
SMCO4	56935	-0.355518	0.738436
TRIP13	9319	-0.373288	0.738383
ACTB	60	0.267055	0.73833
NPM1	4869	-0.272553	0.73833
CIC	23152	0.336279	0.738303
MORN2	729967	0.337317	0.73825
VAT1	10493	0.333998	0.738197
TMEM209	84928	-0.384684	0.738037
B4GALT1	2683	0.289615	0.737984
FCHSD1	89848	0.4146	0.737851
IFRD1	3475	-0.315756	0.737824
TMBIM1	64114	0.284782	0.737771
NUDT21	11051	-0.311819	0.737531
ARMC1	55156	-0.32379	0.737451
NAGK	55577	0.302698	0.737345
SMIM29	221491	0.423924	0.737345
CTSK	1513	1.11185	0.737265
TMEM265	100862671	0.342911	0.737265
CCDC92	80212	0.399266	0.737212
XPOT	11260	-0.288044	0.737185
GLRX	2745	0.546866	0.737159
RRP9	9136	-0.299152	0.737159
SRP14	6727	0.265493	0.737132
CDR2	1039	-0.350087	0.737105
GPX1	2876	0.274745	0.737105
HMGA2	8091	-0.311058	0.737052
RIPK4	54101	0.294775	0.737026
DFFA	1676	-0.324682	0.736946
ADCY3	109	-0.447408	0.736919
RNU4-2	26834	1.21968	0.736919
SLC35G1	159371	-0.771535	0.736893
SOGA1	140710	-0.477957	0.736706
SNORA26	677810	-5.67138	0.73668
SLC22A18	5002	0.552178	0.7366
DGKA	1606	0.435505	0.736547
GSDMD	79792	0.293004	0.736547
CSRP2	1466	0.279269	0.736467
DDX58	23586	0.410135	0.736413
KRT16	3868	0.943793	0.73636
PGRMC2	10424	-0.314694	0.73636
PIGR	5284	1.18405	0.73636
AK1	203	0.327649	0.736334
BRI3	25798	0.267524	0.736334
DBN1	1627	0.27148	0.736334
FIGNL1	63979	-0.395689	0.736334
SRSF1	6426	-0.282178	0.73628
INTS13	55726	-0.32977	0.736147
RBPMS	11030	0.427065	0.736094
EBNA1BP2	10969	-0.271123	0.736041
TMEM249	340393	1.54003	0.736041
TCP1	6950	-0.26784	0.735988
MPHOSPH6	10200	-0.366656	0.735828
ORAI3	93129	0.536283	0.735801
ODF3B	440836	1.52675	0.735775
RPIA	22934	-0.36943	0.735695
TRAPPC5	126003	0.269892	0.735668
NCDN	23154	0.30193	0.735535
RBBP8NL	140893	0.735751	0.735482
TNKS1BP1	85456	0.302152	0.735482
HK2	3099	-0.347615	0.735455
BBX	56987	-0.378403	0.735429
ACADVL	37	0.272182	0.735402
TTF2	8458	-0.404124	0.735376
SLC38A1	81539	-0.267486	0.735269
TNFRSF1A	7132	0.31064	0.735189
UPK1B	7348	0.307734	0.735189
G3BP1	10146	-0.269277	0.735163
NDUFAF4	29078	-0.356387	0.735136
RBM28	55131	-0.355045	0.735109
POLA1	5422	-0.443883	0.73495
S100A9	6280	0.309459	0.734817
ID4	3400	0.28451	0.73479
CENPE	1062	-0.470216	0.734763
ZNF358	140467	0.275127	0.734684
MAP4K3	8491	-0.336047	0.73463
NAT14	57106	0.294489	0.73463
LRP8	7804	-0.452736	0.734604
MARS2	92935	-0.485409	0.734604
STXBP2	6813	0.269134	0.73455
TPTEP1	387590	-1.27459	0.734444
TRAPPC2B	10597	0.453417	0.734444
PRC1	9055	-0.296726	0.734417
TRIM21	6737	0.846492	0.734417
PCDHB2	56133	0.667906	0.734311
VPS28	51160	0.270372	0.734178
SNORD97	692223	-2.22134	0.734045
YBX2	51087	0.327592	0.733965
MSRB1	51734	0.299514	0.733938
PNN	5411	-0.294744	0.733938
RDX	5962	-0.285276	0.733885
RNPEP	6051	0.266468	0.733885
FAM136A	84908	-0.265996	0.733672
NOL11	25926	-0.30373	0.733672
TSPAN33	340348	0.641837	0.733646
NAT10	55226	-0.317597	0.733539
NINJ1	4814	0.316021	0.733539
PPP1CB	5500	0.268348	0.733513
YIPF3	25844	0.270286	0.733513
PPT1	5538	-0.276756	0.733486
MOB1A	55233	-0.282882	0.733433
HOMER3	9454	0.293791	0.733353
CDH2	1000	-0.705009	0.733326
TRPM4	54795	0.362493	0.7333
PTRHD1	391356	0.300593	0.73322
SH3BGRL	6451	0.296539	0.73306
SLC39A2	29986	2.17863	0.733033
CENPI	2491	-0.356908	0.733007
EFEMP1	2202	-0.490439	0.732927
TMPRSS3	64699	0.561236	0.732874
FAM50A	9130	0.273321	0.732821
R3HDM1	23518	-0.341582	0.732794
GSS	2937	0.27534	0.732767
FEM1B	10116	-0.547043	0.732741
MIR4674	100616301	5.6459	0.732741
SNORD11	692058	5.65486	0.732741
RNY5	6090	-5.63323	0.732714
SRGAP3	9901	0.639205	0.732687
MSH2	4436	-0.284211	0.732661
SLC16A7	9194	-0.839764	0.732634
RAB24	53917	0.314998	0.732554
MNS1	55329	-0.528305	0.732528
ADRB2	154	-0.858413	0.732501
SLC8A1	6546	-0.468551	0.732501
PLIN3	10226	0.279992	0.732475
TMEM251	26175	0.304795	0.732448
NUP210	23225	-0.312321	0.732421
SIDT2	51092	0.398636	0.732395
CNGB1	1258	-0.875544	0.732368
TOX	9760	-0.561262	0.732208
SCAF11	9169	-0.299748	0.732155
RIC1	57589	-0.438357	0.732129
SCPEP1	59342	0.286262	0.732102
OXCT1	5019	-0.379921	0.732049
UCK2	7371	-0.308307	0.732049
NECAP2	55707	0.297501	0.731809
LRP10	26020	0.282036	0.731729
HPRT1	3251	-0.273792	0.73165
NUDCD1	84955	-0.434855	0.731516
SERINC2	347735	0.279835	0.73149
IGFBP6	3489	0.379982	0.731463
SON	6651	-0.279451	0.73125
KIF26B	55083	-0.824604	0.731197
TRMT6	51605	-0.314964	0.73117
ARHGEF2	9181	0.344076	0.731144
IL1R1	3554	-0.272794	0.731144
KLHDC8B	200942	0.530732	0.731064
SMCHD1	23347	-0.478518	0.730904
C1RL	51279	0.606621	0.730798
ZBTB22	9278	0.359134	0.730771
FNDC1	84624	-0.761156	0.730612
PHOSPHO1	162466	0.698434	0.730585
SPAG7	9552	0.276218	0.730558
ILK	3611	0.271126	0.730532
FUT2	2524	1.14531	0.730505
SNORA52	619565	-1.15108	0.730505
MTRNR2L8	100463486	0.257663	0.730292
KLHDC10	23008	-0.378043	0.730266
HOOK2	29911	0.278566	0.730186
DR1	1810	-0.294734	0.730159
UBL5	59286	0.259607	0.730106
ARPC1B	10095	0.264998	0.730053
OSGIN1	29948	0.485546	0.730053
WNT5A	7474	-0.462856	0.730053
FBXW5	54461	0.292134	0.730026
KANSL1-AS1	644246	0.444484	0.730026
IQCD	115811	0.448377	0.72992
PRR11	55771	-0.301248	0.729787
CDH16	1014	0.85905	0.72976
SMPDL3B	27293	0.304861	0.72976
NPC2	10577	0.262827	0.729733
TMEM92	162461	0.625874	0.72968
SNTB1	6641	-0.777433	0.729653
TCERG1	10915	-0.279662	0.729547
CHMP4A	29082	0.319232	0.729494
HSPA9	3313	-0.256021	0.729414
URB1	9875	-0.402349	0.729334
NUSAP1	51203	-0.265619	0.729307
PLP2	5355	0.258135	0.729307
EIF5	1983	-0.269315	0.729148
NEK7	140609	-0.313629	0.729068
ZCCHC24	219654	0.538083	0.729041
MIR937	100126338	5.60806	0.729015
SNORA84	100124534	5.6188	0.729015
MT1E	4493	-0.260526	0.728988
BHLHE40	8553	0.268003	0.728855
MAFF	23764	0.582088	0.728669
LARP4	113251	-0.373834	0.728509
SNORD35B	84546	0.536206	0.728456
ASCC3	10973	-0.45218	0.728376
TNPO1	3842	-0.321225	0.728376
MCM10	55388	-0.376991	0.728323
CTNNBIP1	56998	0.2972	0.728296
DBI	1622	0.263206	0.728083
SAMD11	148398	1.3198	0.728083
ORMDL2	29095	0.268407	0.728057
ANAPC1	64682	-0.399152	0.72795
RAD18	56852	-0.415306	0.72795
ECH1	1891	0.259038	0.727924
ACTR3B	57180	-0.355206	0.72787
NDUFB11	54539	0.259272	0.72787
TUBA4A	7277	-0.256118	0.727844
BICDL2	146439	0.441135	0.727684
IL17RC	84818	0.34245	0.727684
TNS3	64759	-0.308845	0.727657
PTOV1	53635	0.263866	0.727551
ESF1	51575	-0.422014	0.727285
JUN	3725	0.304455	0.727258
STK3	6788	-0.327315	0.727205
ZNF488	118738	-0.943492	0.727205
KCTD3	51133	-0.385602	0.727178
KLHDC9	126823	0.762905	0.727152
MTREX	23517	-0.326027	0.727019
CEBPZ	10153	-0.293668	0.726992
SHROOM3	57619	-0.293202	0.726912
TRADD	8717	0.358768	0.726859
NUP98	4928	-0.320475	0.726726
HS6ST1	9394	-0.281774	0.726699
ABR	29	0.381891	0.726566
PDE12	201626	-0.380042	0.726566
PWWP2B	170394	0.347052	0.726566
ZKSCAN1	7586	-0.382796	0.726566
NOL6	65083	-0.324751	0.726273
TADA3	10474	0.266611	0.726273
ODC1	4953	-0.261485	0.726247
GTF2H3	2967	-0.342507	0.726167
KDM1B	221656	-0.351037	0.726007
SLC27A1	376497	0.552072	0.725954
APOBEC3B	9582	0.285874	0.725928
SMC2	10592	-0.355832	0.725928
SRRM1	10250	-0.269039	0.725928
HNMT	3176	0.418349	0.725874
IGFBP4	3487	-0.257339	0.725848
CTSA	5476	0.258007	0.725821
RERE	473	0.37135	0.725715
EPAS1	2034	-0.288367	0.725661
CACYBP	27101	-0.264987	0.725635
DICER1	23405	-0.465995	0.725608
CNFN	84518	0.364095	0.725528
JOSD2	126119	0.269063	0.725422
ATP6V0E1	8992	0.246146	0.725369
ESCO2	157570	-0.412036	0.725369
PHF11	51131	0.501368	0.725369
RCC1	1104	-0.260345	0.725369
CCDC103	388389	1.04555	0.725209
LYPD3	27076	0.6923	0.725129
XPO5	57510	-0.379829	0.725129
ERLIN1	10613	-0.333347	0.725102
CCT8	10694	-0.245438	0.725076
CCP110	9738	-0.523817	0.725049
PTTG1IP	754	-0.249361	0.724996
ADSS	159	-0.271991	0.724969
LRRC61	65999	0.330573	0.724969
VDAC1	7416	-0.247675	0.724783
U2SURP	23350	-0.273105	0.72473
CCT2	10576	-0.250127	0.724703
CSTB	1476	0.250831	0.724703
CUL1	8454	-0.265589	0.724677
HIGD2A	192286	0.252701	0.72457
ORC5	5001	-0.282932	0.72457
COL1A1	1277	0.542608	0.72449
IL17RE	132014	0.538511	0.72449
OPA1	4976	-0.302694	0.72449
ATXN1	6310	0.490349	0.72441
FIS1	51024	0.246853	0.72441
SSR4	6748	0.250661	0.724384
ARF5	381	0.247279	0.724331
AAMDC	28971	0.295169	0.724224
RFWD3	55159	-0.332677	0.724198
MARC1	64757	-0.608713	0.724091
NBDY	550643	0.27035	0.723958
LYRM7	90624	-0.490472	0.723931
C1orf109	54955	-0.353723	0.723878
VWA1	64856	0.424544	0.723878
CDC25A	993	-0.39845	0.723852
PIR	8544	0.405547	0.723798
LRFN4	78999	0.33992	0.723612
TMEM141	85014	0.261105	0.723612
CCT4	10575	-0.247731	0.723585
SIGMAR1	10280	-0.255623	0.723559
CCT5	22948	-0.254025	0.723452
INSIG1	3638	0.29588	0.723452
GM2A	2760	0.288575	0.723399
HSPA4	3308	-0.252067	0.723399
KIF20A	10112	-0.263273	0.723399
QSER1	79832	-0.421795	0.723373
BZW2	28969	-0.255023	0.723293
POLR3K	51728	-0.273416	0.723293
KHSRP	8570	-0.252337	0.723266
WASF2	10163	0.267619	0.723213
FUOM	282969	0.292479	0.723133
FGF13	2258	0.59398	0.723053
MRPL53	116540	0.26171	0.723053
MTHFR	4524	0.608921	0.723027
SERBP1	26135	-0.250216	0.723027
SFPQ	6421	-0.250524	0.723027
CAMKMT	79823	0.39959	0.723
DTNB	1838	0.402832	0.723
PTAFR	5724	0.604111	0.722867
CARHSP1	23589	0.279443	0.72284
EGLN3	112399	-0.309281	0.722814
LAYN	143903	-0.573272	0.722814
ARHGEF10L	55160	0.413568	0.72276
TICAM1	148022	0.437034	0.72276
SUZ12	23512	-0.348471	0.722654
MZT2B	80097	0.26698	0.722627
TMSB15B	286527	0.355052	0.722601
RRM1	6240	-0.260449	0.722521
C7orf50	84310	0.256868	0.722494
POLR2A	5430	-0.265889	0.722361
DUSP7	1849	-0.345014	0.722255
TOMM70	9868	-0.281972	0.722255
HDHD3	81932	0.376449	0.722228
STAG2	10735	-0.291011	0.722228
FTSJ1	24140	-0.262588	0.722122
PLK1	5347	-0.253122	0.722122
TRNP1	388610	-0.286353	0.722095
FAM20C	56975	0.491768	0.722042
LAPTM4A	9741	0.250301	0.722015
CEP78	84131	-0.434539	0.721989
PSMG1	8624	-0.24519	0.721856
GTF3C4	9329	-0.367678	0.721802
MIR2861	100422910	5.55532	0.721802
TTYH3	80727	0.274711	0.721669
MTHFD2	10797	-0.26213	0.721643
ZNF385A	25946	0.527854	0.721643
FAM120A	23196	-0.266925	0.721563
ANXA1	301	-0.247597	0.721536
NFE2	4778	1.37425	0.721536
SLC19A1	6573	-0.318218	0.721536
NDUFAF2	91942	-0.272169	0.72151
HLA-F	3134	0.75122	0.721456
CCDC186	55088	-0.457849	0.721376
MYRF	745	0.368749	0.721297
TFAM	7019	-0.302261	0.721297
WDR12	55759	-0.278384	0.721297
ABCF2	10061	-0.264316	0.721243
IRS2	8660	-0.510811	0.721217
SMG1	23049	-0.378909	0.721217
GCLM	2730	-0.316307	0.72119
RSRP1	57035	0.447482	0.72119
IDH1	3417	0.254922	0.721057
TRUB1	142940	-0.32299	0.72103
DYRK1B	9149	0.412511	0.721004
TFB2M	64216	-0.281307	0.721004
SDHD	6392	-0.246009	0.720977
RNF122	79845	0.707414	0.720924
FAM107A	11170	0.362488	0.720871
SPDEF	25803	0.911634	0.720818
RETSAT	54884	0.296024	0.720791
PIMREG	54478	-0.265225	0.720605
RACGAP1	29127	-0.256454	0.720605
TNS2	23371	0.44948	0.720551
LZTS3	9762	0.325813	0.720498
ADGRG1	9289	0.25332	0.720445
GRHL2	79977	-0.354257	0.720392
DHFR	1719	-0.283311	0.720365
PHACTR2	9749	-0.355452	0.720285
SNRNP35	11066	0.344247	0.720179
SMIM13	221710	-0.322177	0.720152
XPO1	7514	-0.259119	0.720019
ENOPH1	58478	-0.290623	0.719993
SERTAD3	29946	0.353058	0.719913
PRAF2	11230	0.265498	0.719806
PRRC2A	7916	-0.253409	0.719806
COL12A1	1303	-0.354972	0.719673
CCDC159	126075	0.551811	0.719647
FURIN	5045	0.270058	0.719647
CYTH1	9267	0.327338	0.719487
SUPT16H	11198	-0.259875	0.71946
B2M	567	0.240033	0.719407
S100A10	6281	-0.241943	0.719407
CENPU	79682	-0.269972	0.71938
PRDX2	7001	0.239653	0.71938
SRPK1	6732	-0.267567	0.71938
PKNOX1	5316	-0.392501	0.719301
EPHX1	2052	0.251256	0.719274
PDGFC	56034	-0.326608	0.719194
ANKRD27	84079	-0.314609	0.719114
GOLIM4	27333	-0.268699	0.719114
CAPNS1	826	0.244644	0.719061
ORC1	4998	-0.344646	0.719061
BBC3	27113	0.361391	0.718981
RNF208	727800	0.549621	0.718875
CD9	928	0.237145	0.718822
RPS6KA2	6196	-0.333199	0.718822
MAN2B1	4125	0.261218	0.718795
SCARF2	91179	-0.488151	0.718768
TCEA1	6917	-0.2526	0.718715
FBXW4	6468	0.369707	0.718662
UBE3C	9690	-0.273654	0.718609
DUSP15	128853	0.506426	0.718502
CD151	977	0.241022	0.718449
FAM111B	374393	-0.339773	0.718316
NR2C2	7182	-0.517996	0.718289
FGD3	89846	-0.705467	0.718023
ARRDC4	91947	-0.671262	0.71797
RBM25	58517	-0.267783	0.71789
MIR564	693149	1.30826	0.71773
SMIM1	388588	0.58466	0.717624
SYDE1	85360	-0.718481	0.717491
ZNHIT1	10467	0.237221	0.717464
BUB3	9184	-0.2499	0.717438
ETHE1	23474	0.253103	0.717438
PTPN6	5777	0.362344	0.717438
ANXA6	309	0.283524	0.717358
CUTA	51596	0.242397	0.717278
PIK3C2A	5286	-0.425731	0.717198
LITAF	9516	0.246377	0.717171
SPATS2L	26010	-0.285428	0.717145
TPR	7175	-0.270534	0.717092
NOSIP	51070	0.235256	0.717065
C3	718	0.235483	0.716905
FLCN	201163	0.464304	0.716852
PPIP5K2	23262	-0.324863	0.716799
QKI	9444	-0.496688	0.716746
CLN3	1201	0.267305	0.716692
LOX	4015	-0.581891	0.716666
EIF3J	8669	-0.262853	0.716639
DUSP1	1843	0.260075	0.716559
USP25	29761	-0.349742	0.716533
DPCD	25911	0.284846	0.716479
MRPL3	11222	-0.235153	0.716453
ARL8A	127829	0.275886	0.71632
ATP6V0A1	535	0.345952	0.716133
CAT	847	0.358862	0.716133
SEPT9	10801	0.244589	0.716054
CHRAC1	54108	-0.256139	0.715894
PGM2L1	283209	0.454896	0.715867
RPL39L	116832	0.255082	0.715867
PRRG2	5639	0.349321	0.715734
XPO4	64328	-0.511347	0.715708
DAPL1	92196	2.42145	0.715681
PPRC1	23082	-0.340895	0.715601
FARSA	2193	-0.235709	0.715468
RGS14	10636	0.365185	0.715442
B3GALNT1	8706	0.336245	0.715415
CDC27	996	-0.306706	0.715335
FST	10468	-2.14464	0.715335
ISOC1	51015	-0.278784	0.715308
HEY2	23493	-0.385119	0.715202
RABGAP1L	9910	-0.449139	0.715202
SUOX	6821	0.318516	0.715175
C1QBP	708	-0.242056	0.715122
CETN2	1069	0.236047	0.715042
SAT2	112483	0.257271	0.715016
NCAPG2	54892	-0.272087	0.714776
LARP1	23367	-0.243429	0.71475
SSR3	6747	-0.238654	0.71475
CALCOCO1	57658	0.353007	0.714723
SERTAD2	9792	-0.37013	0.71467
STAG1	10274	-0.334939	0.714616
EGFL7	51162	0.50632	0.714563
PGAM5	192111	-0.271926	0.714483
MPND	84954	0.289128	0.71443
CPNE3	8895	-0.260992	0.71435
EHD1	10938	-0.263103	0.71435
COMMD2	51122	-0.371472	0.714324
TMEM205	374882	0.237798	0.714324
SLC25A38	54977	0.276724	0.714271
SEPT10	151011	-0.265636	0.714217
CDC7	8317	-0.307674	0.714191
CTDSP2	10106	0.25676	0.714191
ATR	545	-0.351809	0.714164
SINHCAF	58516	-0.250311	0.714111
LIN37	55957	0.357106	0.713978
PUS7L	83448	-0.512034	0.713951
SFRP1	6422	-0.391162	0.713925
KLRG2	346689	-0.294472	0.713871
BOLA3	388962	-0.238572	0.713818
CDK5	1020	0.25508	0.713738
LAMB2	3913	0.279935	0.713658
MKNK2	2872	0.262164	0.713632
ACTR1A	10121	0.248244	0.713499
TBC1D10A	83874	0.342628	0.713499
IRF9	10379	0.54237	0.713419
ZNF837	116412	0.411155	0.713419
ICAM1	3383	-0.270833	0.713366
PRRC2C	23215	-0.265914	0.713366
AGTRAP	57085	0.248906	0.713312
HMGB2	3148	-0.239626	0.713312
ZNF703	80139	-0.366645	0.713312
ZNF821	55565	0.7701	0.713312
ROCK2	9475	-0.436538	0.713286
OPLAH	26873	0.322745	0.713233
SLC9A3R1	9368	0.258405	0.713206
E2F4	1874	-0.274389	0.713153
LTBP3	4054	0.308606	0.713073
KRCC1	51315	0.285614	0.71294
YWHAG	7532	-0.239278	0.712887
TPM2	7169	0.225117	0.71286
ITSN1	6453	-0.308069	0.712833
MRRF	92399	-0.32642	0.712833
FAF1	11124	-0.262452	0.712753
LPAR3	23566	0.84852	0.712753
YIPF1	54432	0.363187	0.712753
PARP3	10039	0.442248	0.712727
SMAGP	57228	-0.302726	0.712727
DTD2	112487	-0.384691	0.7127
SNORD116-14	100033426	5.49259	0.7127
COL7A1	1294	0.781544	0.712647
XRCC2	7516	-0.456393	0.71262
CDCA8	55143	-0.254361	0.712541
RAB31	11031	0.485624	0.712514
SKI	6497	-0.30304	0.712487
ABHD16A	7920	0.265114	0.712434
ADAM9	8754	-0.242425	0.712408
CXXC5	51523	0.236696	0.712381
HIVEP1	3096	-0.467118	0.712328
CEP85	64793	-0.330764	0.712195
NCAPD2	9918	-0.246014	0.712195
NDUFA3	4696	0.229289	0.712168
KCNC3	3748	-0.29462	0.712141
MAP7D1	55700	0.238582	0.712115
STX4	6810	0.247931	0.712115
MAP4K2	5871	0.35799	0.712062
MIF	4282	0.228068	0.712035
ASL	435	0.263102	0.712008
DPH2	1802	-0.270898	0.711955
OST4	100128731	0.22944	0.711955
NDUFB7	4713	0.229896	0.711928
PLS3	5358	-0.229346	0.711928
COMMD6	170622	0.267711	0.711849
NLE1	54475	-0.373208	0.711795
PAK2	5062	-0.308848	0.711742
EXOSC5	56915	-0.247003	0.711716
COPE	11316	0.232789	0.711662
RNU2-1	6066	0.474883	0.711662
METAP2	10988	-0.264716	0.711636
MECOM	2122	0.26458	0.71137
SNHG1	23642	-0.253605	0.71137
PBK	55872	-0.255732	0.711343
PJA1	64219	0.296321	0.711343
NOL7	51406	-0.228762	0.71121
SEC14L2	23541	0.371167	0.71121
RAB8A	4218	-0.241707	0.711077
ZFYVE1	53349	0.435097	0.711077
SERTAD4	56256	-0.502933	0.710864
STIP1	10963	-0.234552	0.710811
COMMD7	149951	0.238867	0.710784
B4GALNT3	283358	0.331079	0.710678
RCL1	10171	-0.307614	0.710598
CPSF2	53981	-0.265232	0.710518
GNPTG	84572	0.281993	0.710491
GON7	84520	0.278448	0.710491
AATF	26574	-0.236074	0.710438
ASNS	440	0.238315	0.710332
CHCHD4	131474	-0.286521	0.710332
VASP	7408	0.237877	0.710332
APH1A	51107	0.231589	0.710305
CSTF2	1478	-0.279621	0.710252
NAB2	4665	0.284947	0.710252
NMB	4828	0.547809	0.710092
TECR	9524	0.227061	0.710092
HNRNPU	3192	-0.2304	0.710065
KLF4	9314	0.89896	0.709959
ELFN2	114794	-0.351338	0.709932
HDAC7	51564	-0.244392	0.709879
CXCL16	58191	0.246979	0.709853
CERS6	253782	-0.519239	0.709799
SLC25A19	60386	-0.519892	0.709799
GMPPA	29926	0.253498	0.709693
LOC100506100	100506100	0.412447	0.709666
EEF1E1	9521	-0.261372	0.70964
KLK6	5653	0.254028	0.709613
NDUFB4	4710	0.231636	0.709613
TIMP2	7077	0.229362	0.70948
GAA	2548	0.244621	0.70932
LINC00240	100133205	0.918839	0.709267
CMSS1	84319	-0.244373	0.70924
POLR1B	84172	-0.430238	0.709214
ZNF787	126208	0.234708	0.709214
COQ8B	79934	0.314525	0.709161
GSPT1	2935	-0.260199	0.709161
ZNRF3	84133	-0.448773	0.709161
CDK1	983	-0.229221	0.709028
TOB1	10140	0.323068	0.708948
GSTM4	2948	-0.255634	0.708921
WASHC4	23325	-0.375858	0.708921
MTFR2	113115	-0.35354	0.708894
RNPEPL1	57140	0.284769	0.708894
CREB3L2	64764	-0.315578	0.708788
ASXL2	55252	-0.506099	0.708682
FAM234A	83986	0.255154	0.708655
TFPT	29844	0.231188	0.708602
BBS5	129880	0.381664	0.708415
TAF2	6873	-0.380334	0.708415
FABP3	2170	0.468387	0.708389
GALNS	2588	0.290942	0.708256
C19orf33	64073	0.230463	0.708123
LINC-ROR	100885779	-1.18683	0.708123
SRRM2	23524	-0.238156	0.708123
APPL1	26060	-0.316056	0.708096
CASTOR1	652968	0.713057	0.708043
FOXF2	2295	-0.705832	0.708043
RIT1	6016	0.295549	0.708016
IRF2BPL	64207	0.285322	0.707883
KISS1	3814	-1.21695	0.707803
MIR570	693155	5.44726	0.707803
DPYSL2	1808	0.483446	0.707777
SELENOI	85465	-0.31905	0.707537
NAA38	84316	0.236931	0.707484
GCSH	2653	-0.23826	0.707431
GTPBP3	84705	-0.308293	0.707377
METRN	79006	0.246694	0.707351
PRR36	80164	0.683684	0.707271
MTRNR2L3	100462983	0.250198	0.707218
ARMCX3	51566	0.308397	0.707138
MEOX1	4222	0.253351	0.707005
PPTC7	160760	-0.445168	0.707005
SNRNP40	9410	-0.253638	0.707005
PSMB8	5696	0.27992	0.706872
MIR647	693232	-1.28172	0.706845
STX12	23673	0.291976	0.706845
TCEA2	6919	0.327972	0.706632
CFL1	1072	0.222023	0.706579
RPS9	6203	0.220064	0.706579
MISP	126353	0.319205	0.706526
PRMT5	10419	-0.241437	0.706419
RND3	390	-0.230994	0.706339
LATS2	26524	-0.50929	0.706233
MPP6	51678	-0.514549	0.706233
TTC13	79573	-0.397154	0.706233
HBP1	26959	0.265899	0.706127
MATR3	9782	-0.234177	0.706127
NDUFS5	4725	0.222108	0.706127
RUNDC3A	10900	1.25499	0.706127
SOWAHC	65124	-0.326666	0.706127
ARPC3	10094	0.21791	0.705994
KANK1	23189	-0.320351	0.705967
SELENOM	140606	0.460561	0.705967
HERPUD1	9709	0.245599	0.705887
CDKN3	1033	-0.225702	0.705807
COX6A1	1337	0.221662	0.705807
COPS2	9318	-0.285735	0.705727
CTSF	8722	0.291141	0.705727
INIP	58493	-0.380098	0.705701
PHYKPL	85007	0.395502	0.705648
A1BG	1	0.50522	0.705594
ARPC1A	10552	0.224042	0.705568
RAD51AP1	10635	-0.307426	0.705488
CENPL	91687	-0.332427	0.705461
MRPS17	51373	-0.226078	0.705461
CCNF	899	-0.276135	0.705435
GNL3	26354	-0.229483	0.705408
UQCRQ	27089	0.219206	0.705381
ZMYND11	10771	-0.272064	0.705381
CFDP1	10428	0.250083	0.705275
CCT6A	908	-0.224185	0.705248
PPP1CA	5499	0.218177	0.704982
ARMCX1	51309	0.394344	0.704849
ACAA2	10449	0.271732	0.704769
DLGAP5	9787	-0.243272	0.704689
DPP7	29952	0.250963	0.704689
TSPAN4	7106	-0.270748	0.704689
CD3EAP	10849	-0.442183	0.704636
APBB3	10307	0.396813	0.70461
LMAN2	10960	0.220244	0.704583
TMEM258	746	0.215695	0.704583
NOL10	79954	-0.310502	0.704503
HAPLN3	145864	0.253974	0.704423
ARHGAP5	394	-0.3721	0.70437
PCNA	5111	-0.219371	0.70437
FAM207A	85395	-0.228402	0.704343
MRPL33	9553	-0.221129	0.704317
TALDO1	6888	0.217264	0.704264
GPX3	2878	0.218561	0.704237
ANXA5	308	-0.215708	0.70421
CLN6	54982	-0.257227	0.704077
UFC1	51506	0.223176	0.704077
ITGB2	3689	-0.310299	0.704024
NDUFB9	4715	0.220478	0.704024
ACLY	47	-0.230995	0.703997
PLTP	5360	0.233797	0.703997
ARFGEF1	10565	-0.262633	0.703918
NOP14	8602	-0.270137	0.703918
DCTN3	11258	0.230183	0.703864
RBM26	64062	-0.356565	0.703838
SLC35F5	80255	-0.260481	0.703811
NACAD	23148	0.707734	0.703758
TMEM179B	374395	0.241157	0.703758
RRNAD1	51093	0.345092	0.703731
DHX15	1665	-0.225619	0.703705
UTP18	51096	-0.275402	0.703678
RLN2	6019	-1.19837	0.703625
PGM2	55276	-0.308779	0.703598
SPATA20	64847	0.30538	0.703598
SOX2	6657	0.858998	0.703572
HJURP	55355	-0.257358	0.703518
CPT1A	1374	-0.254411	0.703492
FAM102A	399665	0.312651	0.703465
CCDC47	57003	-0.249698	0.703385
LARS	51520	-0.23129	0.703385
TMEM54	113452	0.233666	0.703385
CDC45	8318	-0.242603	0.703359
KNTC1	9735	-0.406324	0.703226
PKIG	11142	0.35614	0.703226
ALDH2	217	0.250366	0.703146
CCL28	56477	0.438802	0.703066
FKBP1B	2281	0.478559	0.703066
MIR27B	407019	-5.42563	0.703013
SNORD46	94161	5.43247	0.703013
PABPC4	8761	-0.215306	0.702933
SPNS1	83985	0.238242	0.702933
JAG1	182	-0.249263	0.70288
TMED5	50999	-0.287007	0.70288
TMEM150A	129303	0.350224	0.70288
ANAPC11	51529	0.223933	0.70272
DCDC2	51473	-0.227315	0.702693
NCOA2	10499	-0.464001	0.702693
KIFC2	90990	0.267638	0.702667
ZNHIT6	54680	-0.306535	0.70264
CCDC153	283152	0.429732	0.702614
CRIP1	1396	0.55882	0.702587
SPHK2	56848	0.293533	0.702587
MIEN1	84299	0.231938	0.702454
ARL6IP4	51329	0.218674	0.702427
DLX6	1750	-0.4386	0.702401
SMG9	56006	-0.316469	0.702321
TTK	7272	-0.251471	0.702321
SLC7A7	9056	-0.775736	0.702294
EHBP1	23301	-0.385003	0.702268
C6orf226	441150	0.313736	0.702108
ALDH3B2	222	0.69056	0.702081
LETM2	137994	-0.548769	0.702081
CYB5R3	1727	0.222048	0.701922
SMAD6	4091	-0.279671	0.701922
EPB41L1	2036	0.247685	0.701842
PPP2R5E	5529	-0.269058	0.701762
ARL17B	100506084	-1.92031	0.701682
MYO19	80179	-0.27597	0.701682
ABHD17A	81926	0.252089	0.701576
NME2	4831	0.233298	0.701576
ZFAND6	54469	0.250453	0.701496
COMMD3	23412	0.25445	0.701442
MEX3D	399664	0.320021	0.701416
IPO11	51194	-0.484108	0.701389
NOTCH3	4854	0.271963	0.701309
ERVMER34-1	100288413	-0.931552	0.701283
KDELR1	10945	0.215811	0.701256
DUSP2	1844	0.315299	0.70123
KLF5	688	-0.253542	0.70115
RBMX	27316	-0.21589	0.701123
TP53I11	9537	0.349938	0.701123
UBE4B	10277	-0.277224	0.701097
RBP7	116362	-0.449349	0.701043
PVR	5817	-0.242994	0.70099
APOL2	23780	0.249449	0.700937
PFAS	5198	-0.367084	0.70091
MFSD10	10227	0.24747	0.700804
PRKCD	5580	0.262949	0.700777
PRPS2	5634	-0.225264	0.700671
RELN	5649	-1.35096	0.700671
GEMIN2	8487	-0.287422	0.700511
SNORA3A	619562	-1.19522	0.700511
NUF2	83540	-0.263155	0.700405
USP10	9100	-0.262126	0.700405
PRMT2	3275	0.241172	0.700378
FAM129A	116496	0.276892	0.700325
ID3	3399	0.220981	0.700325
NAF1	92345	-0.38687	0.700325
SRP72	6731	-0.243426	0.700325
RPP40	10799	-0.237342	0.700298
ABCD1	215	0.319577	0.700085
STX10	8677	0.232044	0.700059
PRSS2	5645	0.593878	0.699979
TMEM59	9528	0.224491	0.699925
RBM38	55544	0.217994	0.699846
GMEB1	10691	-0.509003	0.699819
YTHDC2	64848	-0.449252	0.699766
PLK4	10733	-0.400539	0.699739
PAX8	7849	0.233881	0.699713
LGR4	55366	0.28574	0.699606
MCM6	4175	-0.22982	0.699606
ATP10A	57194	-0.925904	0.6995
ADSL	158	-0.218981	0.69942
LENG9	94059	0.466505	0.69942
TPM1	7168	-0.207153	0.699393
TMED9	54732	0.213667	0.699367
MT2A	4502	-0.21393	0.69934
TOMM7	54543	0.222587	0.69934
KIF4A	24137	-0.237102	0.699287
MGLL	11343	0.235484	0.699287
CDCA4	55038	-0.248483	0.699234
UBE2J1	51465	-0.256683	0.699234
SNX9	51429	0.283766	0.699207
SNORA11	677799	2.0152	0.699154
MACC1	346389	-0.44463	0.699127
MARCH5	54708	0.261559	0.699127
COX7C	1350	0.206239	0.6991
CRYAB	1410	0.207229	0.6991
COTL1	23406	0.211696	0.699047
SLC7A1	6541	-0.283044	0.698914
ECI1	1632	0.222059	0.698728
TRMU	55687	-0.287072	0.698728
TRPT1	83707	0.254706	0.698728
CANX	821	-0.209569	0.698675
TEX10	54881	-0.300959	0.698648
CCT3	7203	-0.210143	0.698621
NUP107	57122	-0.239365	0.698515
PRSS1	5644	1.20703	0.698462
ATP5ME	521	0.208022	0.698408
PFDN5	5204	0.214621	0.698329
NDUFB1	4707	0.212231	0.698302
DLGAP1-AS1	649446	0.567749	0.698275
ZWILCH	55055	-0.291511	0.698249
ANKRD17	26057	-0.328988	0.698196
[truncated: 16,788 more rows]

## Sheet: 4) ABC-1 DEGs
Symbol	GeneID	log2FoldChange	Probability
AKR1C3	8644	3.49077	0.986003
ANKRD35	148741	3.37281	0.983549
KRT15	3866	2.20371	0.969161
LYPD3	27076	2.12697	0.967488
DDIT4	54541	2.13999	0.966484
ANKRD1	27063	-2.27166	0.965118
HMOX1	3162	2.10586	0.960741
FA2H	79152	2.14599	0.958594
BMF	90427	2.24703	0.957757
CAV1	857	-1.96694	0.957116
GJA5	2702	-2.71132	0.956837
CTGF	1490	-2.03821	0.956698
KRT13	3860	1.89035	0.95667
ARL4D	379	-1.9736	0.956279
RDH10	157506	-1.89287	0.955666
F3	2152	-1.87679	0.95508
CYP26B1	56603	-3.3059	0.952905
ZNF750	79755	2.49692	0.952376
BBC3	27113	1.97621	0.952153
MUC15	143662	1.79793	0.951037
PIK3IP1	113791	1.83957	0.946855
CDC45	8318	-1.64817	0.945656
HEG1	57493	-3.06869	0.944039
MAN1A1	4121	1.85007	0.941919
SPRR3	6707	1.59568	0.941836
FAM198B	51313	-2.02651	0.940693
ACHE	43	-1.64441	0.940386
SGPP2	130367	2.29059	0.940051
PPP1R3B	79660	1.60777	0.939772
ORC6	23594	-1.65885	0.938713
CDC6	990	-1.58553	0.937988
TUBB6	84617	-1.62958	0.93796
DSCC1	79075	-1.62754	0.937737
GABRP	2568	1.53622	0.936454
LYAR	55646	-1.57641	0.936008
GSTA4	2941	1.58332	0.935562
GINS2	51659	-1.57272	0.934921
TP53I11	9537	1.72718	0.934893
CDCA7	83879	-1.71213	0.934726
MXD4	10608	1.57222	0.93467
GBP2	2634	1.97087	0.93453
CALB2	794	2.41118	0.933555
CYR61	3491	-1.47755	0.931993
ATG9B	285973	2.36319	0.931965
DIAPH3	81624	-1.6754	0.931658
PRODH	5625	1.42672	0.931408
PIK3R3	8503	1.63118	0.931157
HIST1H2AC	8334	1.69662	0.930348
CAPS	828	1.81365	0.930292
PCNA	5111	-1.36524	0.930209
TM7SF2	7108	1.38998	0.929093
ATAD2	29028	-1.49532	0.928926
CAPG	822	1.51153	0.928006
MCM10	55388	-1.6692	0.928006
TRIM29	23650	1.40116	0.927448
KIF23	9493	-1.42853	0.927309
BNIPL	149428	1.55042	0.927141
GPNMB	10457	1.41123	0.926416
OSBPL5	114879	1.61159	0.926277
RHOV	171177	1.47269	0.926193
UBE2T	29089	-1.38055	0.926138
VTCN1	79679	1.34505	0.925887
CMSS1	84319	-1.42374	0.925496
MAD2L1	4085	-1.38039	0.925022
MCM2	4171	-1.343	0.924967
ANLN	54443	-1.31844	0.924576
PNRC1	10957	1.39496	0.924576
RAD51AP1	10635	-1.47654	0.924269
PXDC1	221749	1.44347	0.924214
CYP4F12	66002	2.7139	0.923907
TRIP13	9319	-1.33893	0.923907
SELENOM	140606	1.40325	0.923043
UNG	7374	-1.31812	0.922373
UBE2H	7328	1.34832	0.922011
MYBL2	4605	-1.2869	0.921983
NDRG2	57447	1.27999	0.92176
SPSB2	84727	1.32433	0.921648
CALD1	800	-1.30995	0.921398
P3H2	55214	-1.31527	0.920951
TYMS	7298	-1.3035	0.920589
CDC25A	993	-1.48535	0.920477
EXO1	9156	-1.53254	0.920449
RPRM	56475	2.0551	0.920254
CLIC5	53405	-1.49391	0.920115
ZSCAN31	64288	1.85199	0.919557
FUT8	2530	1.38896	0.919446
NCAPD3	23310	-1.43857	0.919251
DTL	51514	-1.66105	0.918776
DMRT2	10655	1.88389	0.918693
GMNN	51053	-1.29747	0.918665
CPVL	54504	-1.35149	0.918609
HES1	3280	1.3103	0.918498
UHRF1	29128	-1.321	0.91847
SLC2A3	6515	-1.22851	0.918442
MYO1B	4430	-1.3855	0.918052
PSCA	8000	1.46633	0.917856
CENPW	387103	-1.30414	0.917661
PCAT6	100506696	1.83912	0.917633
RRM2	6241	-1.22102	0.917605
S100P	6286	1.19432	0.917438
SKP2	6502	-1.24569	0.917299
FJX1	24147	-1.34656	0.917215
MCM3	4172	-1.26384	0.917187
PLAUR	5329	-1.52452	0.916825
FAM174B	400451	1.35503	0.916797
LPCAT3	10162	1.24097	0.916769
TMEM97	27346	-1.37275	0.916546
CTPS1	1503	-1.32078	0.916462
FXYD3	5349	1.33472	0.916155
PBK	55872	-1.29961	0.916128
SMYD2	56950	-1.23958	0.916072
MEOX1	4222	1.67889	0.916044
UBE2S	27338	-1.18146	0.91596
LEMD1	93273	1.98117	0.915932
CDKN1A	1026	1.30867	0.915709
VRK1	7443	-1.34068	0.915654
CD9	928	1.15689	0.915486
KCNH2	3757	1.41452	0.915458
TGM2	7052	-2.95542	0.915431
CASTOR1	652968	1.48379	0.915375
DLGAP1-AS1	649446	1.97129	0.915012
SLC9A3R1	9368	1.18586	0.914957
ADCY3	109	-1.42365	0.914929
HIST1H2BD	3017	1.40658	0.914901
TGIF1	7050	1.25745	0.914845
CDK1	983	-1.17618	0.914622
MCM6	4175	-1.22518	0.914594
MCM4	4173	-1.21606	0.914232
TJP3	27134	1.22765	0.914232
TMEM64	169200	1.22395	0.914232
GINS1	9837	-1.31824	0.914204
RFC3	5983	-1.31515	0.914036
MCM7	4176	-1.16577	0.913813
FAM111B	374393	-1.4198	0.913618
ST6GALNAC1	55808	1.5012	0.913618
ARHGDIB	397	-1.31917	0.913562
MT2A	4502	1.1644	0.913507
IGFBP3	3486	-1.11955	0.913172
MYCN	4613	-1.16543	0.913116
NRCAM	4897	1.69065	0.913033
SLC25A19	60386	-1.53943	0.913005
DHRS3	9249	2.24386	0.912977
SLC7A5	8140	-1.15227	0.912921
EFEMP1	2202	-1.13666	0.91281
NCAPG	64151	-1.22692	0.912698
FANCI	55215	-1.26109	0.912391
FEN1	2237	-1.20039	0.912168
DLX5	1749	1.27459	0.912085
DYRK1B	9149	1.2546	0.911917
ACOT7	11332	-1.27432	0.911806
ULK1	8408	1.36285	0.911778
FST	10468	-1.38261	0.911722
ASF1B	55723	-1.18544	0.911611
PTPRZ1	5803	1.536	0.911611
SESN3	143686	1.93237	0.911527
TMC4	147798	1.19469	0.911471
MET	4233	-1.18267	0.911387
TUBA1B	10376	-1.08944	0.91122
CCNA2	890	-1.14958	0.911164
RAB15	376267	1.14998	0.911025
ADM	133	-1.22537	0.910913
XAGE2	9502	-1.12357	0.910746
TCF19	6941	-1.27884	0.910718
MAGED2	10916	1.11817	0.91069
NOP16	51491	-1.19233	0.91069
IGF2	3481	1.1231	0.910439
SREBF1	6720	1.09512	0.909798
POLR3K	51728	-1.178	0.909659
E2F1	1869	-1.22193	0.909464
SMS	6611	-1.14164	0.90924
STAT2	6773	1.17516	0.909185
PTGER4	5734	-3.16467	0.909045
FBXO5	26271	-1.33735	0.90899
CALCOCO1	57658	1.27972	0.908878
RANBP1	5902	-1.05046	0.90885
BOP1	23246	-1.11493	0.908766
HELLS	3070	-1.41268	0.908739
ZNF367	195828	-1.51903	0.908683
HBP1	26959	1.23834	0.908488
CLDN1	9076	-1.17455	0.908432
KCTD1	284252	1.22781	0.908153
ORC1	4998	-1.46863	0.908153
EPHA2	1969	-1.15065	0.908069
EHF	26298	1.25375	0.907902
TFAP2C	7022	1.08605	0.907902
ADGRG1	9289	1.13917	0.907512
EBNA1BP2	10969	-1.08236	0.9074
PCMTD1	115294	1.3026	0.907149
CPA4	51200	-1.20955	0.906982
DUT	1854	-1.10447	0.906982
MCM5	4174	-1.0809	0.906675
ZWINT	11130	-1.07139	0.906564
BCL6	604	1.21206	0.90648
CERS4	79603	1.09135	0.906173
FBXO27	126433	2.03	0.906145
SOX2	6657	1.04765	0.90609
HSPE1	3336	-1.0578	0.906062
IDH1	3417	1.05652	0.905978
CDCA5	113130	-1.16054	0.905922
CDK2	1017	-1.08287	0.905644
RASSF5	83593	2.0865	0.90542
MTHFD1	4522	-1.08022	0.905393
ZNF436	80818	1.31813	0.905393
GSN	2934	1.04672	0.905281
PLCE1-AS1	100128054	-3.73019	0.905058
MCM8	84515	-1.14679	0.905002
CHAF1A	10036	-1.15613	0.904946
CHAC2	494143	-1.45913	0.904891
BCO1	53630	1.54758	0.904723
MIR614	693199	1.13806	0.904696
PIMREG	54478	-1.15657	0.90464
OTULINL	54491	-1.70299	0.904612
PLK2	10769	-1.05344	0.904612
HPRT1	3251	-1.0615	0.904584
RRM1	6240	-1.04902	0.904556
HIST1H2BK	85236	1.09336	0.904528
CDT1	81620	-1.15169	0.9045
AEN	64782	-1.23392	0.904472
PCLAF	9768	-1.07637	0.904249
NEDD1	121441	-1.28358	0.904222
PBXIP1	57326	1.06127	0.904222
MFAP5	8076	-1.10176	0.904082
FAM83D	81610	-1.11662	0.904054
NSG1	27065	-1.17433	0.903998
FAM114A1	92689	1.51312	0.903971
TEAD4	7004	-1.11997	0.903692
CDCA3	83461	-1.07788	0.903636
PKMYT1	9088	-1.20143	0.903552
ST6GAL1	6480	1.7065	0.903441
B3GALT4	8705	1.23218	0.903078
DCTPP1	79077	-1.05421	0.90305
MTFR2	113115	-1.46035	0.903023
SLC29A1	2030	-1.13614	0.902855
KLHL24	54800	1.35727	0.902688
B3GALT2	8707	-2.08816	0.90266
SPC25	57405	-1.20353	0.902632
GDPD1	284161	1.83722	0.902521
CDCA7L	55536	-1.21763	0.902381
HAUS8	93323	-1.21249	0.901935
TPK1	27010	1.40866	0.90174
TUBG1	7283	-1.0757	0.901684
CENPM	79019	-1.22018	0.901656
RECQL4	9401	-1.08394	0.90135
SKA3	221150	-1.24981	0.901043
CENPU	79682	-1.06147	0.901015
SAMD4A	23034	-1.63913	0.901015
ANXA3	306	-1.19331	0.900541
MYCL	4610	1.09058	0.900541
TSPAN31	6302	1.06408	0.900541
CALHM5	254228	2.14112	0.900011
HS1BP3	64342	1.285	0.899955
NEDD9	4739	-1.46419	0.899872
BCYRN1	618	-1.06018	0.899844
CCNE2	9134	-1.38368	0.899816
SHCBP1	79801	-1.21342	0.89976
MYL5	4636	1.10773	0.899649
CAV2	858	-1.05244	0.899593
CHEK2	11200	-1.05968	0.899509
ATP6V1C2	245973	1.61442	0.899426
ARRDC3	57561	1.08341	0.899314
RAD51	5888	-1.22742	0.899286
PNPT1	87178	-1.06307	0.899175
ACOX3	8310	1.07783	0.899119
TUBB	203068	-1.00544	0.898589
POLA2	23649	-1.28015	0.89845
ATP23	91419	-1.11374	0.898115
HBEGF	1839	-1.25849	0.897725
PTPN6	5777	1.22078	0.897083
KNSTRN	90417	-1.07611	0.89686
SH3BP5	9467	1.8057	0.896805
USP54	159195	1.21058	0.896749
B4GALNT3	283358	1.59367	0.896442
ELMOD1	55531	-1.94183	0.896414
NETO2	81831	-1.20597	0.895829
ARHGAP11A	9824	-1.16715	0.895606
AJUBA	84962	-1.45571	0.895299
SMC4	10051	-1.00836	0.895243
NME1	4830	-1.01368	0.895076
SLC39A14	23516	-1.06518	0.894964
MELK	9833	-1.09897	0.894825
SPRR1B	6699	2.33367	0.894769
TMPRSS4	56649	1.01417	0.894518
IRS1	3667	-2.34272	0.894072
CHAF1B	8208	-1.13128	0.894044
TP53INP1	94241	1.62521	0.893877
LMNB1	4001	-1.02365	0.893765
CCNG2	901	1.04819	0.893682
NEK6	10783	-1.44937	0.893347
CENPO	79172	-1.11109	0.89318
GABRA5	2558	-1.85524	0.893124
TOP2A	7153	-1.00612	0.892957
CYP2J2	1573	1.35541	0.892929
BLM	641	-1.40405	0.89265
SPARCL1	8404	2.4177	0.892511
HS6ST1	9394	-1.04496	0.892455
CEP55	55165	-1.0236	0.892288
HIST2H2BE	8349	1.81075	0.892232
IVNS1ABP	10625	-1.00817	0.891981
SPACA9	11092	1.35728	0.891925
NDC80	10403	-1.00834	0.89159
SAP30	8819	-1.08802	0.89159
C4orf46	201725	-1.1026	0.891312
TIMP3	7078	-1.01364	0.891312
OTX1	5013	1.07969	0.8912
NEIL3	55247	-1.38745	0.891005
TIPIN	54962	-1.1175	0.890977
FSTL1	11167	-1.00444	0.890865
TMEM108	66000	-1.34871	0.890531
TSPAN5	10098	1.06884	0.890503
TONSL	4796	-1.07082	0.890364
FAM214B	80256	1.1898	0.890308
HAUS7	55559	-1.12129	0.890113
GALNT6	11226	1.0289	0.889862
SMPDL3A	10924	1.17508	0.889694
HASPIN	83903	-1.33496	0.889639
HSPD1	3329	-0.993169	0.889639
POLD1	5424	-1.01165	0.889639
CHEK1	1111	-1.09356	0.889416
PRSS23	11098	-1.05497	0.889248
ZNF517	340385	1.31919	0.889248
CDCA8	55143	-1.01774	0.889109
CENPH	64946	-1.0152	0.889025
KPNA2	3838	-0.986445	0.888886
WDR76	79968	-1.26975	0.888746
CCDC86	79080	-1.02822	0.888718
GABRQ	55879	1.40867	0.888551
SNAPC1	6617	-1.44171	0.888551
TOPBP1	11073	-1.012	0.888523
TNFRSF12A	51330	-0.985987	0.888468
KLC4	89953	1.09164	0.888412
ORAI3	93129	1.16154	0.888328
HMGB2	3148	-1.00097	0.888244
CAPN5	726	1.69682	0.888161
MND1	84057	-1.08409	0.888021
BMP6	654	-1.41602	0.887826
TINCR	257000	1.12189	0.887631
CDCA2	157313	-1.10556	0.887073
FGF18	8817	-2.04417	0.886906
CEP78	84131	-1.22315	0.886878
OLR1	4973	-3.06126	0.886739
PRC1	9055	-1.00341	0.886739
ST3GAL2	6483	1.36497	0.886571
TIPARP	25976	-1.09589	0.886265
NUF2	83540	-1.04189	0.886181
CD36	948	1.40092	0.88607
FAM216A	29902	-1.53319	0.886014
WTIP	126374	-1.12908	0.885986
KIF20B	9585	-1.10415	0.885596
MRPL23-AS1	100133545	1.63567	0.88554
SLC16A13	201232	1.04745	0.885317
SLC22A18	5002	1.08703	0.885066
CENPX	201254	-0.993309	0.884229
ZNF92	168374	-1.23184	0.884118
CDKN3	1033	-0.994436	0.88409
FIGNL1	63979	-1.05506	0.88395
SERPINB7	8710	-1.35581	0.883923
ISOC1	51015	-1.00794	0.883727
AUNIP	79000	-1.11628	0.88356
MKI67	4288	-1.03719	0.883504
INF2	64423	-1.23411	0.883309
LDHA	3939	-0.979385	0.882891
MAPRE2	10982	1.48116	0.882528
CCDC159	126075	1.23758	0.882222
SEMA3E	9723	-1.47163	0.881999
PHLDB3	653583	1.10741	0.881748
IL17RC	84818	1.11945	0.881636
MAGED1	9500	0.970287	0.881636
ASS1	445	0.947685	0.881413
CKS1B	1163	-0.974807	0.88119
DBF4	10926	-1.14462	0.88119
G6PD	2539	0.949158	0.881079
CENPL	91687	-1.11629	0.880967
H2AFX	3014	-0.970607	0.880855
KIF2C	11004	-1.00111	0.880855
DDIAS	220042	-1.40448	0.880828
DNA2	1763	-1.32277	0.88066
MVP	9961	1.42955	0.88066
AQP3	360	2.66232	0.880605
RASGRF1	5923	-1.07136	0.880075
ENC1	8507	-1.14738	0.879935
CITED2	10370	-0.982124	0.879852
HSPH1	10808	-0.98862	0.879433
TK1	7083	-0.945397	0.879433
CENPN	55839	-1.04005	0.879406
LPAR5	57121	1.6164	0.879406
NCAPH	23397	-1.17006	0.87935
ACPP	55	1.27187	0.879294
AMOTL2	51421	-0.953595	0.879266
SMIM5	643008	1.08359	0.879182
PRIM1	5557	-1.0047	0.879155
RFC5	5985	-1.00256	0.879043
GPR176	11245	-1.30679	0.87882
TACC3	10460	-0.946762	0.877844
E2F2	1870	-1.05731	0.877733
SPAG5	10615	-1.11013	0.877593
SIDT2	51092	0.987224	0.877342
NDRG1	10397	0.964589	0.877119
TICRR	90381	-1.27369	0.877035
SMC2	10592	-1.02361	0.876757
SAT1	6303	0.977225	0.876701
TEDC2	80178	-1.15514	0.876701
AP3B2	8120	1.56462	0.876506
DLEU1	10301	-1.05127	0.876227
RFC2	5982	-0.96853	0.876115
WBP1	23559	1.1086	0.876087
PDCD4	27250	0.965347	0.875781
DHFR	1719	-0.974844	0.875446
IRF2BPL	64207	0.985456	0.875446
SOSTDC1	25928	-0.954716	0.875084
FARSB	10056	-0.954363	0.874916
PPIF	10105	-0.94897	0.874916
MAPK15	225689	1.28205	0.874888
POF1B	79983	1.00738	0.874833
WDHD1	11169	-1.18491	0.874693
RAD54L	8438	-1.45167	0.874665
MKNK2	2872	0.971294	0.87461
PRR15L	79170	0.994601	0.87447
ECT2	1894	-0.959484	0.874414
MSX2	4488	0.945388	0.874331
GPX2	2877	2.86118	0.874164
PITPNM3	83394	1.05282	0.873996
CIP2A	57650	-1.33717	0.873885
HJURP	55355	-1.03263	0.873885
HSPA8	3312	-0.933295	0.873717
MRTO4	51154	-0.951456	0.873717
B3GNT5	84002	0.956498	0.873383
TMEM254	80195	0.945731	0.873383
DNMT1	1786	-0.972595	0.873271
CMC2	56942	-0.971162	0.873076
NOCT	25819	-1.26949	0.872992
EXOSC9	5393	-0.97292	0.872937
SIX5	147912	1.20867	0.872825
KLHDC8B	200942	1.32319	0.872267
GPC3	2719	1.28616	0.87224
CDV3	55573	-0.929825	0.872128
CLDN3	1365	0.923581	0.871849
NR4A2	4929	1.76577	0.871515
STEAP4	79689	1.10315	0.870929
ALDH1B1	219	-1.24735	0.870873
KRT6A	3853	2.05426	0.870873
DNAJC9	23234	-0.916017	0.870455
ABCC5	10057	0.928405	0.870399
CYCS	54205	-0.9261	0.870204
CCNB1	891	-0.919737	0.870009
H2AFZ	3015	-0.879461	0.869758
UBE2C	11065	-0.923697	0.869674
RND3	390	-0.935619	0.869619
CKS2	1164	-0.914161	0.869423
HDAC5	10014	0.98668	0.869395
PIAS3	10401	0.927036	0.86934
DDX21	9188	-0.920706	0.869145
ATP13A3	79572	-0.943325	0.869061
CDC20	991	-0.895827	0.868977
SERINC5	256987	1.04039	0.868726
MOSPD3	64598	1.00019	0.868671
ING4	51147	0.958956	0.868531
FAM102B	284611	1.1143	0.868392
PLK1	5347	-0.917298	0.86828
FBXL16	146330	1.40183	0.868224
NCAPG2	54892	-0.972183	0.867946
IFITM2	10581	-0.939769	0.867834
ODC1	4953	-0.859991	0.867555
ME2	4200	-1.01192	0.867527
TOMM40	10452	-0.888099	0.867527
BTRC	8945	0.991825	0.867416
GLUL	2752	0.882471	0.867276
RN7SK	125050	1.25372	0.867276
TPX2	22974	-0.909397	0.867248
PRADC1	84279	-0.942952	0.866886
RFC4	5984	-0.910589	0.866886
CENPA	1058	-0.944944	0.866719
BUB1B	701	-0.988609	0.866663
SEH1L	81929	-0.98434	0.866635
LIG1	3978	-0.938992	0.866579
SNRPA1	6627	-0.884177	0.866579
C20orf27	54976	-0.861471	0.866496
WDR62	284403	-1.07148	0.866356
RACGAP1	29127	-0.91881	0.866328
URB2	9816	-1.07821	0.866328
TACSTD2	4070	0.840885	0.866273
TUBB4B	10383	-0.844256	0.866273
IGFL2	147920	1.32706	0.865966
GPRC5A	9052	0.863634	0.865854
CCNO	10309	1.00389	0.865743
LTV1	84946	-0.943373	0.865687
CAVIN1	284119	-0.880364	0.865603
PUM3	9933	-1.0248	0.865576
TCOF1	6949	-0.972328	0.86552
COX17	10063	-0.870839	0.865408
NOP56	10528	-0.849102	0.865408
PUS7	54517	-1.03121	0.86538
HNRNPAB	3182	-0.852538	0.865325
CLN6	54982	-0.89289	0.865297
DDX39A	10212	-0.86602	0.865129
DEK	7913	-0.8351	0.865101
LARGE1	9215	1.14486	0.865101
BAG2	9532	-1.02858	0.864878
CPM	1368	1.444	0.864711
PRPS2	5634	-0.969436	0.864711
SMIM14	201895	1.00064	0.864711
SNHG15	285958	-0.880283	0.864627
SKA1	220134	-1.1151	0.864404
SLC25A10	1468	-0.940193	0.864404
BIRC5	332	-0.891378	0.864293
IFRD2	7866	-0.902862	0.864293
NIFK	84365	-0.913744	0.864126
METTL7A	25840	0.889123	0.863958
PEX11G	92960	1.30545	0.863652
SCD	6319	0.811827	0.863624
NOP53	29997	0.821801	0.863512
CRELD1	78987	1.25069	0.863456
AURKA	6790	-0.884499	0.863345
ACAT2	39	-0.888832	0.863289
DTYMK	1841	-0.860489	0.863205
USP1	7398	-0.927844	0.863205
NAALADL2	254827	1.34014	0.863094
ICAM4	3386	0.86289	0.86301
SLC16A1	6566	-0.929526	0.862982
GPRC5B	51704	1.93606	0.862899
SQSTM1	8878	0.834022	0.862815
NUSAP1	51203	-0.858998	0.862759
KIF11	3832	-0.925017	0.86262
PAICS	10606	-0.894162	0.862592
FH	2271	-0.828396	0.862397
ATP10A	57194	-1.62254	0.862369
POLE2	5427	-1.22893	0.862285
CCT5	22948	-0.804158	0.862146
BHLHE41	79365	-0.934842	0.862006
MSH6	2956	-0.852486	0.861951
PGM2L1	283209	1.88727	0.861644
TMPO	7112	-0.823022	0.861644
YPEL3	83719	0.85829	0.86156
CRIP2	1397	0.83155	0.861505
FTH1	2495	0.787462	0.861477
RCC1	1104	-0.883155	0.861309
KDM7A-DT	100134229	1.46062	0.861198
SMPD1	6609	0.931582	0.861198
BCL2L11	10018	1.23544	0.86117
CSE1L	1434	-0.806277	0.861142
SCARA3	51435	-0.797788	0.861058
ESCO2	157570	-1.35085	0.861031
SCUBE3	222663	0.921467	0.861003
NUP107	57122	-0.875558	0.860835
CYP1B1	1545	0.81571	0.86078
TIMM10	26519	-0.831285	0.860696
RHOU	58480	0.843749	0.860612
YPEL5	51646	0.829033	0.860361
SLFN5	162394	1.20367	0.860194
NQO1	1728	0.865044	0.86011
KIFC1	3833	-0.861979	0.860083
SPDL1	54908	-1.05431	0.860055
GPN3	51184	-0.897463	0.859915
ZBTB10	65986	1.332	0.859804
MNT	4335	1.03542	0.859776
OBSL1	23363	-0.805643	0.859609
SLBP	7884	-0.79834	0.859581
HAT1	8520	-0.821445	0.859469
TLNRD1	59274	-1.03912	0.859079
VARS	7407	-0.815484	0.859051
CD24	100133941	0.775819	0.858911
THOP1	7064	-0.867159	0.858884
C5orf34	375444	-1.295	0.858828
STIL	6491	-1.11314	0.8588
NDC1	55706	-0.903621	0.858716
VSIR	64115	-1.05554	0.85866
PRICKLE4	29964	1.08994	0.858633
TMEM79	84283	0.901136	0.858465
ASPM	259266	-0.970962	0.858437
GINS4	84296	-1.1662	0.85841
KRT19	3880	0.774686	0.858382
FOXM1	2305	-0.85273	0.858103
CTNNAL1	8727	-0.996026	0.858075
PPP2R3A	5523	-0.998954	0.857963
ITM2C	81618	0.77424	0.857908
ALAD	210	0.806663	0.85788
RPL39L	116832	-0.824868	0.85788
ABCE1	6059	-0.795862	0.857852
PNO1	56902	-0.860808	0.857852
WFDC21P	645638	1.10152	0.857712
ASIC3	9311	1.46999	0.857406
NOLC1	9221	-0.791698	0.857127
TUBA1C	84790	-0.771301	0.857099
TMEM154	201799	1.26111	0.857071
RRS1	23212	-0.831656	0.857043
NCAPD2	9918	-0.81742	0.857015
STMN1	3925	-0.778586	0.856876
MSH2	4436	-0.795413	0.856792
PRKDC	5591	-0.933826	0.856737
FTL	2512	0.749211	0.856653
YIPF3	25844	0.78454	0.856541
NASP	4678	-0.785363	0.85643
DEPDC1B	55789	-1.08994	0.856402
BUB1	699	-0.892071	0.856318
TOMM34	10953	-0.760238	0.856207
RABAC1	10567	0.763413	0.856095
LIPH	200879	0.758102	0.855928
GABRE	2564	0.880311	0.855844
SDC1	6382	0.760377	0.855789
TRIM3	10612	1.16743	0.855677
LAMB2	3913	0.831916	0.855649
BTG3	10950	-0.876614	0.855565
KHK	3795	-1.19514	0.855538
TIMM21	29090	-0.912552	0.855454
SLC5A6	8884	-0.795003	0.855119
IL36RN	26525	-1.18425	0.855091
PHLDA1	22822	-0.833479	0.855064
PTTG1	9232	-0.775349	0.854952
NUP210	23225	-0.900011	0.854924
KHNYN	23351	0.898588	0.854729
PLK4	10733	-1.00628	0.854729
SRM	6723	-0.766532	0.854729
THBS1	7057	-0.754674	0.854729
NUP155	9631	-0.797076	0.854617
ALYREF	10189	-0.750332	0.854394
RAB3D	9545	0.846061	0.854311
KIF18A	81930	-0.994074	0.854227
BCAM	4059	0.850379	0.854143
AURKB	9212	-0.788467	0.854088
FBLIM1	54751	0.985131	0.854032
SNRPD1	6632	-0.779672	0.853976
ECH1	1891	0.754599	0.853892
FOXA1	3169	0.950987	0.853781
AGR2	10551	0.731402	0.853725
CPEB2	132864	1.28033	0.853586
ROR1	4919	-1.44969	0.853558
KIF20A	10112	-0.820857	0.853502
RHOB	388	0.833829	0.853391
CITED4	163732	0.845561	0.853363
DUSP1	1843	-0.926324	0.853307
GINS3	64785	-1.03273	0.853279
SIAH2	6478	0.794962	0.853251
RUVBL1	8607	-0.768719	0.853
JUP	3728	0.727278	0.852944
DBI	1622	0.727495	0.852861
MYLIP	29116	0.948596	0.852861
WDR77	79084	-0.801392	0.852861
XRCC3	7517	-1.16654	0.852833
HID1	283987	0.847671	0.852749
RRP9	9136	-0.933115	0.852666
ZMYND19	116225	-0.774498	0.852526
ZNF467	168544	0.961408	0.852443
CMAHP	8418	0.898438	0.852415
DDR1	780	0.737419	0.852387
FAM171A2	284069	1.04352	0.852108
OIP5	11339	-0.921321	0.852108
RNASEH2A	10535	-0.784015	0.852108
SLC35A2	7355	0.786222	0.85208
NOC3L	64318	-0.959957	0.852052
OR7E91P	79315	1.6007	0.852052
TRPM4	54795	0.854735	0.851996
CTSO	1519	0.937359	0.851829
SPC24	147841	-0.957419	0.851829
TRAPPC6A	79090	0.766683	0.851829
FRAT1	10023	1.47556	0.851745
PSMC3IP	29893	-1.45058	0.851662
ELF3	1999	0.754925	0.851606
TRMT6	51605	-0.768189	0.851495
KIF15	56992	-1.24633	0.851383
ANP32E	81611	-0.751633	0.851271
PAK1IP1	55003	-0.82253	0.851244
P4HA2	8974	0.890742	0.851076
SCARB1	949	-0.764121	0.851048
RPF2	84154	-0.806811	0.850937
NEAT1	283131	1.27398	0.850853
PHF19	26147	-0.941063	0.850797
DNAJB2	3300	0.849112	0.850742
CCDC85B	11007	-0.819701	0.850574
PKP2	5318	-0.89527	0.850519
RPL22L1	200916	-0.845102	0.850407
C2orf54	79919	-0.916085	0.850351
ZNF580	51157	0.821508	0.850351
SMC3	9126	-0.807999	0.85024
PLD3	23646	0.717123	0.850212
PARP2	10038	-0.814582	0.850184
TAF5	6877	-1.07247	0.850184
TNFRSF10D	8793	-0.813486	0.8501
MTHFD2	10797	-0.728804	0.850072
PSMG1	8624	-0.74765	0.849877
CUL7	9820	0.873867	0.849822
DLGAP5	9787	-0.806207	0.849682
KPNB1	3837	-0.729457	0.849654
SNORA51	677831	-3.37567	0.849654
UCP2	7351	0.718025	0.849626
PCSK6	5046	-0.769116	0.849571
SLC1A3	6507	-0.757215	0.849543
LINC00673	100499467	0.982617	0.849487
HSPA4L	22824	-0.955957	0.849459
NR2C2AP	126382	-0.94013	0.849431
ALPP	250	-0.961664	0.849375
ARMCX3	51566	0.880013	0.849292
NOP14	8602	-0.762986	0.849292
ZNF581	51545	0.773934	0.849292
MEIS1	4211	0.995084	0.849236
SYTL1	84958	0.882683	0.849152
LIMCH1	22998	-0.945614	0.848957
DUSP14	11072	-0.770845	0.848623
TFDP1	7027	-0.750656	0.848176
CCT6A	908	-0.699083	0.848121
GPR78	27201	2.25193	0.848065
KAZALD1	81621	0.778035	0.848065
C1orf116	79098	0.828297	0.847953
GRN	2896	0.703098	0.847953
NRM	11270	-0.839363	0.847925
SEZ6L2	26470	0.921796	0.847898
NAGK	55577	0.728863	0.847842
PRKX	5613	1.06091	0.847814
WIPI1	55062	0.988422	0.847786
C1QBP	708	-0.704	0.847702
SPATS2L	26010	-0.936882	0.847675
SUSD6	9766	0.858699	0.847619
PA2G4	5036	-0.703815	0.847591
CPZ	8532	0.696414	0.847451
UCHL3	7347	-0.727636	0.847396
TPM4	7171	-0.707308	0.847368
RBM47	54502	0.838433	0.847312
PRAF2	11230	0.981307	0.847201
NECTIN4	81607	0.718261	0.847005
CA11	770	0.850369	0.846977
RTKN2	219790	-1.49695	0.84695
TMEM132A	54972	0.73113	0.846866
ABHD8	79575	-0.755292	0.846754
MUC1	4582	0.691322	0.846754
MYB	4602	1.00214	0.846671
YPEL2	388403	2.06977	0.846643
CCDC58	131076	-0.758935	0.846476
KLF5	688	0.706735	0.846392
MCMBP	79892	-0.781712	0.846364
LIMA1	51474	-0.691468	0.846308
SEMA3F	6405	0.806497	0.846308
DKC1	1736	-0.718653	0.846225
LRR1	122769	-0.93873	0.846169
TRMT44	152992	0.826398	0.846169
TPRG1L	127262	0.750963	0.846141
STN1	79991	0.964722	0.846113
FOXO4	4303	1.0755	0.846029
IMP4	92856	-0.72648	0.84589
TNNT1	7138	0.724497	0.84589
E2F7	144455	-1.46656	0.845862
RRBP1	6238	0.697659	0.845751
HLTF	6596	-0.842884	0.845667
IL15RA	3601	-0.824629	0.845639
KAT2A	2648	-0.815618	0.845611
MRPL12	6182	-0.685929	0.845583
PPIH	10465	-0.730311	0.845555
TTK	7272	-0.856695	0.845555
GAA	2548	0.7357	0.845528
NIP7	51388	-0.798785	0.8455
DNAJC4	3338	0.863016	0.845472
GLRX2	51022	-0.888746	0.845472
COPG1	22820	0.69152	0.845416
TOMM5	401505	-0.692568	0.845416
STX5	6811	0.757869	0.845332
CBLC	23624	0.729925	0.845221
NOL11	25926	-0.74762	0.845193
COTL1	23406	-0.696154	0.845137
FKBP5	2289	-1.15135	0.845054
FAM136A	84908	-0.730029	0.844914
SLC25A6	293	0.680711	0.84483
CFD	1675	0.978664	0.844803
GAL	51083	-0.762956	0.844775
YIPF2	78992	0.697167	0.844747
SNRNP25	79622	-0.722741	0.844496
SRSF7	6432	-0.703112	0.844412
SAC3D1	29901	-0.907019	0.844273
GRPEL1	80273	-0.726304	0.844245
MAPK4	5596	-2.10667	0.844245
SNRPG	6637	-0.676681	0.844161
BYSL	705	-0.771752	0.844078
ANXA4	307	0.723473	0.84405
WDR74	54663	-0.730569	0.843966
GALNT7	51809	0.744868	0.843938
UTP4	84916	-0.754285	0.843855
EZH2	2146	-0.830852	0.843827
KDM5B	10765	0.773074	0.843799
MRPL4	51073	-0.737347	0.843799
SLC39A13	91252	0.842382	0.843604
LRP11	84918	0.703597	0.84352
CYP2F1	1572	1.68231	0.843436
TRAP1	10131	-0.694786	0.843436
NUP188	23511	-0.77347	0.843185
AKT3	10000	-0.995552	0.84313
EPHA4	2043	1.44967	0.843074
BET1L	51272	0.750426	0.842934
SPINT1	6692	0.660097	0.842907
SOCS3	9021	1.06784	0.842879
GEMIN6	79833	-0.750583	0.842823
TTF2	8458	-1.00917	0.842823
TKT	7086	0.663993	0.842656
FUT8-AS1	645431	3.00487	0.842628
SERPINI1	5274	1.00884	0.842572
QARS	5859	0.681559	0.842516
PVR	5817	-0.768708	0.842488
DNAJA1	3301	-0.677971	0.842433
POLD2	5425	-0.675399	0.842433
RBMX	27316	-0.679135	0.842433
OCEL1	79629	0.950748	0.842405
CDC42EP3	10602	-0.694852	0.842265
VPS28	51160	0.675633	0.842265
CDCA4	55038	-0.862543	0.842209
KLF4	9314	0.918305	0.842182
PGP	283871	-0.803013	0.842126
SLC20A1	6574	-0.885096	0.842126
DENND4C	55667	1.05234	0.842098
GNAQ	2776	-0.780675	0.842098
TMEM106C	79022	-0.664658	0.842042
GTF3A	2971	-0.668558	0.842014
TMEM263	90488	0.784096	0.842014
LMNB2	84823	-0.688736	0.841875
CYTH3	9265	-0.70068	0.841791
AKR1C1	1645	4.31789	0.841763
CENPK	64105	-0.957658	0.841763
YWHAH	7533	-0.687369	0.841763
HSD17B14	51171	1.23695	0.841624
NUDCD1	84955	-0.863777	0.841596
GTSE1	51512	-1.04627	0.841457
CDK4	1019	-0.656012	0.841429
GPATCH4	54865	-0.726232	0.841429
GEMIN4	50628	-0.790469	0.841401
POLQ	10721	-1.36452	0.841401
FAAH2	158584	1.0747	0.841317
USP28	57646	0.87011	0.841206
TPCN1	53373	0.771733	0.84115
RAB32	10981	-0.881463	0.841122
LGR4	55366	0.673408	0.841038
SUV39H1	6839	-0.971023	0.84101
SCNN1A	6337	0.706226	0.840871
GFM1	85476	-0.702433	0.840815
AGPAT5	55326	-0.931344	0.840732
CLINT1	9685	0.700975	0.840704
HMGB1	3146	-0.637548	0.84062
ZNF488	118738	-1.02569	0.840536
POLE	5426	-0.909449	0.840425
UCK2	7371	-0.769465	0.840341
DDX10	1662	-0.923453	0.840286
RRAS2	22800	-0.7724	0.840286
OVOL1	5017	0.8705	0.840258
DARS2	55157	-0.733437	0.840174
ENOPH1	58478	-0.719896	0.840174
WDR26	80232	0.695469	0.840118
CCNF	899	-0.813942	0.840035
C1orf112	55732	-0.969956	0.840007
GPR107	57720	0.709611	0.840007
CKAP2	26586	-0.778779	0.839979
PPP1R14B	26472	-0.64409	0.839923
CDC7	8317	-0.902506	0.839867
PERP	64065	0.643291	0.839839
HSP90AA1	3320	-0.625561	0.839728
SNRPF	6636	-0.635389	0.8397
FGF13	2258	0.847216	0.839644
ID2	3398	0.64641	0.839644
SPACA6	147650	0.91987	0.839644
UBA2	10054	-0.657432	0.839393
SLC19A1	6573	-0.979356	0.839365
SAPCD2	89958	-0.677768	0.839337
DDX11	1663	-1.33154	0.839198
DUSP2	1844	-1.22982	0.839142
PSRC1	84722	-0.843775	0.839114
SLC6A9	6536	0.75209	0.839114
CENPQ	55166	-0.972124	0.839059
PLEKHF1	79156	0.985164	0.839059
ZFPL1	7542	0.700068	0.838975
LAD1	3898	-0.675736	0.838891
CYB5R1	51706	0.634317	0.838863
MZT1	440145	-0.858319	0.838808
EBP	10682	-0.66296	0.838752
HEY1	23462	2.57737	0.838696
PEA15	8682	-0.660328	0.838668
NOP58	51602	-0.684799	0.83864
POC1A	25886	-0.814701	0.83864
WWC2	80014	-0.85174	0.83864
ATP5MC1	516	-0.628139	0.838557
SNORD110	692213	-1.7378	0.838557
TIMP2	7077	-0.652574	0.838473
BDNF	627	-1.58583	0.838445
DEGS1	8560	-0.73803	0.838362
CCT2	10576	-0.633539	0.838111
RAD18	56852	-1.07574	0.838111
MDK	4192	0.65364	0.838055
RGL2	5863	0.659284	0.837915
GRB7	2886	0.814555	0.83786
DNAJC15	29103	1.17033	0.837692
MASTL	84930	-0.913919	0.837692
INAFM1	255783	0.939576	0.837665
CTSB	1508	0.653309	0.837637
EIF2B3	8891	-0.867306	0.837553
DCLRE1B	64858	-1.14022	0.837497
SH3YL1	26751	0.628865	0.837497
HNRNPDL	9987	-0.638029	0.837386
KCNG1	3755	0.66683	0.837386
PROM2	150696	0.736817	0.837358
TPP1	1200	0.701037	0.837358
ZFP36L1	677	0.660326	0.837274
GOLGA2	2801	0.674165	0.837163
RBBP8	5932	-0.848123	0.837163
SEMA3C	10512	0.894744	0.837135
ATRIP	84126	-0.984465	0.837079
MIR5001	100847037	2.97288	0.837079
WDR75	84128	-0.757349	0.837079
EPOP	100170841	-1.01138	0.836995
PGAM5	192111	-0.699994	0.836912
NELL2	4753	-0.924285	0.836884
UGCG	7357	-0.748075	0.836828
BRI3BP	140707	-0.850609	0.836772
JPT1	51155	-0.64195	0.836633
ABHD14B	84836	0.841527	0.836577
HMGCL	3155	0.772564	0.836493
SEC31A	22872	0.660428	0.836493
MAP3K14	9020	-0.927524	0.836466
CCNB2	9133	-0.652815	0.836131
FAM83H-AS1	100128338	0.782109	0.836131
MALL	7851	0.70413	0.836131
CCND1	595	-0.651572	0.836075
MAP3K20	51776	-0.799418	0.836075
SMG9	56006	-0.765958	0.836075
PLEKHO1	51177	-1.0483	0.835992
SGK1	6446	2.72313	0.835992
TSC22D1	8848	0.678099	0.835964
MIS18A	54069	-0.791042	0.835908
MTFP1	51537	-0.769422	0.83588
ZNF703	80139	1.46818	0.83588
RMI2	116028	-0.740502	0.835796
CXCL16	58191	-0.640461	0.835741
OTUD5	55593	0.78184	0.835518
EIF2S1	1965	-0.700055	0.835434
NCL	4691	-0.619818	0.835434
ZBED5-AS1	729013	0.896294	0.835322
NUP35	129401	-0.805839	0.835294
PRICKLE1	144165	-0.972031	0.835294
ADSL	158	-0.6777	0.835239
SWI5	375757	0.652643	0.835239
CRIP1	1396	2.32919	0.835155
SPSB3	90864	0.742221	0.835155
NDUFAF4	29078	-0.951395	0.835071
IRF2	3660	0.792188	0.834932
PBX1	5087	0.664329	0.834876
SPR	6697	-0.676292	0.834793
TOB1	10140	0.735191	0.834765
TWSG1	57045	-0.663267	0.834737
A2ML1	144568	1.29775	0.834709
GPX6	257202	1.35352	0.834514
DNAL4	10126	0.845624	0.834486
PITX1	5307	-0.98549	0.83443
PHLDA2	7262	-0.911289	0.834346
NUDT15	55270	-0.764975	0.834319
GRHL2	79977	0.666077	0.834291
WDR3	10885	-0.762791	0.834291
PDGFC	56034	-0.655724	0.834263
PINX1	54984	-0.931495	0.834235
DMRTA1	63951	-1.17863	0.834207
SNHG17	388796	-0.737613	0.834151
CRYL1	51084	0.934059	0.834123
YEATS4	8089	-0.68756	0.834123
ERCC6L	54821	-1.27858	0.834095
PLXNA1	5361	-0.680166	0.83404
EXOSC8	11340	-0.686995	0.834012
LOC100506178	100506178	-1.73928	0.833956
PLAGL1	5325	-0.755055	0.833956
GLI4	2738	0.780338	0.8339
DPM3	54344	0.660168	0.833872
WDR43	23160	-0.658369	0.833845
RETSAT	54884	0.705148	0.833649
TRIM45	80263	1.11291	0.833649
CD3EAP	10849	-1.16567	0.833594
SLC39A7	7922	0.61041	0.833482
MRPL50	54534	-0.712611	0.833454
PDCD5	9141	-0.61715	0.833175
WNT6	7475	0.610023	0.833175
CRIM1	51232	-0.655838	0.833147
GADD45B	4616	-0.645539	0.83312
LMBRD1	55788	0.703276	0.832924
SASS6	163786	-1.24926	0.832924
SLC9A3	6550	1.02836	0.832924
SLC16A3	9123	0.749074	0.832813
RASSF8	11228	-0.865491	0.832618
NDUFAF2	91942	-0.676069	0.832478
PRMT1	3276	-0.598563	0.832367
LGALS3	3958	0.602149	0.832339
TSTD1	100131187	0.621	0.832339
DONSON	29980	-0.78364	0.832283
RPA2	6118	-0.653927	0.832227
SHMT1	6470	-0.804617	0.832227
FHDC1	85462	-0.738685	0.832199
IGBP1	3476	0.65664	0.832144
NTMT1	28989	-0.694848	0.832144
GMPS	8833	-0.6186	0.831976
CHD3	1107	0.645359	0.831837
SNRPE	6635	-0.616827	0.831837
CHORDC1	26973	-0.96367	0.831698
MUC16	94025	1.8355	0.831698
FLNA	2316	-0.598346	0.83167
SHMT2	6472	-0.619392	0.831474
DLC1	10395	-1.05358	0.831447
TOM1L2	146691	0.723833	0.831447
ARHGEF3	50650	0.856225	0.831391
TMPO-AS1	100128191	-1.02979	0.831391
MRPL33	9553	-0.594955	0.831224
TMEM150C	441027	1.00426	0.831196
KDELR3	11015	0.781337	0.831168
POP1	10940	-0.877886	0.83114
EIF4B	1975	0.58782	0.831112
SEPHS2	22928	0.630843	0.831028
ASCL2	430	0.805563	0.830945
ANXA5	308	-0.604786	0.830917
ADGRA3	166647	0.740308	0.830861
HOPX	84525	1.13538	0.830861
ICAM1	3383	-0.608396	0.830777
LHFPL6	10186	-0.718368	0.830694
NUP205	23165	-0.695766	0.830666
TMEM219	124446	0.632143	0.83061
ARFGAP1	55738	0.656814	0.830526
PHF5A	84844	-0.63068	0.830526
PKP4	8502	-0.691944	0.830387
COQ2	27235	-0.75629	0.83022
PPM1G	5496	-0.587029	0.83022
E2F8	79733	-1.04659	0.829969
SUMF2	25870	0.588414	0.829941
ORMDL3	94103	0.638056	0.829885
CREB3L2	64764	0.637523	0.829801
CMTM8	152189	0.696059	0.82969
NSD2	7468	-0.665931	0.829662
TCP1	6950	-0.589151	0.829467
CD320	51293	-0.645168	0.829411
BID	637	-0.590616	0.829327
PRRG2	5639	0.709555	0.829327
PPIL1	51645	-0.623622	0.829244
DLGAP4	22839	0.782047	0.82916
SPPL2B	56928	0.69645	0.829132
EPS8L1	54869	0.859946	0.829104
TMEM37	140738	1.03608	0.829077
SRSF2	6427	-0.591718	0.829049
NDUFAF8	284184	-0.605831	0.828993
COPA	1314	0.621609	0.828965
TMEM201	199953	-0.971387	0.828965
NOXA1	10811	1.04598	0.828909
TMEM214	54867	0.601885	0.828881
BRIX1	55299	-0.609285	0.828798
GRAMD1A	57655	0.738232	0.828602
ISCA1	81689	-0.675182	0.828547
HERPUD1	9709	0.622618	0.828463
GOT2	2806	-0.613833	0.82824
PNPLA2	57104	0.686074	0.828212
GART	2618	-0.64819	0.828128
HMMR	3161	-0.804748	0.828045
MAP7D3	79649	-0.805489	0.827933
BTG1	694	0.647323	0.827905
CASC10	399726	-0.735039	0.827878
TM9SF2	9375	0.589046	0.827794
PNP	4860	-0.604016	0.827766
TBC1D10A	83874	0.700971	0.82771
KCTD3	51133	-0.642966	0.827571
ATP2B4	493	0.651777	0.827515
BAMBI	25805	-0.756261	0.827487
ZWILCH	55055	-0.78372	0.827459
TMEM160	54958	-0.592056	0.827404
MAGEH1	28986	0.723547	0.82732
ERBB3	2065	0.626992	0.827292
CFL2	1073	-0.681527	0.827208
IGSF3	3321	0.778296	0.827153
ZNF358	140467	0.659614	0.827125
CLIC3	9022	0.579107	0.827069
TELO2	9894	-0.80635	0.826957
DEGS2	123099	1.53896	0.826818
GPR87	53836	0.691012	0.82679
CORO1A	11151	-0.799504	0.826762
CTSL	1514	0.587955	0.826706
POLR3G	10622	-1.3021	0.826651
ATIC	471	-0.588562	0.826483
PRIM2	5558	-0.809065	0.826483
EXOSC2	23404	-0.652174	0.826372
TNS3	64759	-0.624911	0.826372
RBM17	84991	-0.660738	0.826344
KIF22	3835	-0.587923	0.826288
PLPPR2	64748	0.648677	0.826288
LAS1L	81887	-0.678522	0.82626
TMA16	55319	-0.653994	0.826232
ATP1B1	481	0.588509	0.826065
ALKBH7	84266	0.625283	0.826037
SPTLC3	55304	0.733698	0.825954
WDR4	10785	-0.835546	0.825954
SLC39A2	29986	1.9335	0.825898
PGAM1	5223	-0.582101	0.825814
SEC24D	9871	0.671276	0.825814
NAA15	80155	-0.64108	0.825758
ERV3-1	2086	1.00468	0.825619
KRR1	11103	-0.724664	0.825619
IRF6	3664	0.771774	0.825591
SLCO4C1	353189	1.0375	0.825591
PRDX5	25824	0.581976	0.825563
ABCF2	10061	-0.703189	0.825535
THOC6	79228	-0.671772	0.825507
BRPF3	27154	0.769435	0.825452
NF2	4771	-0.716914	0.825452
HAUS1	115106	-0.686206	0.825368
POLA1	5422	-1.1229	0.825312
ABCD1	215	1.38527	0.825257
GALNT17	64409	0.615512	0.825145
MRM2	29960	-0.591217	0.825145
FANCD2	2177	-0.950206	0.825089
B4GALT2	8704	-0.662992	0.824978
PLPP5	84513	0.820015	0.824866
SLITRK6	84189	0.791841	0.824866
BICDL2	146439	0.784256	0.824755
SAAL1	113174	-0.801427	0.824727
UQCC2	84300	-0.604252	0.824671
SGO2	151246	-0.971171	0.824448
LOC100506548	100506548	0.673086	0.82442
LSM6	11157	-0.619469	0.82442
NEMP1	23306	-0.809794	0.82442
MED30	90390	-0.710341	0.824336
TAP2	6891	-0.684468	0.824336
SLC26A2	1836	-0.979333	0.824281
LHX4	89884	-2.40715	0.824253
LOC645166	645166	-0.981555	0.824225
VEGFC	7424	0.779286	0.824197
CHPF	79586	-0.581919	0.82403
PHTF2	57157	-0.717832	0.82403
ROGDI	79641	0.798579	0.823974
XPO5	57510	-0.646253	0.823946
SNORD88C	692204	2.16233	0.823918
CENPF	1063	-0.680837	0.82389
SUOX	6821	0.718487	0.823807
FRAT2	23401	0.767069	0.823779
VILL	50853	0.970175	0.823695
TROAP	10024	-0.656518	0.823584
CYB5A	1528	-0.59027	0.823528
BCL2L12	83596	-0.593417	0.823444
NUCB2	4925	0.612304	0.823444
RNF170	81790	0.889554	0.823416
ITPKC	80271	0.605122	0.823388
CISD3	284106	-0.870618	0.823305
MRPL39	54148	-0.635624	0.823249
TWNK	56652	-0.878094	0.82311
SAT2	112483	0.75741	0.823082
CHTF18	63922	-0.721571	0.823054
TMEM63B	55362	0.610991	0.822886
FOXD1	2297	-0.94628	0.822775
ST6GALNAC2	10610	0.66011	0.822775
TSPAN4	7106	-0.672987	0.822747
LTBP3	4054	0.639768	0.822719
C8orf82	414919	0.634156	0.822691
FAM89B	23625	0.638146	0.822691
YIPF5	81555	0.650388	0.822663
BUB3	9184	-0.589709	0.822636
POLR2D	5433	-0.67404	0.822636
RAN	5901	-0.569527	0.822552
FLII	2314	-0.576481	0.822524
HNRNPA2B1	3181	-0.572913	0.822385
UCHL5	51377	-0.714612	0.822217
IFT20	90410	0.80089	0.822161
PDCD2L	84306	-0.7202	0.822022
TEAD1	7003	-0.647137	0.821883
KIAA0319L	79932	0.659286	0.821855
CCS	9973	0.639668	0.821771
GRWD1	83743	-0.624207	0.821771
MT1F	4494	1.37595	0.821743
ALG1L	200810	1.27651	0.821715
EIF1AX	1964	-0.606009	0.821632
UBTD1	80019	0.644564	0.821632
STC2	8614	-0.888771	0.821548
SRSF10	10772	-0.610015	0.821325
HK2	3099	-1.1907	0.821213
CKAP2L	150468	-0.865558	0.821186
INCENP	3619	-0.757607	0.821158
MTRNR2L1	100462977	0.565961	0.821158
FAM89A	375061	-0.621155	0.821046
LRRC41	10489	0.641008	0.821046
SSRP1	6749	-0.569319	0.820684
IRAK1	3654	-0.565484	0.820656
ENO1	2023	-0.549876	0.8206
NPM1	4869	-0.549081	0.8206
NOP2	4839	-0.630884	0.820544
SBDSP1	155370	-0.689681	0.820544
NAPRT	93100	0.7125	0.820489
CSTA	1475	0.66198	0.820433
CCT8	10694	-0.571132	0.820321
DSP	1832	0.579298	0.820265
TCERG1	10915	-0.65317	0.820265
LZTFL1	54585	0.976304	0.820238
MTUS1	57509	0.894547	0.820154
LRP3	4037	-0.735186	0.820126
HIST1H2BH	8345	-0.926714	0.82007
PM20D2	135293	-0.886106	0.820014
TOM1	10043	0.630171	0.819987
SOX15	6665	1.5698	0.819903
FAM57A	79850	-0.671769	0.819791
PODXL2	50512	-0.576504	0.819764
DEPDC1	55635	-0.858926	0.819736
ESPL1	9700	-0.651535	0.81968
QPRT	23475	0.596208	0.81968
DNAJB4	11080	0.773926	0.81954
POLR2H	5437	-0.568583	0.81954
ERLEC1	27248	0.57935	0.819513
ERCC1	2067	0.643091	0.819457
INHA	3623	-0.978972	0.819457
PCTP	58488	0.945169	0.819345
IFT57	55081	-0.693716	0.819317
GMPPA	29926	0.613117	0.819262
HSP90AB1	3326	-0.540743	0.819262
EGR1	1958	-0.673773	0.819234
CNKSR1	10256	0.70875	0.819178
RXRA	6256	0.619807	0.819178
GSTT1	2952	0.74077	0.81915
PFDN2	5202	-0.565103	0.81915
RARRES3	5920	1.45837	0.819122
CTSD	1509	0.543919	0.818955
NAE1	8883	-0.584077	0.818843
ABCA7	10347	0.96002	0.818816
HGH1	51236	-0.604757	0.818816
BRCA1	672	-1.00058	0.818704
CTSA	5476	0.547833	0.818648
PODXL	5420	-0.609541	0.818537
CKAP5	9793	-0.625985	0.818481
UPK2	7379	0.538106	0.818481
PDSS1	23590	-0.965414	0.818342
ERGIC3	51614	0.547465	0.818286
PDXP	57026	-0.857745	0.818286
SUV39H2	79723	-0.869726	0.818091
RAD54B	25788	-1.22887	0.817895
KRT4	3851	-0.539186	0.817812
RIOK1	83732	-0.718582	0.817756
CACFD1	11094	0.716757	0.817728
NET1	10276	0.706737	0.817672
ZNF524	147807	0.65914	0.817644
MIS18BP1	55320	-0.852838	0.817561
NOTCH3	4854	0.602197	0.817477
CDK2AP1	8099	-0.573073	0.817338
PPM1L	151742	0.847067	0.81717
SLC39A8	64116	-0.845241	0.817059
CHPF2	54480	0.622361	0.817031
MAN2B2	23324	0.608199	0.816892
MSLN	10232	0.54131	0.816864
HCCS	3052	-0.635096	0.816641
MB	4151	0.564869	0.816418
BZW2	28969	-0.54366	0.816362
GRK6	2870	-0.635336	0.816195
ARMC7	79637	0.677812	0.816111
ATAD3B	83858	-0.90088	0.816083
SLPI	6590	0.574199	0.816055
EEF1E1	9521	-0.737399	0.816027
PYM1	84305	0.582308	0.815804
KNTC1	9735	-0.990669	0.815581
ASAP1	50807	-0.614051	0.815553
WDR34	89891	-0.546009	0.815553
NUP88	4927	-0.603547	0.815414
RALGPS2	55103	0.594881	0.815386
A4GALT	53947	0.615311	0.815358
SH3GLB2	56904	0.536699	0.815358
KIF18B	146909	-0.942228	0.81533
SFXN4	119559	-0.666798	0.81533
ZNF707	286075	0.621857	0.815302
GDF15	9518	0.852663	0.815274
GYS1	2997	-0.559365	0.815274
IARS	3376	-0.558371	0.815274
RRP1	8568	-0.582619	0.815219
ELAC2	60528	-0.623591	0.815191
C11orf68	83638	0.820494	0.815135
TRIM59	286827	-0.676575	0.815107
LINC00885	401109	1.48525	0.814996
RFX5	5993	0.744518	0.814996
UBR7	55148	-0.721199	0.814996
TSPAN3	10099	-0.551409	0.814912
MRPL42	28977	-0.591505	0.8148
CLTB	1212	-0.606297	0.814772
ELOVL5	60481	-0.584215	0.814745
HIST1H2AE	3012	1.42766	0.814745
BORA	79866	-0.798173	0.814661
FURIN	5045	0.564393	0.814633
MYBBP1A	10514	-0.611195	0.814633
MMS22L	253714	-1.13534	0.814577
MERTK	10461	0.678809	0.814494
C12orf57	113246	0.538577	0.814438
PITPNB	23760	-0.567233	0.814382
SNRPB	6628	-0.525832	0.814243
PSAT1	29968	-0.538554	0.814159
ITGB3BP	23421	-0.752788	0.814075
MTRNR2L8	100463486	0.530067	0.814075
DIMT1	27292	-0.602688	0.814048
SUPT16H	11198	-0.554742	0.81402
TIMELESS	8914	-0.622739	0.81402
COPRS	55352	-0.685615	0.813992
PREP	5550	-0.613304	0.813992
WDR5	11091	-0.583443	0.813741
FBN3	84467	0.727872	0.813685
TGFBR2	7048	-0.647753	0.813629
DBP	1628	0.628922	0.813601
RANGAP1	5905	-0.537174	0.813518
SNORA40	677822	-0.737502	0.813378
EPB41L4B	54566	0.788201	0.813239
SMTNL2	342527	1.27379	0.813239
RABGAP1L	9910	0.608528	0.813211
MKRN1	23608	0.578674	0.813183
HES4	57801	-0.684745	0.813127
ABHD6	57406	1.18361	0.813072
PRRC1	133619	0.597239	0.813072
CCT7	10574	-0.527247	0.812876
TCHHL1	126637	1.66255	0.812821
ACO1	48	-0.698886	0.81257
CHRNA5	1138	-1.54729	0.812514
MTRNR2L2	100462981	0.518011	0.812402
TFRC	7037	-0.528349	0.812347
KIF14	9928	-1.02072	0.812235
TAGLN2	8407	-0.515424	0.81204
HTRA1	5654	-0.866265	0.812012
SLC16A5	9121	1.87749	0.811928
TBC1D17	79735	0.566857	0.811873
TMC6	11322	0.665187	0.811845
SDC4	6385	0.525627	0.811817
ANXA1	301	0.517025	0.811733
HNRNPA1P33	728643	-0.92329	0.811705
METTL1	4234	-0.619247	0.81165
EZR	7430	-0.51907	0.81151
KLHL5	51088	-0.711173	0.811399
FERMT1	55612	-0.694124	0.811203
ARHGEF10	9639	-1.00119	0.811148
JPH1	56704	-1.70634	0.81112
MCEE	84693	0.691557	0.811092
JUN	3725	-0.627662	0.811064
MAGOH	4116	-0.550978	0.811036
RPL13A	23521	0.510933	0.811036
RAD51C	5889	-0.655422	0.811008
METTL27	155368	1.53502	0.81098
CLDN4	1364	0.522141	0.810925
MRPS17	51373	-0.544467	0.810841
TOR3A	64222	-0.54568	0.810785
DHRS11	79154	0.575204	0.810729
GTPBP4	23560	-0.573285	0.810729
DUSP5	1847	-0.995417	0.810702
CCDC9B	388115	1.22791	0.810674
BAZ1A	11177	-0.745912	0.810562
SMC1A	8243	-0.685501	0.810562
HSD17B11	51170	0.548884	0.810506
KIF4A	24137	-0.746111	0.810423
RECQL5	9400	0.723351	0.810423
CHMP2A	27243	0.519302	0.810311
INTS13	55726	-0.694466	0.810311
NSMF	26012	-0.74224	0.810311
GOLPH3L	55204	0.665671	0.810255
AKR1C2	1646	4.38435	0.810228
GAS5	60674	0.508721	0.809921
PBX2	5089	0.532824	0.809893
RPA3	6119	-0.573396	0.809893
ARMC6	93436	-0.619614	0.809837
POLE3	54107	-0.542672	0.809837
MFGE8	4240	0.582835	0.809781
TMEM45B	120224	0.618808	0.809754
SOX21	11166	1.82173	0.809726
EEF1A1	1915	0.495329	0.809698
OSGIN1	29948	0.905227	0.809614
IDH3A	3419	-0.673849	0.809558
MEGF9	1955	0.944376	0.809503
PSMA3	5684	-0.52085	0.809475
LDOC1	23641	0.606053	0.809419
UGP2	7360	-0.52248	0.809419
IFT122	55764	0.716756	0.809391
SLK	9748	0.544718	0.809335
TEX30	93081	-0.973998	0.809307
PSENEN	55851	0.533767	0.80928
PKM	5315	-0.500036	0.809224
SSBP3	23648	0.59012	0.809196
MORN2	729967	0.567558	0.80914
PGS1	9489	0.612541	0.808945
FAM241A	132720	-1.07299	0.808889
FKBP4	2288	-0.525499	0.808861
XPO1	7514	-0.525949	0.808861
C2CD4C	126567	1.06232	0.808778
ARID5B	84159	0.640101	0.80875
BTBD11	121551	1.00239	0.808694
HIST3H2A	92815	0.681047	0.808666
PPRC1	23082	-0.602277	0.808638
ADSS	159	-0.561574	0.808582
PTGES3	10728	-0.500012	0.808415
FGFR2	2263	-0.610718	0.808304
FAM219B	57184	0.733693	0.808276
COPS3	8533	-0.532188	0.808192
CTSV	1515	0.518513	0.808136
PTK2B	2185	-0.812946	0.808025
CCDC115	84317	0.584823	0.807941
FAM214A	56204	0.909365	0.807913
TMEM129	92305	0.560838	0.807718
TMEM80	283232	0.796585	0.807718
CARS2	79587	-0.695795	0.807579
FASN	2194	0.520768	0.807579
BCL3	602	0.847245	0.807551
MTRNR2L10	100463488	0.548036	0.807523
RN7SL2	378706	-0.67756	0.807495
PRPS1	5631	-0.541168	0.807411
GSTK1	373156	0.520179	0.807244
NR2F2	7026	0.515914	0.807244
DTD2	112487	-0.655616	0.807216
PPME1	51400	-0.547414	0.807188
ATF6B	1388	0.511295	0.80716
COLGALT1	79709	-0.52713	0.80716
ERGIC1	57222	-0.519431	0.80716
SERF2	10169	0.509065	0.80716
AAED1	195827	-1.3491	0.807133
KIAA1671	85379	0.93848	0.806937
EPHX1	2052	0.678215	0.806882
C1GALT1C1	29071	0.578484	0.806742
RAB40B	10966	0.864168	0.806742
HIST1H3E	8353	2.68021	0.806714
PLCE1	51196	0.682826	0.806686
SH3PXD2B	285590	1.56496	0.806631
TIMM50	92609	-0.535895	0.806631
GOLGB1	2804	0.68462	0.806547
PPT1	5538	-0.505809	0.806519
TLE3	7090	0.606128	0.806519
CHCHD3	54927	-0.550878	0.806491
CASP9	842	0.862927	0.806352
ACTL6A	86	-0.506766	0.806296
PRR11	55771	-0.720847	0.806268
PHB	5245	-0.516607	0.80624
LSM3	27258	-0.522477	0.806184
PFAS	5198	-0.750216	0.806129
STIP1	10963	-0.504477	0.806129
KDM6B	23135	1.08474	0.805989
POLD4	57804	0.716912	0.805961
CYTH1	9267	0.720213	0.80585
RPA1	6117	-0.521348	0.80585
LENG8	114823	0.599246	0.805822
YIF1A	10897	0.508774	0.805794
TSKU	25987	0.706103	0.805683
EDN1	1906	-1.62794	0.805627
EFNA1	1942	0.515363	0.805627
NUCB1	4924	0.503872	0.805627
MALSU1	115416	-0.520001	0.805543
SNORA16A	692073	-1.98011	0.805404
BZW1	9689	-0.50982	0.805376
ACTB	60	-0.476336	0.805348
UTP18	51096	-0.582513	0.805348
GSTP1	2950	0.484498	0.80532
PRELID1	27166	-0.511124	0.805209
SLC25A5	292	-0.489469	0.805181
RBM28	55131	-0.715699	0.805069
CCT3	7203	-0.489875	0.805041
ELOVL6	79071	0.536266	0.804986
TSR1	55720	-0.558102	0.804986
PCCB	5096	-0.54628	0.804958
GOLGA5	9950	0.563961	0.80493
PSMG3	84262	-0.530488	0.804762
RAB11FIP3	9727	0.636416	0.804762
C17orf53	78995	-1.07178	0.804679
MTERF3	51001	-0.657074	0.804679
APOBEC3C	27350	0.546732	0.804651
AFG3L2	10939	-0.571823	0.804623
H19	283120	0.500911	0.804623
HNRNPD	3184	-0.493959	0.804567
POLR1E	64425	-0.592536	0.804567
CTSH	1512	0.485153	0.804511
MTHFD1L	25902	-0.646251	0.804511
FDX1L	112812	-0.568229	0.804484
NREP	9315	0.604532	0.804372
MRPL47	57129	-0.499802	0.804344
MTBP	27085	-0.917827	0.804233
DUSP7	1849	-1.05517	0.804177
BARD1	580	-1.10867	0.804093
FGFR4	2264	-1.07564	0.804093
ICMT	23463	-0.526449	0.804093
SLC39A11	201266	0.620246	0.804093
TRAF2	7186	-0.605271	0.80401
HLA-E	3133	0.506129	0.803982
NCSTN	23385	0.497089	0.803954
ZBTB22	9278	0.636491	0.803842
LARP4	113251	-0.630478	0.803787
TRA2B	6434	-0.511339	0.803787
EFNB2	1948	0.607238	0.803731
GLMP	112770	0.516192	0.803703
EIF5A2	56648	-1.29202	0.803647
DDX54	79039	-0.546876	0.803619
SMIM37	205251	-0.832151	0.803591
TFAM	7019	-0.609427	0.803563
SGPL1	8879	0.610491	0.803536
TNFRSF21	27242	0.523821	0.803536
NPC2	10577	0.492204	0.803508
SLC39A1	27173	-0.491985	0.803452
KTN1	3895	-0.544244	0.803424
CYB5B	80777	-0.564928	0.803368
MBOAT1	154141	0.577634	0.803257
LSM2	57819	-0.499299	0.803201
LTA4H	4048	0.501741	0.803201
MOCS2	4338	-0.564149	0.803201
XRCC5	7520	-0.492444	0.803201
AXIN2	8313	-0.959981	0.803145
PSMD12	5718	-0.526578	0.803089
GRINA	2907	0.52693	0.803006
ACAT1	38	-0.547469	0.802978
C16orf58	64755	0.566659	0.802866
P2RX4	5025	0.591143	0.802866
GYG1	2992	-0.495606	0.802811
OS9	10956	0.483545	0.802783
PSMD1	5707	-0.504317	0.802699
XPO6	23214	-0.56224	0.802671
HIC2	23119	0.597834	0.802643
RNASEH1	246243	-0.558131	0.802588
PCGF6	84108	-0.659495	0.80256
CPNE2	221184	0.618334	0.802532
ATAD3A	55210	-0.611615	0.80242
ZBTB4	57659	0.570421	0.802337
FAM234A	83986	0.526816	0.802281
FASTK	10922	0.524703	0.802281
BCL11A	53335	0.900662	0.802197
GCLC	2729	0.682529	0.802197
NEK2	4751	-0.579339	0.802169
EVPL	2125	0.535458	0.802114
PLOD2	5352	-0.59295	0.80203
PPP4R1	9989	-0.53574	0.80203
ERMP1	79956	0.570749	0.801918
YIPF1	54432	0.677477	0.801863
C19orf48	84798	-0.481283	0.801835
IRX2	153572	-0.531047	0.801835
SLC2A11	66035	0.687772	0.801835
TLR1	7096	1.35889	0.801695
RNPS1	10921	-0.488839	0.801667
CORO1C	23603	-0.527627	0.801584
DPYSL5	56896	-0.759007	0.801528
CHUK	1147	-0.607985	0.8015
ALKBH2	121642	-0.576469	0.801444
EXOSC3	51010	-0.592665	0.801361
SCO1	6341	-0.56157	0.801361
ZSWIM8	23053	0.613052	0.801361
CAT	847	0.647361	0.801333
FLRT3	23767	0.695415	0.801277
LHX2	9355	-1.76822	0.801221
MTRNR2L3	100462983	0.579698	0.801193
GPC1	2817	-0.489581	0.801138
TIMM9	26520	-0.555128	0.801054
HPS5	11234	-0.698751	0.800998
CCT4	10575	-0.468408	0.80097
FAM19A4	151647	2.12291	0.800942
LRP1	4035	0.623032	0.800831
MIA2	4253	0.660027	0.800831
GALT	2592	0.689339	0.800803
IGFBP5	3488	0.492895	0.800775
NXT1	29107	-0.488744	0.800775
ZNF45	7596	-0.839409	0.800719
MRPL37	51253	-0.491047	0.800692
LENG9	94059	0.807533	0.800664
NORAD	647979	0.48978	0.800413
PUS1	80324	-0.610098	0.800413
LOC100130417	100130417	3.73424	0.800329
EYA2	2139	0.550236	0.800301
MAK16	84549	-0.863715	0.800245
RIPK2	8767	-0.674245	0.800245
RNASEL	6041	0.877869	0.800245
RTL8C	8933	0.482694	0.800245
NCAPH2	29781	-0.660581	0.800134
TESK2	10420	1.10146	0.800134
EBLN3P	100506710	0.668918	0.800106
SH3BP5L	80851	0.565418	0.800078
CYP2S1	29785	0.481427	0.799994
HS3ST5	222537	0.876696	0.799994
WDYHV1	55093	-0.672514	0.799771
GOLIM4	27333	-0.468199	0.799716
SNORD35A	26816	1.6058	0.799688
ARNTL2	56938	-1.39383	0.79966
KLHL29	114818	-2.39398	0.79966
VDR	7421	-2.17546	0.799576
PPP1R37	284352	0.49787	0.799548
PAPD7	11044	-0.654714	0.79952
NT5C2	22978	0.496709	0.799493
DEPTOR	64798	1.80969	0.799437
KAT6B	23522	1.00934	0.799381
NRARP	441478	-0.726849	0.799297
PDGFRL	5157	0.704162	0.799186
SLC38A10	124565	0.501004	0.799186
BPHL	670	0.591386	0.799158
CHST8	64377	1.36357	0.79913
SIVA1	10572	-0.521398	0.79913
TMBIM1	64114	0.472217	0.798935
PDLIM5	10611	0.615821	0.798907
HSPA9	3313	-0.470886	0.798879
TBRG4	9238	-0.521402	0.798879
ACBD3	64746	0.549746	0.798851
TPRKB	51002	-0.517722	0.798795
SKA2	348235	-0.525051	0.7986
SRSF3	6428	-0.467331	0.798572
PHYH	5264	0.648523	0.798517
CYP4F3	4051	2.3956	0.798489
RPL13P5	283345	0.961123	0.798377
GGCT	79017	-0.460982	0.798349
RAD21	5885	-0.465438	0.798238
STXBP2	6813	0.503851	0.798238
DPF1	8193	-1.61516	0.79821
RFWD3	55159	-0.844991	0.79821
GMPPB	29925	-0.640066	0.798154
DNLZ	728489	-0.651409	0.79807
DDX18	8886	-0.553948	0.797875
MAD2L2	10459	-0.533007	0.797875
SCAMP2	10066	0.486296	0.79782
POLR1A	25885	-0.623342	0.797624
CADM1	23705	-0.523714	0.797596
ATP6V0A1	535	0.59257	0.797541
IRF2BP2	359948	0.52787	0.797541
RUVBL2	10856	-0.459958	0.797401
LETM1	3954	-0.569404	0.797373
PLEC	5339	0.531655	0.797373
PPCS	79717	0.508546	0.797346
NAF1	92345	-0.635819	0.797262
SERPINH1	871	-0.47039	0.797262
CSRP2	1466	-1.35686	0.797206
TBC1D2	55357	-0.594055	0.797206
PAM16	51025	-1.0592	0.797095
LACC1	144811	0.824953	0.797011
SLC7A1	6541	-0.536393	0.796983
EXOSC5	56915	-0.539981	0.796955
HDGFL3	50810	-0.603523	0.796844
HMGB3	3149	-0.477827	0.796844
HERC6	55008	0.852877	0.796732
NUP93	9688	-0.532081	0.796509
IL10RB	3588	0.553331	0.796481
IDS	3423	0.487304	0.796453
STEAP3	55240	0.752508	0.796398
LAMB1	3912	-0.47792	0.796342
DICER1-AS1	400242	1.10639	0.796258
SRSF1	6426	-0.479802	0.796035
TTC7B	145567	0.800803	0.795979
MYH10	4628	-0.553315	0.795896
OSGEP	55644	-0.556494	0.795896
RPL26L1	51121	-0.489149	0.795812
NPM3	10360	-0.469745	0.795756
CEBPZ	10153	-0.502233	0.795673
CAD	790	-0.532107	0.795589
SNORD23	692091	-0.69448	0.795561
TNKS1BP1	85456	0.463091	0.795449
CXXC4	80319	1.45261	0.795338
NT5C3A	51251	-0.537407	0.795338
IQCB1	9657	-0.577368	0.795282
CYB5D2	124936	0.785632	0.795254
NDST1	3340	-0.534498	0.795199
COL4A3BP	10087	0.707039	0.795171
NBR1	4077	0.56432	0.795171
POLR1B	84172	-0.7471	0.795171
NKX2-1	7080	-1.03031	0.795143
EMG1	10436	-0.478492	0.795115
GALC	2581	0.648376	0.795115
GPATCH11	253635	-0.820737	0.795087
STX10	8677	0.498115	0.795059
CHCHD2	51142	-0.437059	0.795003
VSIG10	54621	0.519009	0.794975
EPAS1	2034	0.474508	0.79492
ARHGEF10L	55160	0.816621	0.794892
MGME1	92667	-0.525972	0.794892
ITGB1BP1	9270	-0.472448	0.794836
TEAD3	7005	0.460475	0.794836
STMN3	50861	0.776914	0.794808
SRPK1	6732	-0.488767	0.79478
FN3KRP	79672	-0.607588	0.794752
PABPC1	26986	0.443009	0.794752
ILF2	3608	-0.452286	0.794725
STAT3	6774	0.545687	0.794725
MPP6	51678	-0.663513	0.794669
CES2	8824	0.614439	0.794613
PNN	5411	-0.527283	0.794613
PTPRU	10076	0.490295	0.794557
DUS3L	56931	-0.866964	0.794306
MLH1	4292	-0.539147	0.794306
ABCB8	11194	0.544264	0.794055
PAIP2B	400961	0.890824	0.794055
SYF2	25949	0.523098	0.793972
TBC1D8B	54885	1.03479	0.793944
EIF5A	1984	-0.436054	0.793916
TCP11L2	255394	1.56182	0.793916
MTMR12	54545	0.483451	0.79386
YRDC	79693	-0.623815	0.793721
KRT10	3858	0.504471	0.793693
DLAT	1737	-0.554242	0.793637
PSMD14	10213	-0.459419	0.793637
HADH	3033	-0.513061	0.793553
NUDC	10726	-0.460176	0.793553
CERCAM	51148	0.448999	0.79347
SERTAD3	29946	0.490747	0.793442
CCNL2	81669	0.575664	0.793358
SDHB	6390	-0.455602	0.793358
ARFIP2	23647	0.523538	0.79333
EFCAB14	9813	0.488544	0.793302
MEF2D	4209	0.704488	0.793302
HAUS2	55142	-0.663652	0.793275
S100A8	6279	1.09674	0.793247
UQCC3	790955	-0.538153	0.793191
HDHD5	27440	-0.497512	0.793079
AP1S3	130340	-0.607686	0.792996
GRHL3	57822	0.507007	0.792996
C6orf226	441150	0.619933	0.792968
MFF	56947	-0.476003	0.792884
TMEM205	374882	0.43762	0.792801
CSNK1G1	53944	0.948824	0.792717
NUP58	9818	-0.532445	0.792717
ACTG1	71	-0.433554	0.792689
CBX3	11335	-0.435958	0.792689
EIF2AK3	9451	0.594769	0.792689
SEC13	6396	0.446052	0.792689
SMAGP	57228	0.442541	0.792689
CCDC71L	168455	0.803485	0.792578
SPAG1	6674	-0.980814	0.792327
ZNF330	27309	0.497179	0.792299
LRIG3	121227	0.530265	0.792131
HCLS1	3059	0.442795	0.792104
DENND1C	79958	0.830759	0.79202
CLSTN3	9746	0.634357	0.791936
THUMPD2	80745	-0.637907	0.791685
BAIAP2-DT	440465	0.692146	0.791657
EGLN3	112399	-0.794437	0.791657
SYVN1	84447	0.5349	0.791602
LSM5	23658	-0.505333	0.79149
DHX37	57647	-0.738451	0.791462
AMD1	262	-0.499261	0.791434
TTLL12	23170	-0.605463	0.791434
NXPH4	11247	0.483572	0.791379
QTRT2	79691	-0.632275	0.791379
PCED1A	64773	0.47904	0.791351
RHPN2	85415	0.501263	0.791351
LIN52	91750	-0.732667	0.791267
SSH1	54434	-0.610471	0.791267
NECTIN2	5819	0.43677	0.791239
NSUN2	54888	-0.470466	0.791239
TRAF3IP1	26146	0.848525	0.791239
TPT1	7178	0.417859	0.791211
VGLL1	51442	-0.425509	0.791072
OGFOD2	79676	0.606539	0.791044
RCN2	5955	-0.448172	0.791044
WDR1	9948	-0.435704	0.791044
DIAPH1	1729	-0.462588	0.791016
GTF2B	2959	0.490736	0.790988
SLC25A33	84275	-0.580858	0.79096
LRP10	26020	0.491044	0.790821
BANF1	8815	-0.435565	0.790765
C3orf58	205428	0.470284	0.790681
LMTK3	114783	1.0776	0.790654
LBR	3930	-0.473192	0.790626
PRPF4	9128	-0.540355	0.790626
NDFIP2	54602	-0.484152	0.79057
NDUFS1	4719	-0.523189	0.790486
NT5DC2	64943	-0.457149	0.790458
ATG3	64422	-0.456611	0.790375
IKZF2	22807	0.792096	0.790375
MRPL14	64928	-0.443217	0.790375
PRNP	5621	-0.441681	0.790347
INSIG1	3638	0.501401	0.790319
AHSA1	10598	-0.444652	0.790263
PARP1	142	-0.446636	0.790263
NAT14	57106	0.465995	0.790235
SNHG5	387066	0.415228	0.790096
NPPC	4880	-1.15716	0.79004
OSBPL7	114881	0.968313	0.79004
DLD	1738	-0.475318	0.789984
ABHD17C	58489	-0.511718	0.789845
PHF10	55274	-0.553368	0.789845
TMEM51	55092	0.70156	0.789845
NCOA2	10499	0.676333	0.789733
N4BP3	23138	0.954353	0.789566
DMKN	93099	-0.474918	0.789343
SLC39A4	55630	-0.586527	0.789343
DECR2	26063	0.544768	0.789315
TXN	7295	-0.415088	0.789176
PRPF19	27339	-0.440743	0.789148
MVB12A	93343	0.487588	0.78912
SGPP1	81537	-0.507503	0.78912
NUP37	79023	-0.461155	0.789092
ELAVL1	1994	-0.518745	0.789036
MCRIP2	84331	-0.576256	0.788981
MUC20	200958	0.491217	0.788953
MRPS9	64965	-0.473531	0.788841
PLEKHA1	59338	-0.526907	0.788813
CACYBP	27101	-0.435552	0.788785
LIMK2	3985	0.437045	0.788785
MYH14	79784	0.429709	0.788785
CHCHD10	400916	-0.435917	0.78873
FAM24B	196792	-1.14956	0.788674
SLC35C2	51006	0.472509	0.788674
TM9SF1	10548	0.552219	0.788674
SOX13	9580	-0.508846	0.788646
CHST14	113189	-0.567833	0.788562
YARS	8565	-0.442184	0.788534
TIMM23	100287932	-0.443937	0.788451
OIP5-AS1	729082	-0.535281	0.788423
SCAND1	51282	0.476576	0.788395
NUFIP1	26747	-0.717741	0.788367
TNRC18	84629	0.471869	0.788256
GOT1	2805	-0.494925	0.788088
KDM1A	23028	-0.459568	0.787977
NAT10	55226	-0.547382	0.787977
PTPN11	5781	-0.480402	0.787977
MYL9	10398	-0.473505	0.787921
PRSS22	64063	0.513579	0.78781
SDF2L1	23753	-0.429341	0.787754
JOSD2	126119	0.453354	0.787698
LMO4	8543	0.504813	0.787698
JAG1	182	0.588484	0.787559
ATP6V1G1	9550	0.43314	0.787503
NT5E	4907	-1.62655	0.787447
TMEM44-AS1	100507297	0.681923	0.787447
GEMIN5	25929	-0.870813	0.787391
TMUB2	79089	0.539745	0.787391
SESN1	27244	0.783349	0.787335
ARMCX6	54470	0.50817	0.787168
GCAT	23464	-0.51856	0.787168
KYNU	8942	1.68893	0.787057
FTSJ1	24140	-0.511552	0.787029
BHLHE40	8553	0.770506	0.786945
TNS1	7145	0.695948	0.786917
TRABD	80305	-0.703723	0.786917
ZER1	10444	0.498257	0.786861
PGK1	5230	-0.4187	0.786806
NUP62	23636	-0.435077	0.786722
SMCO4	56935	0.510999	0.786638
ECHDC2	55268	0.769179	0.786527
C5orf30	90355	0.626124	0.786499
CCDC120	90060	0.643601	0.786499
PPAT	5471	-0.811685	0.786415
LGALS3BP	3959	0.438483	0.786332
NRBP2	340371	0.776062	0.786276
SLIRP	81892	-0.431008	0.786276
NARS2	79731	-0.628003	0.78622
WDR45	11152	0.55889	0.786164
ARL1	400	0.445895	0.786137
SVIP	258010	-0.552082	0.786053
HNRNPH3	3189	-0.442634	0.786025
RBM25	58517	-0.509579	0.785913
ZNRF3	84133	-0.569751	0.785913
SERBP1	26135	-0.434221	0.785802
RPE	6120	-0.627885	0.78569
SDCCAG3	10807	-0.465767	0.78569
PYCR2	29920	-0.452731	0.785663
GCDH	2639	-0.566621	0.785635
TSPAN14	81619	0.474702	0.785607
SSR3	6747	-0.416763	0.785523
TAB3	257397	-0.643805	0.785439
FAM122B	159090	-0.503982	0.785272
VPS39	23339	0.577346	0.785244
MANBA	4126	0.511483	0.785216
SNHG12	85028	-0.650052	0.785021
CTDSP2	10106	0.444261	0.784993
ZNF185	7739	-0.51107	0.784965
RNF138	51444	-0.671304	0.78491
ARHGAP23	57636	-0.424024	0.784882
LRCH1	23143	-0.915277	0.784882
VDAC3	7419	-0.43314	0.784882
HDHD3	81932	0.50852	0.784854
CCNDBP1	23582	0.611948	0.784826
EAPP	55837	0.483516	0.784826
PGLS	25796	0.425973	0.784798
MED25	81857	0.450737	0.784742
NUP160	23279	-0.537581	0.784742
PYGL	5836	-0.654236	0.784742
ESF1	51575	-0.558477	0.784631
PLSCR1	5359	-0.44956	0.78438
LAPTM4A	9741	0.405414	0.784324
ATG13	9776	0.562092	0.784296
CAMK2D	817	0.564146	0.784213
ERLIN1	10613	-0.444612	0.784213
SLC11A2	4891	0.443091	0.784213
CIT	11113	-0.737185	0.784185
DNASE2	1777	0.440067	0.784073
CYB561	1534	0.459171	0.784045
ATXN10	25814	-0.466211	0.784017
IER2	9592	0.442008	0.78399
PIGW	284098	-0.592535	0.783878
SURF2	6835	-0.453272	0.78385
CTBP1-DT	92070	0.616643	0.783794
SERINC2	347735	0.455112	0.783711
COA6	388753	-0.439807	0.783655
DEPP1	11067	1.5223	0.783599
GNL3	26354	-0.431694	0.783599
RIT1	6016	0.555921	0.783571
DPYD	1806	-1.12828	0.783516
GNL2	29889	-0.459759	0.783516
PARP4	143	0.557172	0.783488
PGAP3	93210	0.604675	0.783488
LIN37	55957	0.581567	0.783125
OSBPL1A	114876	-0.5061	0.783097
PSMA4	5685	-0.414879	0.782986
RERE	473	0.619996	0.78293
GRB14	2888	0.69186	0.782818
KLF3	51274	0.563517	0.782818
MPI	4351	0.607981	0.782791
RXRB	6257	0.486065	0.782763
THBS3	7059	0.713343	0.782763
GAS1	2619	0.514199	0.782651
NIPSNAP1	8508	0.414576	0.782651
EGFR	1956	-0.454078	0.782623
ISYNA1	51477	0.558419	0.782512
SULT1E1	6783	0.603477	0.782512
FGFR3	2261	-0.467823	0.782484
EVA1B	55194	0.800054	0.782456
KCNN4	3783	-0.598577	0.782456
MRPL32	64983	-0.462799	0.782456
NUP85	79902	-0.519962	0.782428
KNL1	57082	-1.09508	0.7824
PSMC3	5702	-0.405295	0.7824
ZNF217	7764	0.584872	0.782372
MRPL21	219927	-0.417922	0.782344
BCKDHA	593	0.446423	0.782233
RNF150	57484	1.5061	0.782233
TKFC	26007	0.645736	0.782233
TREX1	11277	0.921739	0.782233
TMEM138	51524	-0.544123	0.782205
MPC1	51660	-0.523605	0.782093
B4GALT1	2683	0.410498	0.782066
LBHD1	79081	-0.444502	0.782066
ZC3H8	84524	-0.678865	0.78201
FAM3C	10447	0.410411	0.781982
FRG1BP	284802	0.756763	0.781982
ITPA	3704	-0.413902	0.781982
TCTA	6988	0.543716	0.781954
DHRS7	51635	0.440506	0.781898
FN1	2335	-0.406185	0.78187
TNNT2	7139	-1.11948	0.78187
C12orf45	121053	-0.572057	0.781843
SGO1	151648	-1.07961	0.781815
ARHGAP28	79822	-0.529086	0.781787
DECR1	1666	0.421514	0.781759
MAFK	7975	-0.652557	0.781731
MSX1	4487	-1.11035	0.781675
UBXN6	80700	0.423471	0.781675
CD82	3732	0.554754	0.781647
MPG	4350	0.457376	0.781647
DHRS13	147015	-0.642726	0.781619
S100A10	6281	-0.398742	0.781592
DAZAP1	26528	-0.410239	0.781536
PYGO2	90780	0.480266	0.78148
EEF2	1938	0.400059	0.781452
PGRMC1	10857	0.4089	0.781452
CHKA	1119	-0.493007	0.781424
DLX6	1750	0.647659	0.781424
CBX6	23466	0.461081	0.781396
STK3	6788	-0.50087	0.781369
MCRIP1	348262	0.494379	0.781341
MRPL11	65003	-0.453468	0.781341
TSPYL1	7259	0.503033	0.781313
LRRC58	116064	-0.599565	0.781285
SNU13	4809	-0.424191	0.781285
FLAD1	80308	-0.475264	0.781229
TMEM38B	55151	-0.524838	0.781229
CCNE1	898	-1.09515	0.781062
CDKN2C	1031	-0.493197	0.781006
ZNF473	25888	-0.685033	0.780894
FNBP1	23048	0.500882	0.780839
FRMD4B	23150	1.33957	0.780755
NAA50	80218	-0.422934	0.780755
TSC22D4	81628	0.50382	0.780755
ZNF695	57116	-1.28854	0.780727
MFSD3	113655	0.417159	0.780699
ALOX15	246	0.771487	0.780616
BCL9L	283149	0.429071	0.780616
HEBP2	23593	0.407771	0.780616
H6PD	9563	0.645514	0.780337
POLE4	56655	-0.454948	0.780253
PLEKHJ1	55111	-0.417131	0.780225
TMSB10	9168	0.397833	0.780225
RAB8A	4218	-0.454179	0.78017
NUDT9	53343	0.502809	0.780142
EXOC3	11336	0.410886	0.780002
GCA	25801	-0.553258	0.779946
PALB2	79728	-0.781676	0.779946
PLD2	5338	0.542721	0.779891
SBDS	51119	-0.442278	0.779863
CCND2	894	-1.25034	0.779835
DHRS1	115817	0.559559	0.779835
HEXA	3073	0.411453	0.779835
TIMM8A	1678	-0.693289	0.779835
FAM98C	147965	0.706397	0.779807
XRCC6	2547	-0.402277	0.779751
BTN3A1	11119	1.18121	0.779723
UBXN1	51035	0.410191	0.779696
PTPRF	5792	0.408967	0.779584
TSN	7247	-0.432738	0.779528
PIK3C2B	5287	0.631963	0.7795
SH3BGRL2	83699	0.491512	0.7795
NIPSNAP3A	25934	0.567831	0.779389
SAMD1	90378	-0.472262	0.779277
SPATA20	64847	0.746613	0.77911
POLR3GL	84265	0.53603	0.779082
SIL1	64374	0.445282	0.779054
EIF3L	51386	0.397368	0.779026
DAPK1	1612	0.448403	0.778998
IQGAP3	128239	-0.694806	0.778971
EFTUD2	9343	-0.44817	0.778915
TDP1	55775	-0.640542	0.778915
PHYKPL	85007	0.832641	0.778887
CEP72	55722	-0.714197	0.778831
CDK5	1020	0.491558	0.778803
EMP1	2012	0.47217	0.778775
TTC12	54970	0.760411	0.778775
ACADM	34	-0.772829	0.77872
CHPT1	56994	0.438026	0.778692
GEMIN2	8487	-0.612298	0.778692
TOE1	114034	-0.627057	0.778692
DUSP10	11221	0.470728	0.778636
SGSM3	27352	0.479577	0.778524
BLVRA	644	0.460431	0.778497
LOC148413	148413	0.567648	0.778497
PLP2	5355	-0.425408	0.778469
COG3	83548	0.5802	0.778441
RALB	5899	0.454616	0.778441
PTGS2	5743	-0.814198	0.778385
TMEM123	114908	-0.413476	0.778385
EIF4EBP1	1978	-0.418139	0.778357
ACAD10	80724	0.70271	0.778301
FBXO32	114907	0.821095	0.778301
CISD1	55847	-0.519589	0.778273
[truncated: 15,933 more rows]

## Sheet: 5) RKO DEGs
Symbol	GeneID	log2FoldChange	Probability
SNORD83B	116938	1.83626	0.922751
SNORD26	9302	-1.59544	0.922334
MIR5001	100847037	7.20033	0.90937
SNORD110	692213	1.79515	0.89873
SNORA31	677814	-2.1551	0.897807
MIR221	407006	-6.99596	0.893873
SNORA22	677807	6.77662	0.873249
SNORA70E	100379250	1.26886	0.871401
SNORD79	26770	-0.998715	0.867557
HMOX1	3162	0.695964	0.854086
MIR1304	100302240	6.53013	0.844609
MSMO1	6307	0.622874	0.843625
GEM	2669	0.622179	0.84291
MIR3176	100423037	-6.47997	0.83835
SNORA73A	6080	-1.0787	0.834208
SNORD87	641648	1.22712	0.831853
SNORD14A	26822	2.36849	0.825446
DHCR7	1717	0.608157	0.825028
HMGCS1	3157	0.599457	0.824999
MIR635	693220	-6.35711	0.823359
INSIG1	3638	0.567937	0.822644
BHLHE40	8553	0.520171	0.820379
SNORA77	677843	2.62015	0.816505
SNORA52	619565	1.32589	0.810514
MIR1914	100302137	-6.23917	0.809322
STARD4	134429	0.598718	0.806819
C6orf48	50854	-0.443399	0.806193
CYP51A1	1595	0.432143	0.801782
SNORA14B	677802	-1.93589	0.801425
SNORD35B	84546	0.773866	0.79904
SNORD45C	692085	-1.50283	0.798742
HAS2	3037	-0.436896	0.798564
SQSTM1	8878	0.408374	0.798236
INO80C	125476	0.468255	0.796448
MIR3621	100500811	-1.51892	0.788937
IDI1	3422	0.394598	0.788401
RN7SL1	6029	-0.401612	0.787238
HMGCR	3156	0.409635	0.786911
VTRNA1-3	56662	0.801711	0.786523
LDLR	3949	0.394564	0.786225
FDFT1	2222	0.376655	0.786046
RNU6ATAC	100151684	1.06977	0.785212
LOC100126784	100126784	0.594043	0.783781
NEU1	4758	0.39379	0.783722
SFTA1P	207107	-0.391882	0.783394
DHCR24	1718	0.363728	0.783156
SCD	6319	0.363778	0.782112
TM4SF19	116211	0.424922	0.780891
TXNIP	10628	-0.403828	0.780831
METTL7B	196410	0.427452	0.780741
SREBF2	6721	0.364536	0.778894
SQLE	6713	0.351173	0.778685
MIR637	693222	5.99884	0.776331
KRTAP2-3	730755	-0.949894	0.775317
UAP1	6675	-0.326329	0.775258
ANGPTL4	51129	0.341043	0.774632
ALDOC	230	0.357863	0.774572
SNORA23	677808	1.27845	0.773142
SNORA18	677805	0.675994	0.772725
SNORD33	26818	-1.16147	0.772099
LAIR2	3904	0.437317	0.770191
TAGLN	6876	-0.378779	0.769983
FLNB	2317	0.316317	0.768433
MIR573	693158	-5.93174	0.767241
SNORD12B	100113393	5.93305	0.767241
SNORA53	677832	-3.02005	0.766526
ITPR3	3710	0.29891	0.763218
MIR324	442898	-1.90373	0.762145
RN7SL2	378706	-0.309084	0.760267
NDRG1	10397	0.335337	0.760178
SNORD10	652966	-1.04838	0.75988
HIST3H2A	92815	0.389251	0.759194
FOXD1	2297	-0.287687	0.75824
BRI3	25798	0.290895	0.757704
FAM89B	23625	0.34133	0.755946
SNORA63	6043	-0.639322	0.755946
CYR61	3491	-0.282687	0.754128
GNPDA1	10007	0.268776	0.752131
SNORA40	677822	0.379654	0.751833
IDH1	3417	0.280784	0.750611
IER3	8870	0.281244	0.749955
LOC100289361	100289361	-0.559937	0.74775
CCNB1IP1	57820	-0.273461	0.747094
FASN	2194	0.263866	0.746915
HPCAL1	3241	0.269621	0.746558
CALD1	800	-0.361198	0.746439
UAP1L1	91373	0.299655	0.74626
SNORA68	26780	-2.22448	0.742862
SNORA25	684959	1.06472	0.742028
LPIN1	23175	0.266015	0.741968
SNHG7	84973	-0.269382	0.741968
NAV2	89797	0.406956	0.741879
MIR378I	100616259	-5.75026	0.740657
SNHG6	641638	-0.244281	0.740031
ZFAS1	441951	-0.24163	0.739167
not found, see GeneID	NR_003690	-1.89388	0.738839
LACTB	114294	0.40134	0.738332
IMMP1L	196294	-0.594389	0.738064
MIR4784	100616378	-5.73158	0.736812
CBLB	868	0.286191	0.735978
GAS5	60674	-0.226302	0.735441
ENC1	8507	-0.28446	0.733862
KCNN4	3783	0.244391	0.733176
SNX24	28966	-0.376084	0.732789
EFNB2	1948	0.235834	0.7327
NSDHL	50814	0.265819	0.732252
HMSD	284293	-0.419001	0.732133
SNORA50C	677842	0.54421	0.731984
SNORA61	677838	0.356546	0.73115
STRIP2	57464	0.326234	0.730971
MED10	84246	-0.229256	0.726799
MIR5047	100616408	-0.487378	0.726799
RDH11	51109	0.242129	0.726769
TAGLN2	8407	-0.216881	0.726083
HIST1H4H	8365	-1.32713	0.725189
RHBDD3	25807	0.320823	0.724087
HEXB	3074	0.220899	0.72355
MIR1915	100302129	-5.64989	0.72349
SNORD1C	677850	-5.64989	0.72349
ENO2	2026	0.217998	0.722358
IFI16	3428	0.211741	0.72206
MT1M	4499	0.218166	0.720451
MGST3	4259	0.226847	0.720153
DYRK3	8444	0.273573	0.720063
not found, see GeneID	100302165	-1.9035	0.719318
STX3	6809	0.269404	0.718186
NPC2	10577	0.223054	0.718126
STC1	6781	0.195248	0.717947
SNORA3A	619562	0.607972	0.717172
AOX1	316	-0.29491	0.716666
METRNL	284207	0.253467	0.716189
POLB	5423	-0.267279	0.71607
PPP1R15A	23645	0.203559	0.715414
PHLDA2	7262	0.197082	0.715354
IL11	3589	0.319965	0.715205
VTRNA1-2	56663	5.57649	0.71452
MTMR2	8898	-0.238952	0.714401
SNORD88B	692203	0.533039	0.713745
KIF2C	11004	-0.205537	0.713417
CFAP45	25790	-0.414864	0.713179
PPP1R3B	79660	0.244448	0.711838
GALNT12	79695	0.326483	0.71145
TTYH3	80727	0.215839	0.71145
ANXA1	301	-0.243165	0.711152
PCYT2	5833	0.297011	0.710824
VEGFB	7423	0.209704	0.709245
CAVIN3	112464	0.391853	0.708977
MCTP1	79772	0.245864	0.708887
NPC1	4864	0.285808	0.708857
SBDSP1	155370	-0.255465	0.708559
SNHG8	100093630	-0.197211	0.708321
STAMBPL1	57559	-0.222118	0.706831
SIK1	150094	0.288597	0.706533
SNORA64	26784	0.462866	0.706533
SNORA41	619569	-1.51653	0.705847
MEPCE	56257	0.191839	0.705013
SLC31A2	1318	0.259943	0.704804
ACAT2	39	0.200125	0.704745
MIR4674	100616301	-5.52888	0.704745
MIR4754	100616168	-5.52475	0.704715
SNORA36A	677817	-5.50806	0.704655
CD63	967	0.179296	0.703672
BCYRN1	618	0.214637	0.70087
DBI	1622	0.175625	0.700662
MICAL2	9645	-0.330991	0.700632
MIR423	494335	5.50135	0.700066
MIR632	693217	5.48134	0.700006
FLYWCH1	84256	0.233055	0.699917
MXD4	10608	0.322548	0.699738
VAC14	55697	0.193214	0.698844
ARL5A	26225	-0.209689	0.698814
MIR572	693157	-1.23776	0.698248
ITGA5	3678	0.185616	0.698128
GDF15	9518	0.324781	0.696221
FLCN	201163	0.331225	0.695923
ETS1	2113	-0.178314	0.695714
MT2A	4502	0.168752	0.695625
MMAB	326625	0.428398	0.69485
MIR659	724029	5.45654	0.69482
SNORD88A	692202	5.45654	0.69482
ENTPD7	57089	0.22085	0.694582
SNHG15	285958	-0.178587	0.694433
LRRC75A-AS1	125144	-0.165871	0.694403
EBP	10682	0.179841	0.694284
MT1X	4501	0.170578	0.694284
TUBB3	10381	0.209252	0.694284
MVK	4598	0.32678	0.693926
CTSL	1514	0.167481	0.692734
CEBPB	1051	0.200204	0.692674
SNORA56	677835	2.00399	0.692198
LOC391322	391322	-1.20757	0.690618
LIMK1	3984	0.200256	0.689724
CDK16	5127	-0.17781	0.689635
RNA45SN5	100861532	0.24348	0.689575
CTGF	1490	-0.361219	0.689158
FLOT1	10211	0.166481	0.688949
SIGIRR	59307	0.194541	0.688264
RRAGC	64121	0.228191	0.687608
PRSS22	64063	0.225128	0.686774
HDAC9	9734	0.273711	0.686505
MGAT4B	11282	0.171641	0.686356
TUBA1A	7846	0.218389	0.68582
FLYWCH2	114984	0.17349	0.685492
ATP6V1B2	526	0.174428	0.684598
CEP250	11190	0.231279	0.684211
EBNA1BP2	10969	-0.161353	0.684091
AMOTL2	51421	-0.250885	0.683644
CDC20	991	-0.163767	0.683614
TM7SF2	7108	0.211111	0.682989
LSS	4047	0.202761	0.682631
BCS1L	617	-0.215037	0.682452
SNORD94	692225	2.03031	0.682303
SHANK1	50944	0.168486	0.679621
MPG	4350	0.168543	0.679293
BLVRB	645	0.171848	0.679114
MIR619	693204	-5.34246	0.679055
NUDCD1	84955	-0.17071	0.678548
NOP16	51491	-0.160762	0.677922
LPCAT1	79888	0.156211	0.677684
SURF1	6834	0.202072	0.677416
NFU1	27247	-0.180506	0.676939
FTL	2512	0.150502	0.676462
EDEM1	9695	0.190439	0.675985
HSPA4L	22824	-0.20021	0.675449
SSR3	6747	-0.147846	0.675001
KIAA1191	57179	-0.166182	0.674823
LIPA	3988	0.191233	0.674465
SNORD69	692109	-1.5029	0.674286
ATP6V1F	9296	0.154273	0.673809
LZTS2	84445	0.16518	0.673809
HACD2	201562	-0.193933	0.67366
MVD	4597	0.214038	0.673392
CD9	928	0.149939	0.672647
TSC22D4	81628	0.158814	0.6722
SKA2	348235	-0.157384	0.671723
UBE2L6	9246	0.18122	0.671485
PEA15	8682	0.154749	0.671187
PTTG1	9232	-0.146629	0.671187
MAD2L1	4085	-0.152242	0.670799
GFPT2	9945	0.150226	0.670561
SNORD84	692199	-1.50256	0.670293
VAT1	10493	0.152059	0.669339
BORCS6	54785	0.301545	0.66919
MIR210	406992	5.26938	0.668922
EMP3	2014	0.15294	0.668832
FDX1L	112812	-0.188724	0.668803
PHYH	5264	0.202893	0.667491
RNY4	6086	0.744772	0.667312
MIR1909	100302210	1.06411	0.666716
BNIP3L	665	0.197022	0.666538
RNF208	727800	0.183909	0.666239
ORC6	23594	-0.166569	0.665941
CAMK2N1	55450	-0.169673	0.665703
CCDC84	338657	-0.314329	0.665494
CYTOR	112597	-0.1582	0.665435
HSPD1	3329	-0.136757	0.665047
CTNNAL1	8727	-0.149275	0.664392
RNU6-31P	100873740	-5.24893	0.663498
LIF	3976	0.166528	0.663349
WBP2	23558	0.151928	0.663289
EVC	2121	0.297501	0.663229
SREBF1	6720	0.17073	0.66311
DUSP2	1844	0.212019	0.66308
TMEM126B	55863	-0.16788	0.66308
ST6GALNAC4	27090	0.144621	0.662753
NFKBIA	4792	0.203366	0.662544
TTC9C	283237	0.246463	0.662157
BZW1	9689	-0.140324	0.662097
PINX1	54984	-0.193001	0.662037
RRAS	6237	0.263086	0.661084
NDUFB8	4714	0.136911	0.660905
HIST1H2AM	8336	0.605115	0.660786
ALCAM	214	-0.18525	0.660696
VPS11	55823	0.231341	0.660219
MBOAT7	79143	0.146777	0.659713
SH2B3	10019	0.138576	0.658461
HIST1H2BK	85236	0.17274	0.658431
CARS2	79587	0.159179	0.658074
ASAH1	427	0.167497	0.657507
ZNF438	220929	-0.13533	0.656494
FBXL16	146330	0.192577	0.656256
IGFBP6	3489	0.138672	0.656047
PI4K2A	55361	0.162628	0.655987
ATG16L2	89849	0.221046	0.655838
ZWINT	11130	-0.140847	0.655779
CFD	1675	0.437676	0.65557
DVL2	1856	0.157822	0.655302
RWDD1	51389	-0.15863	0.655302
PAK1IP1	55003	-0.154055	0.655153
SLC25A23	79085	0.16199	0.655034
COL4A3BP	10087	0.202104	0.654944
USE1	55850	-0.183311	0.654706
TMSB4X	7114	-0.138483	0.65411
PGAM5	192111	-0.137901	0.653871
PQLC2	54896	0.203208	0.653812
C19orf33	64073	-0.337433	0.653782
CBX1	10951	-0.135692	0.653722
CSKMT	751071	-0.581419	0.653663
FAM102A	399665	0.216254	0.653395
ILVBL	10994	0.168889	0.652649
MIDN	90007	0.161417	0.6525
RTN4RL2	349667	0.215053	0.652024
PPIL3	53938	-0.200428	0.651934
BTBD6	90135	0.158747	0.651726
H1F0	3005	0.137119	0.651726
IFRD1	3475	-0.211986	0.651577
RN7SK	125050	0.30214	0.651547
DGKI	9162	0.381493	0.651487
B4GALT6	9331	0.156078	0.651457
ALKBH7	84266	0.175518	0.651279
SNHG5	387066	-0.125789	0.650831
RXYLT1	10329	-0.221356	0.650623
CFDP1	10428	0.165602	0.650265
ZC3H8	84524	-0.234258	0.650146
SLC38A7	55238	0.249943	0.649878
LMF1	64788	0.273004	0.649759
CETN2	1069	0.14537	0.649401
MICA	100507436	0.17227	0.649192
GNG10	2790	0.201494	0.648596
ATP6AP1	537	0.143114	0.648566
TMED8	283578	0.283966	0.648447
LCP1	3936	0.129148	0.648358
MIR4721	100616256	-1.51796	0.648328
ASS1	445	0.158231	0.648239
G6PD	2539	0.149726	0.647792
TIAL1	7073	-0.15764	0.647672
OCIAD2	132299	0.12851	0.647523
LINC02085	152225	-0.234333	0.647464
RNASEK	440400	0.211596	0.647464
NQO1	1728	0.144194	0.647315
TMEM250	90120	0.157463	0.647136
ID3	3399	0.173885	0.646808
JOSD2	126119	0.174053	0.646808
PLEKHM1	9842	0.295506	0.646689
BCL2A1	597	-0.131098	0.64645
SLC35B2	347734	0.13623	0.646301
PHETA1	144717	0.193902	0.646063
CCRL2	9034	0.363718	0.645556
MTG1	92170	0.172037	0.645437
RAB24	53917	-0.169244	0.645229
MUC1	4582	0.630385	0.64499
VPS39	23339	0.180331	0.644752
MTHFD2	10797	-0.12913	0.644484
SPHK1	8877	0.128526	0.644424
MRPL47	57129	-0.139121	0.644305
CDCP1	64866	0.13778	0.644275
CTSD	1509	0.131784	0.644185
ACACA	31	0.208273	0.643619
CHMP6	79643	-0.181345	0.643619
SNX33	257364	0.215447	0.643411
JUNB	3726	0.150976	0.642934
ADTRP	84830	0.157444	0.642904
NIPSNAP1	8508	0.142496	0.642815
JUND	3727	0.163763	0.642725
DBF4B	80174	-0.220002	0.642695
LAMA1	284217	0.219002	0.642695
SCARNA16	677781	0.834163	0.642636
FDPS	2224	0.133296	0.642427
ABHD2	11057	0.203322	0.642159
LOC100288911	100288911	-0.645687	0.64195
HID1	283987	0.210445	0.641533
SNORA84	100124534	1.03551	0.641086
PVT1	5820	-0.20821	0.640788
LAMTOR5	10542	0.128118	0.640758
RAB30-AS1	100506233	-0.273454	0.640579
TPP1	1200	0.144492	0.640222
DPM3	54344	0.135028	0.640162
SCARNA15	677778	5.07284	0.640013
ARHGAP27	201176	0.317079	0.639983
TAP1	6890	0.188446	0.639864
MARS2	92935	-0.162883	0.639566
PLEC	5339	0.145118	0.639447
CRIP2	1397	0.300145	0.639357
PROSER3	148137	-0.300409	0.639357
SLC35E3	55508	0.216536	0.639328
PHF5A	84844	-0.131488	0.639238
HIST1H4D	8360	-1.52532	0.63894
BUD31	8896	-0.134251	0.638761
TAF13	6884	-0.129312	0.637957
MINDY3	80013	-0.166125	0.637897
TCEAL9	51186	0.132506	0.637778
JSRP1	126306	0.158395	0.637569
LBX2-AS1	151534	0.23322	0.637539
RGS2	5997	-0.249388	0.63748
STMN3	50861	0.158976	0.637361
S100A2	6273	0.115611	0.637182
SIPA1L1	26037	0.157003	0.637063
HMGA1	3159	0.11728	0.637033
PLGRKT	55848	-0.148574	0.637003
SKA3	221150	-0.148449	0.637003
FLVCR1-DT	642946	-0.449132	0.636765
PDP1	54704	0.157478	0.636765
MT1E	4493	0.115945	0.636735
ANKRD13A	88455	-0.145899	0.636675
ERG28	11161	0.152094	0.636616
SBDS	51119	-0.129774	0.636526
GLMP	112770	0.151133	0.635602
RPF2	84154	-0.12843	0.635602
KREMEN2	79412	0.183169	0.635513
RNF185	91445	0.171345	0.635304
ACTL6A	86	-0.129178	0.635036
DUSP3	1845	0.149688	0.634798
LINC01578	100507217	-0.159821	0.634798
GLRX	2745	0.118429	0.634589
FRMD6	122786	-0.137832	0.634529
LIAS	11019	-0.226689	0.634529
COQ3	51805	-0.146308	0.634082
NUDT22	84304	0.1455	0.634082
PCOLCE	5118	0.216108	0.633993
CD44	960	-0.130562	0.633874
RAB29	8934	0.172291	0.633874
TGIF1	7050	0.172166	0.633874
STX17-AS1	441461	-1.52096	0.633427
TP53I11	9537	0.214442	0.632711
AZI2	64343	-0.200073	0.632413
LCMT1	51451	-0.153009	0.632235
RAB7A	7879	0.116342	0.632175
MVP	9961	0.211711	0.631996
RNU2-1	6066	-0.450782	0.631966
LRP1	4035	0.286737	0.631847
PRKCQ-AS1	439949	-0.345348	0.631698
BRPF3	27154	0.194333	0.630476
AVL9	23080	0.176674	0.630297
NME4	4833	0.125709	0.630238
PCSK9	255738	1.31877	0.630208
SC5D	6309	0.267714	0.629999
WIPI1	55062	0.205101	0.629672
MFHAS1	9258	0.218674	0.629046
GTF3C6	112495	-0.116891	0.628986
PACS1	55690	0.148667	0.628837
GRN	2896	0.124967	0.628539
TATDN1	83940	-0.131602	0.62845
FKBP15	23307	0.130999	0.62836
CDK2AP2	10263	0.146248	0.627764
KRT18	3875	-0.122987	0.627764
MTRNR2L8	100463486	-0.124869	0.627764
TGFBRAP1	9392	0.155293	0.627496
FRG1BP	284802	-0.220772	0.627436
CTSB	1508	0.130992	0.627407
PTMS	5763	0.115949	0.627347
CASP4	837	-0.115045	0.62693
ILK	3611	-0.121691	0.626811
KNL1	57082	-0.185819	0.626811
FAM216A	29902	-0.158283	0.626483
TMEM238	388564	-0.43539	0.626125
SLC25A32	81034	-0.128555	0.626095
RNU11	26824	4.97817	0.625946
PLPP2	8612	0.125128	0.625857
NUP54	53371	-0.131114	0.625678
CORO1B	57175	0.123413	0.625142
THOC7	80145	-0.132117	0.625142
BAK1	578	0.122653	0.625112
KLHL21	9903	0.127713	0.624605
TYMS	7298	-0.122749	0.624486
HAGHL	84264	0.154499	0.624396
PMS1	5378	-0.238397	0.624009
SEPT3	55964	0.243635	0.624009
TOLLIP	54472	0.157455	0.624009
EHBP1L1	254102	0.133235	0.623204
ATPAF2	91647	0.214008	0.623175
BTBD2	55643	0.153309	0.622787
SNORD88C	692204	-1.49048	0.622728
TCIRG1	10312	0.160477	0.622519
S100A6	6277	0.110498	0.622102
HSP90AA1	3320	-0.108935	0.621744
NCL	4691	-0.107214	0.621744
LINC00869	57234	-0.741613	0.621714
HMGN5	79366	-0.205595	0.621625
TIMP1	7076	0.106819	0.621506
DOCK4	9732	-0.261746	0.621297
ANLN	54443	-0.121637	0.62091
BNIP1	662	-0.173484	0.620761
NDUFA7	4701	0.117278	0.620582
CHPF	79586	0.13011	0.620373
CRYZ	1429	-0.136178	0.620343
ZNF432	9668	0.331153	0.619986
LGALS3	3958	0.215419	0.619777
GSTO1	9446	0.110201	0.619688
HNRNPD	3184	-0.112589	0.619658
DUT	1854	-0.117024	0.619598
DNAJA1	3301	-0.113899	0.619539
FOSL1	8061	0.114538	0.61936
TROAP	10024	-0.149438	0.61927
SNORA74B	677841	4.94713	0.619211
FAM83F	113828	0.181245	0.618853
ATG2A	23130	0.168674	0.618108
PKD1P1	339044	0.171951	0.618108
NDUFAF6	137682	-0.164181	0.618019
MRPL43	84545	0.126677	0.61775
STX4	6810	0.127169	0.617661
ATP1B1	481	-0.167996	0.617631
ID1	3397	0.192491	0.617214
BUB3	9184	-0.111286	0.617095
MAPKAPK3	7867	0.116822	0.617035
FAM83D	81610	-0.120441	0.616976
MAGEB17	645864	0.235557	0.616886
DNAJC2	27000	-0.117677	0.616767
CMC4	100272147	-0.297546	0.61638
IDH2	3418	0.143567	0.616022
TMEM120A	83862	0.158954	0.615962
DDR1	780	0.197237	0.615933
PGPEP1	54858	0.287044	0.615873
C1orf50	79078	-0.281946	0.615813
HNRNPDL	9987	-0.112315	0.615575
ZMAT5	55954	0.163564	0.615396
NIPA2	81614	-0.120329	0.61477
LENG9	94059	0.303556	0.614413
SPDL1	54908	-0.189171	0.614025
CYBA	1535	0.105624	0.613995
LINC00460	728192	-0.204046	0.613817
CLCN7	1186	0.133128	0.613787
EIF4EBP1	1978	0.105191	0.61322
RAB5B	5869	0.161498	0.613101
DNAJC9	23234	-0.11393	0.613071
PAM16	51025	-0.224467	0.612863
SPNS1	83985	0.139828	0.612684
IGF2R	3482	0.127837	0.612446
PEPD	5184	0.126316	0.612446
MAGED1	9500	0.115591	0.612356
NTSR1	4923	0.148215	0.612267
SNORA15	677803	-4.92742	0.611701
SNORA71D	677840	4.9274	0.611701
CMTM1	113540	0.573981	0.611522
SNORA60	677837	-4.88436	0.611343
SNORA80B	100302743	-4.88436	0.611343
NDUFAF5	79133	-0.173526	0.611254
C1orf52	148423	-0.146436	0.611224
VPS18	57617	0.14363	0.611104
S100A10	6281	0.114809	0.611075
DPH2	1802	-0.132436	0.611045
CTSA	5476	0.109998	0.610866
PLK1	5347	-0.113512	0.610866
CCR10	2826	0.216753	0.610628
PAFAH1B3	5050	0.123361	0.610538
RNPEPL1	57140	0.164784	0.610479
KIF11	3832	-0.119853	0.610389
TUBG2	27175	-0.28593	0.610359
NOV	4856	0.506959	0.610091
DEPDC1B	55789	-0.144672	0.610061
TECR	9524	0.109189	0.609972
RNASE4	6038	0.345607	0.609763
SLC25A1	6576	0.111339	0.609644
NUFIP1	26747	-0.221103	0.609585
MROH1	727957	0.193219	0.609346
ARL6IP5	10550	0.127796	0.609078
CDK5	1020	0.12673	0.609078
SAMD1	90378	0.128551	0.609078
TOLLIP-AS1	255512	-0.551797	0.608959
CLSTN3	9746	0.166	0.60869
MFSD14C	84278	-0.596245	0.608601
SDF2L1	23753	0.111128	0.608541
FRAT2	23401	-0.190567	0.608512
RAE1	8480	-0.107859	0.608482
ERMARD	55780	-0.20104	0.608363
NIT2	56954	0.115305	0.608184
ATG3	64422	-0.120517	0.608035
MUS81	80198	0.152323	0.608005
DNASE1L1	1774	0.207353	0.607945
ECT2	1894	-0.121978	0.607886
PAWR	5074	-0.13773	0.607856
SLC26A11	284129	0.330583	0.607767
RPP21	79897	0.273828	0.607528
BAD	572	0.125647	0.607498
FAM174B	400451	0.237934	0.607349
METTL27	155368	0.7523	0.606962
HLA-H	3136	0.205429	0.606783
TMEM206	55248	-0.171619	0.606634
ECM1	1893	0.10831	0.606306
B3GAT3	26229	0.162478	0.606187
NDUFB3	4709	-0.111586	0.606157
USP53	54532	-0.438536	0.605859
IL10RB	3588	0.136678	0.605829
POLR2I	5438	-0.117942	0.605472
PARL	55486	-0.112691	0.605204
NT5C	30833	-0.108166	0.605084
VPS16	64601	0.161188	0.604816
MRS2	57380	-0.128095	0.604548
SNN	8303	0.184441	0.60416
MAPKAPK5	8550	-0.161023	0.603713
RNF115	27246	-0.163883	0.603713
LGALS1	3956	0.101147	0.603535
S100A16	140576	0.0983559	0.603535
EMC9	51016	-0.183769	0.603386
DTYMK	1841	-0.10813	0.603266
FUBP1	8880	-0.108762	0.603177
DDI2	84301	0.227059	0.603117
CYHR1	50626	0.129617	0.602998
BOK	666	0.143451	0.60279
BCL6	604	0.286494	0.6027
NSMF	26012	-0.11224	0.602372
MPV17	4358	0.115307	0.602342
NOL11	25926	-0.10805	0.602313
CPT1A	1374	0.166317	0.602283
CD99P1	401577	-0.407195	0.602015
MAPK13	5603	0.148081	0.602015
HBEGF	1839	-0.234023	0.601836
G0S2	50486	0.0959742	0.601687
GALNT6	11226	0.124954	0.601687
UBE2T	29089	0.109905	0.601627
SNORD3A	780851	-1.48015	0.601389
HCG17	414778	-1.60093	0.601359
YIF1A	10897	0.119364	0.601121
ABHD8	79575	0.298645	0.600733
LUC7L3	51747	-0.134671	0.600525
TMEM245	23731	-0.139364	0.600346
UPF3B	65109	-0.226856	0.600227
SMURF2	64750	-0.10447	0.600167
TM4SF1	4071	0.0988529	0.600137
HMGB2	3148	-0.0953383	0.599899
FNIP1	96459	0.163506	0.599809
ACSL3	2181	0.117319	0.599422
BIRC2	329	-0.128465	0.599332
RASSF7	8045	0.173399	0.599183
ELL2	22936	-0.105028	0.599034
RPUSD1	113000	0.11247	0.599034
C8orf82	414919	0.125015	0.598975
METRN	79006	0.114419	0.598915
UPP1	7378	0.100327	0.598826
IFT46	56912	-0.212961	0.598766
GLI4	2738	0.310368	0.598409
NIP7	51388	-0.106826	0.598349
ZSWIM7	125150	-0.261408	0.598289
GSN	2934	0.144276	0.59817
SNORA1	677792	1.61439	0.598081
RIOK1	83732	-0.128301	0.597932
CAPG	822	0.111806	0.597902
PSMC1	5700	-0.0957235	0.597783
SEC61G	23480	-0.0965895	0.597783
TRMT2B	79979	-0.218403	0.597753
JMJD1C	221037	0.126848	0.597544
STUB1	10273	0.107288	0.597425
PXN	5829	0.102444	0.597276
CLIP2	7461	0.202971	0.596859
GADD45B	4616	-0.20247	0.596859
ZNHIT3	9326	-0.106634	0.596799
MIR631	693216	4.8287	0.59671
RSPRY1	89970	-0.149235	0.596591
DDX21	9188	-0.103142	0.596322
CYCS	54205	-0.107538	0.596263
P3H4	10609	0.160593	0.596263
SMAGP	57228	-0.0950739	0.596233
ABAT	18	0.311814	0.596203
SLC19A1	6573	-0.134528	0.595875
LAMC1	3915	0.134598	0.595756
NEMP2	100131211	-0.125721	0.595756
ENTPD2	954	0.108455	0.595726
COX17	10063	-0.10622	0.595518
GALE	2582	0.116346	0.595458
NAB2	4665	0.118772	0.595458
PRKAG2	51422	0.148689	0.595249
NUF2	83540	-0.122702	0.59519
SMG9	56006	-0.12026	0.595011
CCNB1	891	-0.100093	0.594743
not found, see GeneID	6081	-1.15139	0.594683
DET1	55070	0.384123	0.594475
GNL3	26354	-0.101246	0.594326
IER2	9592	0.0978977	0.594296
ARL2	402	0.121622	0.594266
CD274	29126	-0.100567	0.594266
PLPPR2	64748	-0.160241	0.593968
ACSL4	2182	-0.114493	0.59367
ASPH	444	-0.103805	0.59367
SARNP	84324	-0.106275	0.59367
GSEC	399972	0.638263	0.59364
KIAA0100	9703	-0.112205	0.59358
SNAP23	8773	-0.111873	0.593402
LZTR1	8216	0.170012	0.593253
MRPL58	3396	-0.115436	0.592984
GNPTG	84572	0.189438	0.592776
BUB1B	701	-0.106808	0.592627
COPS4	51138	-0.113452	0.592627
ABHD4	63874	0.230481	0.592299
POLE3	54107	-0.104971	0.592239
SELENOT	51714	-0.104999	0.59221
FAM204A	63877	-0.134491	0.59212
CNN2	1265	-0.100155	0.592031
FAM213A	84293	0.136472	0.591822
GAS2L3	283431	0.193038	0.591792
URI1	8725	-0.134823	0.591792
EIF3J	8669	-0.116505	0.591524
SPSB1	80176	0.127886	0.591435
MYL5	4636	-0.573084	0.591315
SH3BP5L	80851	-0.0983314	0.591256
SPSB2	84727	-0.236524	0.591017
SNRNP48	154007	-0.15584	0.590988
DDIT3	1649	0.14966	0.590868
RAB3IP	117177	0.148398	0.590868
DDAH1	23576	-0.109924	0.59066
ETHE1	23474	0.10623	0.590541
HIST1H2AE	3012	0.368389	0.590481
KLHL36	79786	0.195805	0.590362
HNRNPH3	3189	-0.104078	0.590272
CD276	80381	0.123935	0.590183
TOM1	10043	0.181237	0.590094
EGR1	1958	0.104545	0.590034
HPS1	3257	0.170516	0.589945
TMEM223	79064	0.167513	0.589945
PSMB10	5699	0.12482	0.589915
HYAL2	8692	0.154316	0.589736
MID1IP1	58526	0.14365	0.589557
ACP1	52	-0.0998982	0.589408
MIR328	442901	-4.75691	0.588961
MIR3620	100500810	4.76296	0.588961
MIR4469	100616115	4.7551	0.588961
MIR5187	100847090	-4.7636	0.588961
SNORD59B	692090	-4.75691	0.588961
ZBTB43	23099	0.179499	0.588931
TRIAP1	51499	-0.116954	0.588603
EFCAB11	90141	-0.224986	0.588544
OARD1	221443	-0.18574	0.587858
AP1G2	8906	0.355258	0.587799
CRYBB2P1	1416	-0.13697	0.58768
C1orf109	54955	-0.15132	0.58762
NDUFS7	374291	0.0969142	0.587531
EFL1	79631	0.119624	0.587501
FAM83H	286077	0.113092	0.587322
SPHK2	56848	-0.208588	0.587292
UBE2N	7334	-0.10087	0.587262
DTNBP1	84062	0.160632	0.587113
COMMD6	170622	0.12272	0.586994
PSMB9	5698	0.186436	0.586934
CERCAM	51148	0.113509	0.586905
SARAF	51669	0.0994032	0.586815
LETM2	137994	-0.340505	0.586785
TMEM14B	81853	-0.101044	0.586577
PELI3	246330	0.196788	0.586219
ZNF473	25888	-0.19706	0.586219
UBE2I	7329	0.0985251	0.58604
HIST1H2BG	8339	-0.460228	0.585862
CCDC69	26112	0.254362	0.585802
IFT27	11020	0.2695	0.585802
TAX1BP3	30851	-0.254406	0.585802
DDX18	8886	-0.0964989	0.585713
UTP18	51096	-0.10242	0.585653
AMDHD2	51005	0.152155	0.585534
ARHGAP11A	9824	-0.106721	0.585415
SNORD12	692057	0.642601	0.585415
TRIT1	54802	-0.133337	0.585385
LYPLA2	11313	0.0993067	0.585236
TFRC	7037	-0.103637	0.585236
ATP6V1E1	529	0.104447	0.585146
ARPC4	10093	-0.0956754	0.584997
GRK5	2869	-0.330705	0.584878
KCTD15	79047	0.158348	0.584789
RAB11B	9230	0.103716	0.584669
ZNF622	90441	0.106687	0.58455
EPHX1	2052	0.166296	0.584491
LRR1	122769	-0.133093	0.584401
CITED4	163732	0.106321	0.584342
SAFB	6294	-0.103947	0.584342
SNORA55	677834	1.60777	0.584312
SMG5	23381	-0.112516	0.583299
HDAC3	8841	-0.0982606	0.58315
ANAPC13	25847	-0.108104	0.58303
RPP25	54913	0.105375	0.58303
TBC1D23	55773	-0.14157	0.582881
SLC10A3	8273	0.132354	0.582822
WBP1L	54838	0.162044	0.582613
CPZ	8532	0.357171	0.582315
GSTK1	373156	0.103962	0.582315
CCDC28B	79140	0.177422	0.582106
PGAM4	441531	-0.259144	0.582106
AADAT	51166	-0.12686	0.581928
TFAM	7019	-0.119578	0.581928
LYAR	55646	-0.098933	0.58154
SPG7	6687	0.137322	0.581451
ALDH4A1	8659	0.184808	0.581183
CLIC4	25932	-0.102716	0.580974
MIR4515	100616404	4.7197	0.580974
not found, see GeneID	100500805	-4.7088	0.580914
CXCL16	58191	0.107903	0.580885
ULBP3	79465	0.151208	0.580855
MIR103A2	406896	-4.70139	0.580825
MIR27A	407018	-4.70139	0.580825
MIR3074	100422842	-4.67342	0.580825
SNORD12C	26765	-4.68337	0.580825
SNORD20	6082	-4.691	0.580825
PHETA2	150368	0.205833	0.580736
STXBP1	6812	0.109245	0.580736
CCDC47	57003	-0.102356	0.580676
ABL2	27	0.123867	0.580557
CAMK2N2	94032	0.115998	0.580259
SNORD23	692091	-0.276565	0.58002
MET	4233	0.119073	0.579901
VCPKMT	79609	-0.251219	0.579454
TNKS	8658	0.230665	0.579394
FAM92A	137392	0.0974326	0.579365
DNASE2	1777	0.116884	0.579305
ATP6V1C1	528	0.0996583	0.579186
PRPF38A	84950	-0.113417	0.579067
RRBP1	6238	0.103362	0.579067
PLD3	23646	0.143898	0.578977
C1QBP	708	-0.0852098	0.578769
EPB41L1	2036	0.146408	0.578649
FBL	2091	-0.0852603	0.57856
PLP2	5355	0.0930495	0.57856
BUB1	699	-0.0989642	0.578471
TSC1	7248	0.178167	0.578411
CCND1	595	0.100733	0.578262
MTRNR2L2	100462981	-0.0850222	0.578262
CHCHD4	131474	-0.138693	0.578232
BCAR3	8412	0.216463	0.577994
RNU4-2	26834	1.61321	0.577785
MARVELD1	83742	0.125344	0.577517
GPC1	2817	0.105582	0.577338
TCP1	6950	-0.090447	0.577338
NBN	4683	-0.100105	0.577278
CLN5	1203	0.15559	0.577189
MRPS17	51373	-0.0967124	0.577189
MSANTD3	91283	0.102155	0.577189
PLOD3	8985	0.0990683	0.577189
GTF2H3	2967	-0.106942	0.577159
LRFN4	78999	0.115052	0.57704
SMIM4	440957	-0.101184	0.57701
ARHGAP18	93663	-0.180392	0.576921
NUMBL	9253	0.166127	0.576921
SLC38A10	124565	0.12917	0.576891
SLC25A36	55186	-0.136207	0.576861
GRINA	2907	0.0903508	0.576831
NOP53	29997	0.0908734	0.576831
PSAP	5660	0.0924987	0.576831
RIDA	10247	-0.0975651	0.576802
MDK	4192	0.0850795	0.576772
KPNA2	3838	-0.089986	0.576682
ARPIN	348110	0.293611	0.576504
CCT5	22948	-0.0895218	0.576057
NUP35	129401	-0.130281	0.576057
BANF1	8815	-0.0850043	0.575967
CLTA	1211	0.0880852	0.575907
RRM2	6241	-0.0858818	0.575818
RIC1	57589	-0.187584	0.575639
ITGAX	3687	0.518295	0.57558
RPL13AP6	644511	-1.29789	0.57549
CBWD1	55871	-0.242308	0.575341
SAC3D1	29901	0.136047	0.575311
ZDHHC12	84885	0.102535	0.575222
PDCD5	9141	-0.0855559	0.574864
DVL1	1855	0.0984914	0.574775
MICU2	221154	-0.124587	0.574715
OTUD5	55593	0.123944	0.574715
CEBPG	1054	-0.133075	0.574686
CDCA7L	55536	-0.107592	0.574596
PP7080	25845	0.142961	0.574417
SNORD22	9304	0.183273	0.574358
RAB11B-AS1	100507567	0.359935	0.574298
AFG3L1P	172	-0.193521	0.574209
NET1	10276	-0.10639	0.574209
TNFSF9	8744	0.185286	0.574209
IFI6	2537	0.420768	0.574
TXNRD1	7296	0.0880013	0.57397
GTPBP4	23560	-0.0904213	0.573762
MGST1	4257	0.0895771	0.573762
USP39	10713	-0.101881	0.573613
DDIT4	54541	0.207559	0.573464
MAPKAPK5-AS1	51275	-0.207567	0.573464
HAUS2	55142	-0.118866	0.573404
MSRB1	51734	0.119023	0.573404
FSCN1	6624	0.0948891	0.573374
KCNH2	3757	0.169969	0.573344
PSMC5	5705	-0.0923317	0.573195
MYEOV	26579	-0.128035	0.573166
PNN	5411	-0.0994245	0.572987
EBAG9	9166	-0.115138	0.572748
ALOX12-AS1	100506713	0.913709	0.572391
MIR186	406962	4.63498	0.572331
MIR1908	100302263	-4.66558	0.572331
MIR26A2	407016	-4.622	0.572331
MIR4513	100616183	4.64283	0.572331
MIRLET7D	406886	4.61864	0.572331
SLC6A8	6535	0.0978113	0.571944
DHRS13	147015	0.161109	0.571884
NME3	4832	0.115039	0.571795
SBNO2	22904	0.123452	0.571795
DCAF12	25853	-0.110998	0.571705
APOC1	341	-0.287402	0.571676
TMCO3	55002	0.151579	0.571526
EMP1	2012	-0.0918393	0.571467
PSMD14	10213	-0.0931282	0.571377
HIST1H3G	8355	0.783037	0.571258
PRKAG2-AS1	100505483	-0.257023	0.571228
GTF2IRD1	9569	0.160044	0.57093
PLEKHO1	51177	0.156402	0.57093
TBXA2R	6915	0.366026	0.570871
VPS26C	10311	0.127184	0.570871
MATR3	9782	-0.0930313	0.570543
DKC1	1736	-0.0936237	0.570275
NFKBIL1	4795	0.200305	0.570096
TMEM60	85025	0.132062	0.570066
COQ10B	80219	0.106338	0.570036
C4orf48	401115	0.1029	0.570007
HIST2H2BC	337873	0.269621	0.570007
POP5	51367	-0.0977116	0.56956
KARS	3735	-0.0874179	0.56947
MIR589	693174	0.649068	0.569411
RILPL2	196383	-0.116167	0.569321
EIF1AX	1964	-0.0934706	0.569291
LYPLA1	10434	-0.0899074	0.569291
RPL7L1	285855	-0.0881192	0.569291
IPO13	9670	0.2254	0.569232
RASSF1	11186	-0.167876	0.569232
RBM39	9584	-0.0919827	0.569023
RPS19BP1	91582	-0.0908676	0.568934
XPO1	7514	-0.0886012	0.568934
FNDC8	54752	0.578587	0.568576
NASP	4678	-0.0865383	0.568516
CDKN1A	1026	0.0854692	0.568487
TMEM147	10430	0.0893712	0.568487
REXO2	25996	-0.0917159	0.568338
HASPIN	83903	-0.153415	0.568218
MED20	9477	-0.199982	0.568099
NDUFB1	4707	0.0935031	0.56804
HIST1H2BH	8345	-0.115916	0.56798
TPRG1L	127262	0.115093	0.56798
EHD1	10938	0.101543	0.56792
EXOSC4	54512	0.0925121	0.56792
SYNCRIP	10492	-0.0962303	0.56792
OGFOD1	55239	-0.101751	0.567771
ORAI3	93129	0.273977	0.567593
WDR54	84058	0.103721	0.567593
TOP3B	8940	0.185765	0.567503
FADS3	3995	0.122927	0.567354
ZNF556	80032	0.233241	0.567354
ABCD1	215	0.148503	0.567235
FLJ20021	90024	-0.980076	0.567145
GRPEL1	80273	-0.0887655	0.567145
ANP32E	81611	-0.09047	0.567116
PCNP	57092	-0.0889204	0.567026
PFKFB4	5210	0.291628	0.566996
PIN4	5303	0.239417	0.566877
SNORA44	677825	0.446269	0.566847
SWSAP1	126074	0.452589	0.566847
ORC5	5001	-0.0954459	0.566758
IRF7	3665	0.384064	0.566698
ZNF391	346157	0.511103	0.56646
CCAR2	57805	-0.0949482	0.566371
ARRB2	409	-0.094173	0.566311
BMS1	9790	-0.104277	0.565983
STK19	8859	-0.280302	0.565894
NAA50	80218	-0.0882682	0.565715
RNF113A	7737	-0.126153	0.565596
PKN1	5585	0.0994873	0.565566
CMC2	56942	-0.100887	0.565387
ELOVL6	79071	0.102504	0.565387
OMA1	115209	-0.234809	0.565238
GALK1	2584	0.123099	0.56503
ANKRD39	51239	0.109133	0.56497
NUP210	23225	0.0999614	0.56497
PDCD2L	84306	-0.128716	0.56497
CDKN1C	1028	0.432168	0.564851
BOLA3	388962	-0.0900731	0.564761
POR	5447	0.0968404	0.564553
RAB5IF	55969	0.10303	0.564284
AREL1	9870	-0.120232	0.564225
ZNF273	10793	-0.293423	0.564165
RNU4ATAC	100151683	-1.46866	0.563748
HS1BP3	64342	0.178267	0.563718
ZBTB11	27107	-0.175911	0.563718
MIR1178	100302274	4.55513	0.563599
MIR3960	100616250	4.56298	0.563599
MIR4263	100422965	-4.61353	0.563599
MIR4516	100616258	-4.58875	0.563599
MIR4640	100616237	4.57074	0.563599
RNY5	6090	-4.59661	0.563599
SCARNA1	677774	-4.59678	0.563599
SNORD91B	692208	-4.58875	0.563599
TSG101	7251	0.100693	0.56351
NARFL	64428	0.161231	0.56345
ZNF76	7629	-0.160955	0.56345
TIMM9	26520	0.110716	0.56339
SELENON	57190	0.0885853	0.563301
ARL9	132946	-0.298487	0.562794
IFT43	112752	0.134956	0.562764
SMIM29	221491	0.134812	0.562764
LIN7C	55327	-0.143996	0.562466
TMEM156	80008	-0.140289	0.562466
RNF145	153830	0.0891742	0.562377
SELENOH	280636	-0.0868679	0.562377
SNORD14C	85389	0.473827	0.562377
LEAP2	116842	-2.2836	0.562258
NUCB1	4924	0.0926123	0.562139
SLC4A2	6522	0.087023	0.562079
MLX	6945	0.108636	0.56196
REEP2	51308	0.107582	0.56196
TIGD3	220359	0.790877	0.5619
RPA2	6118	-0.0943004	0.561811
MOK	5891	-0.255884	0.561632
NUDT18	79873	0.438664	0.561602
C15orf41	84529	0.290088	0.561572
SNHG1	23642	-0.0874644	0.561423
RPS26P11	441502	1.807	0.561304
TAF1B	9014	-0.141331	0.561304
PWP1	11137	-0.0877015	0.561006
FGD1	2245	0.151383	0.560827
LGALS8	3964	0.151086	0.560827
ZFAND2A	90637	-0.154466	0.560827
NCS1	23413	0.0905051	0.560619
BCL7C	9274	-0.0880629	0.560499
RAD18	56852	-0.140626	0.560321
ATP5F1EP2	432369	-0.608304	0.560291
EED	8726	-0.113935	0.560261
CD58	965	0.218756	0.560172
SLC17A5	26503	0.17821	0.560172
SVBP	374969	-0.183971	0.560172
NMRK1	54981	-0.324607	0.559933
LAP3	51056	-0.0918559	0.559695
UBE2E1	7324	-0.0867636	0.559516
RNF168	165918	0.148428	0.559486
ARHGAP29	9411	-0.395268	0.559456
HLA-E	3133	0.0942418	0.559218
LINC00339	29092	0.195344	0.558711
EEFSEC	60678	0.233009	0.558533
ITPKA	3706	0.126621	0.558443
PSPC1	55269	-0.0941377	0.558205
CNPY3	10695	-0.10654	0.558175
NUDT15	55270	-0.106325	0.558175
PPAT	5471	-0.103922	0.558145
WLS	79971	0.0997052	0.558145
VPS29	51699	-0.0918373	0.557996
EIF2S1	1965	-0.0897759	0.557907
PJA2	9867	0.117889	0.557847
AVPI1	60370	0.219146	0.557787
BOP1	23246	-0.0871933	0.557638
SETD9	133383	-0.264082	0.557042
ZNF771	51333	0.317177	0.557042
CDK5RAP1	51654	-0.101921	0.556893
LBHD1	79081	-0.0924788	0.556864
RHOF	54509	0.175785	0.556685
GGA1	26088	-0.115109	0.556595
SLC35D2	11046	0.107331	0.556268
TWNK	56652	-0.109032	0.556268
USP16	10600	-0.105373	0.556268
ALG5	29880	-0.10336	0.556238
INTS13	55726	-0.101534	0.556238
ARMC8	25852	-0.147183	0.556178
GCHFR	2644	0.12007	0.556029
RRP9	9136	-0.0907528	0.55594
ERLIN1	10613	-0.10116	0.55591
LRRC8A	56262	0.107014	0.555731
EHD2	30846	0.210987	0.555671
HACD1	9200	-0.217238	0.555671
NFKBIB	4793	0.132053	0.555642
KCTD17	79734	0.116349	0.555403
KCTD9	54793	-0.120323	0.555403
TSEN15	116461	-0.121186	0.555403
PET117	100303755	-0.158617	0.555344
GPATCH4	54865	-0.0853377	0.555314
MARS	4141	-0.0909185	0.555165
IL27RA	9466	0.105552	0.554986
MARC1	64757	0.182226	0.554926
MIR1262	100302279	4.52444	0.554897
MIR3651	100500918	-4.4992	0.554867
MIR568	693153	4.49442	0.554867
MIR614	693199	-4.4992	0.554867
MIR943	100126332	4.50935	0.554867
BID	637	-0.0962697	0.554837
DYNC1H1	1778	0.0909193	0.554837
RNASEH2B	79621	0.118627	0.554718
LRRC8E	80131	0.193965	0.554569
OSBP2	23762	0.192712	0.554569
PLEKHH3	79990	0.169063	0.554509
SINHCAF	58516	-0.0862867	0.554301
RPL23AP7	118433	0.259202	0.554271
PROS1	5627	0.120855	0.554032
NPM1	4869	-0.0804147	0.553883
FANCI	55215	-0.0927705	0.553853
HSPA8	3312	-0.0842486	0.553704
PKM	5315	0.079808	0.553704
UBB	7314	-0.0848519	0.553704
UTP3	57050	-0.0891125	0.553585
CDK5RAP3	80279	-0.124958	0.553436
MTCH1	23787	-0.142232	0.553168
HMG20B	10362	0.0932874	0.553138
CNOT7	29883	-0.0915428	0.55281
WWTR1	25937	0.110108	0.552751
NAA16	79612	-0.166823	0.552691
RAN	5901	-0.0833427	0.552691
SLC16A13	201232	0.270481	0.552542
POLD4	57804	0.127576	0.552334
PSMD2	5708	-0.0837024	0.552304
CLN3	1201	0.124634	0.552155
CARD19	84270	-0.109233	0.552125
HRASLS	57110	-0.90436	0.552125
RAD51AP1	10635	-0.11029	0.552125
HNRNPA2B1	3181	-0.0801937	0.552095
SPATA7	55812	0.368953	0.552036
CD68	968	0.0832512	0.551767
FBXO5	26271	-0.100926	0.551767
TRIP13	9319	-0.101668	0.551767
HSPH1	10808	-0.111758	0.551708
ADCY7	113	0.134838	0.551618
OPTN	10133	0.130015	0.551618
ODC1	4953	-0.0769944	0.551588
TMBIM6	7009	0.0773944	0.55141
SAP30	8819	-0.10528	0.55135
ANP32B	10541	-0.0773741	0.55129
PTGES3	10728	-0.0834078	0.551261
ZNF138	7697	-0.223641	0.551112
HMGN2	3151	-0.0766075	0.551022
PMP22	5376	-0.101392	0.550873
THRA	7067	0.149315	0.550784
CCT8	10694	-0.0828488	0.550754
RAB40C	57799	0.158292	0.550665
CMSS1	84319	-0.0887571	0.550635
ZPR1	8882	0.0883564	0.550635
ERH	2079	-0.0832538	0.550545
ARRDC4	91947	-0.289066	0.550516
C1D	10438	-0.0973106	0.550516
GMDS	2762	0.132931	0.550516
MICB	4277	0.128949	0.550516
AP4M1	9179	-0.12366	0.550426
MED29	55588	0.119129	0.550426
SERINC3	10955	0.0915582	0.550426
CLEC11A	6320	0.0770965	0.550337
WSB1	26118	0.101132	0.550218
ATP6V1H	51606	0.0947447	0.550098
CHP1	11261	0.0929615	0.550098
ZNF25	219749	-0.268317	0.54983
SNORD76	692196	0.245778	0.549771
CCT6A	908	-0.0804904	0.549562
PGM1	5236	0.113431	0.549413
TIPARP	25976	-0.106526	0.549413
ATP6V0C	527	0.0848643	0.549383
STRAP	11171	-0.0781656	0.549383
IFNAR1	3454	-0.12223	0.549353
IQCB1	9657	-0.117327	0.549353
MIF	4282	0.0809298	0.548966
N6AMT1	29104	-0.331028	0.548936
ADPRM	56985	-0.219335	0.548906
FITM2	128486	-0.216179	0.548906
XRCC5	7520	-0.0765289	0.548906
TMEM185B	79134	0.1052	0.548727
COX7B	1349	0.0843737	0.548668
RAD21	5885	-0.0762137	0.548608
ZRANB2	9406	-0.0968797	0.548608
RBBP9	10741	-0.138253	0.548459
PA2G4	5036	-0.0767668	0.5484
AXL	558	-0.0826345	0.548131
UCHL5	51377	-0.103215	0.548042
PRDX3	10935	-0.0798515	0.547953
FHL2	2274	0.0767137	0.547833
RAD17	5884	-0.145254	0.547833
EXOC5	10640	-0.1172	0.547774
HERPUD1	9709	0.103519	0.547744
HIRA	7290	-0.103388	0.547744
ATF4	468	-0.0811897	0.547684
C2CD2	25966	0.0763335	0.547565
PPP5C	5536	-0.0906412	0.547565
RBM28	55131	-0.0856022	0.547535
RCC1L	81554	-0.0869529	0.547535
CDK6	1021	-0.168815	0.547506
DYNLRB1	83658	0.0784236	0.547476
ZNF777	27153	0.107734	0.547416
MDFI	4188	0.143771	0.547327
CTNS	1497	0.269455	0.547267
TNFRSF12A	51330	0.0766632	0.547267
PFKL	5211	0.0996757	0.547237
C2orf76	130355	-0.284865	0.547118
CSE1L	1434	-0.0810231	0.547088
MITD1	129531	0.115555	0.547088
NDUFAF4	29078	-0.124683	0.547088
ALDH1B1	219	-0.0885506	0.547029
ARPC1B	10095	0.076405	0.546999
RTRAF	51637	-0.0759189	0.546999
GSTZ1	2954	0.229907	0.546939
APP	351	0.0760888	0.54676
ERMAP	114625	-0.377293	0.546582
POC5	134359	-0.223792	0.546582
ARHGEF18	23370	0.133823	0.546462
MANBA	4126	0.258456	0.546373
TMEM219	124446	0.0919749	0.546373
USB1	79650	-0.0879424	0.546373
MIR548AA1	100500863	4.46504	0.546343
MIR940	100126328	-4.46322	0.546343
MIR33B	693120	-4.43354	0.546284
SNORD111	692214	-4.43788	0.546284
THNSL1	79896	-0.114781	0.546164
THUMPD1	55623	-0.113758	0.546164
HSPA4	3308	-0.0818052	0.546135
DEK	7913	-0.0794197	0.546045
GEMIN6	79833	0.101317	0.545956
BUD13	84811	-0.110801	0.545837
PRDX5	25824	0.0792702	0.545747
TUFT1	7286	-0.163589	0.545747
PGF	5228	0.172635	0.545717
MTFP1	51537	-0.0946081	0.545658
TMEM258	746	0.0781255	0.545539
TKT	7086	0.0750166	0.545479
COPE	11316	0.0819398	0.545449
LMF2	91289	0.0972879	0.545449
RNF187	149603	0.0888155	0.545419
ZFP36L1	677	0.0839253	0.545419
PRMT3	10196	-0.134248	0.54539
PPP1CC	5501	-0.0809415	0.54533
SNORD47	26802	-0.148998	0.5453
ZDHHC20	253832	-0.114654	0.5453
LOC730183	730183	0.371152	0.545211
IFNGR2	3460	0.0896607	0.544704
NIPSNAP2	2631	-0.0934003	0.544704
SCAMP4	113178	0.0914078	0.544704
DDX46	9879	-0.0881681	0.544644
NAPB	63908	-0.252568	0.544644
OTUD6B	51633	-0.104223	0.544615
LSM7	51690	-0.0824456	0.544555
LPIN2	9663	0.162996	0.544197
DCK	1633	-0.0980474	0.544168
ALDH7A1	501	-0.113215	0.544078
FKBP8	23770	0.0821631	0.543721
CIC	23152	0.126702	0.543601
TRMT2A	27037	0.142294	0.543214
LZIC	84328	-0.12048	0.542916
DNAJC19	131118	-0.112861	0.542886
PGLS	25796	0.103504	0.542767
CCDC28A	25901	0.130216	0.542707
RIOK3	8780	0.125737	0.542707
NOL12	79159	-0.160142	0.54232
TMEM159	57146	-0.108004	0.542201
PSME3	10197	-0.0810329	0.542022
CKS1B	1163	-0.0789585	0.541992
PPM1M	132160	0.165882	0.541843
SLC2A3	6515	0.166085	0.541843
CTTN	2017	0.0819485	0.541575
HPDL	84842	-0.114038	0.541515
CHKA	1119	0.130841	0.541456
STAG3L4	64940	-0.26806	0.541396
ZNF580	51157	0.101185	0.541396
TSPAN31	6302	-0.176652	0.541336
DPF3	8110	-0.549208	0.541158
CHRNB1	1140	-0.105365	0.540919
RELL2	285613	-0.25512	0.54083
ENOPH1	58478	-0.0896444	0.540472
AP3D1	8943	0.101073	0.540442
COMT	1312	0.0956083	0.540442
PRR34-AS1	150381	0.308902	0.540442
LY6G5C	80741	-0.341103	0.540263
MAK16	84549	-0.101878	0.539965
NTAN1	123803	0.100662	0.539965
BCCIP	56647	-0.080058	0.539697
ATP6V1G1	9550	0.0822496	0.539667
SNHG12	85028	-0.117238	0.539667
CHD1L	9557	-0.0877235	0.539518
RPA1	6117	-0.0894845	0.539518
POLK	51426	-0.179568	0.53925
VPS41	27072	0.175922	0.53925
RNF149	284996	0.129463	0.539071
SNAP47	116841	-0.130969	0.539071
LMAN2	10960	0.0820419	0.539012
RNASEH1-AS1	100506054	-0.16072	0.538893
NUPR2	389493	2.82882	0.538773
DOT1L	84444	0.10418	0.538744
HAS2-AS1	594842	-1.14321	0.538744
LLPH	84298	-0.0764179	0.538267
UNC93B1	81622	0.128778	0.538147
GLMN	11146	-0.137508	0.538028
SNORD32A	26819	-0.522862	0.537998
MPC1	51660	0.118476	0.537969
CCNF	899	-0.102155	0.537611
NRBP1	29959	0.0776622	0.537611
BTG3	10950	-0.0910487	0.537462
FAM50A	9130	0.0858697	0.537462
MIR570	693155	-4.41893	0.537402
MIR584	693169	-4.41893	0.537402
MIR3605	100500853	-4.37603	0.537313
not found, see GeneID	100302273	-4.39362	0.537313
SNORA74A	26821	-4.37603	0.537313
DNAL4	10126	0.199323	0.537224
IDS	3423	0.124532	0.537075
DUSP7	1849	-0.0896204	0.537045
PHLDA3	23612	0.100349	0.537015
UGDH-AS1	100885776	0.105615	0.536955
CKLF	51192	0.137278	0.536687
TMEM63B	55362	0.135837	0.536687
EIF4E	1977	-0.0860947	0.536389
NOP58	51602	-0.0756827	0.536329
TWF2	11344	0.0811907	0.535853
SAP30L	79685	0.237487	0.535614
SPTLC2	9517	0.128602	0.535614
UBE2J2	118424	0.100086	0.535584
PGP	283871	0.109695	0.535465
TSTD1	100131187	0.0917804	0.535406
NSUN5	55695	-0.121204	0.535167
TRIM11	81559	0.117649	0.535167
TUBE1	51175	-0.184747	0.535048
HELZ2	85441	0.202164	0.534959
STEAP1	26872	0.105828	0.534839
MZT2A	653784	0.0835128	0.534303
METTL1	4234	-0.106361	0.534184
TIMM10B	26515	0.105884	0.534184
SNHG10	283596	-0.234973	0.534154
MAFG	4097	0.12119	0.534124
USPL1	10208	-0.173433	0.534005
APTX	54840	-0.102998	0.533886
CMC1	152100	-0.0955145	0.533886
EXOC7	23265	0.0903248	0.533886
PBDC1	51260	-0.0851722	0.533886
RINT1	60561	-0.0952592	0.533886
TGFB1	7040	0.0772926	0.533588
LINC00963	100506190	0.187472	0.533558
NUDT14	256281	0.193506	0.533558
GTF2A2	2958	-0.08567	0.533528
PFDN1	5201	-0.079015	0.533141
GMPR	2766	0.117665	0.533081
MAPK3	5595	0.0899065	0.532992
CBR3	874	-0.125948	0.532962
KLHL18	23276	-0.11076	0.532872
SCARNA12	677777	0.256366	0.532634
POMGNT1	55624	0.0913475	0.532217
ADM	133	0.149935	0.532098
OGG1	4968	0.146835	0.532098
LINC01003	100128822	0.21737	0.532038
ARAP3	64411	0.170664	0.531949
SNHG16	100507246	-0.0772356	0.531919
GINS1	9837	-0.0904051	0.53177
SART3	9733	-0.094226	0.531501
TMEM54	113452	0.0836184	0.531501
ABHD6	57406	0.188238	0.531323
AP4E1	23431	-0.188329	0.531323
GCLM	2730	0.123076	0.531323
PPIL2	23759	-0.120003	0.531323
PMVK	10654	0.0956267	0.530876
IKBIP	121457	-0.111757	0.530786
RNPEP	6051	-0.0865014	0.530727
IPO5	3843	-0.0847112	0.530518
BRMS1L	84312	-0.196544	0.530488
TGDS	23483	-0.136837	0.530488
PCNX3	399909	0.115043	0.530458
PEX14	5195	0.115785	0.530458
GMEB1	10691	-0.214479	0.530369
PRELID3B	51012	-0.0834121	0.530369
C8orf33	65265	-0.0785493	0.53022
SLC7A5	8140	-0.0809072	0.53022
NRM	11270	-0.102177	0.529922
CNDP2	55748	0.0856272	0.529803
KIF23	9493	-0.0894146	0.529803
ABHD14A	25864	0.165821	0.529743
FAM72B	653820	-0.639386	0.529743
SECTM1	6398	0.174822	0.529743
TMBIM1	64114	0.0839963	0.529534
KCNAB2	8514	0.0992457	0.529415
LOC100506100	100506100	-0.218429	0.529415
PYGO2	90780	0.102811	0.529415
PIP5K1C	23396	0.123113	0.529207
RP9	6100	0.156522	0.529147
CRELD2	79174	0.112847	0.528968
MRPS33	51650	0.113966	0.528968
TCTEX1D2	255758	-0.877446	0.528342
SSR1	6745	-0.0913603	0.528283
SOCS2	8835	-0.249195	0.528253
COX16	51241	-0.120603	0.528044
MIR4305	100422940	-4.34816	0.527925
MIR34A	407040	4.29577	0.527866
MIR3942	100500904	4.3008	0.527866
SNORD13	692084	-4.29557	0.527866
NEO1	4756	0.129849	0.527836
RCHY1	25898	-0.127479	0.527836
SLC41A3	54946	-0.126029	0.527836
DUSP12	11266	-0.0920326	0.527806
not found, see GeneID	100500833	4.28796	0.527806
RTN4R	65078	0.214069	0.527806
PMAIP1	5366	-0.166909	0.527776
MIEN1	84299	0.0778335	0.527687
ACOT9	23597	-0.0922386	0.527418
FAHD2B	151313	0.241997	0.527359
CACNA2D1	781	-0.113715	0.52715
PMS2P5	5383	-0.386644	0.52715
LMNB1	4001	-0.0775591	0.52712
MKNK2	2872	0.0854498	0.526971
SERINC1	57515	-0.0924831	0.526971
LINC00115	79854	-0.258108	0.526673
SEC24D	9871	0.101843	0.526584
TGS1	96764	-0.0935036	0.526584
LENG8	114823	0.132253	0.526524
SEMA7A	8482	0.0805962	0.526375
RPL13P5	283345	-0.313553	0.526077
EXOC4	60412	0.100638	0.525928
PUSL1	126789	-0.100071	0.525928
YY2	404281	-0.366923	0.525899
B4GALT5	9334	0.082383	0.525809
NDUFA2	4695	0.0765037	0.52572
ZNF26	7574	-0.139182	0.525511
RP9P	441212	-0.253138	0.525452
DHX33	56919	-0.0899845	0.525302
BCLAF1	9774	-0.0789684	0.525273
NUP107	57122	-0.0816192	0.524945
CCNL1	57018	0.124851	0.524915
TESK1	7016	0.120042	0.524915
CDC42EP5	148170	0.150632	0.524826
COMMD2	51122	0.127771	0.524736
COQ5	84274	-0.134569	0.524736
PNPLA2	57104	0.0752372	0.524706
DIABLO	56616	-0.0916147	0.524528
NUDT1	4521	0.0841902	0.524408
ALKBH6	84964	0.10517	0.524259
FAM168A	23201	0.181942	0.52417
PIP5KL1	138429	0.175375	0.52417
HSD11B2	3291	0.316294	0.52411
HSP90AB1	3326	-0.0699308	0.523663
LMNA	4000	0.0819724	0.523634
TNFRSF10D	8793	-0.0775053	0.523634
CCZ1B	221960	-0.259163	0.523574
PAPSS2	9060	0.261516	0.523574
NAGK	55577	0.118407	0.523544
POM121C	100101267	-0.120707	0.523544
CDKN3	1033	-0.0869513	0.523514
GAR1	54433	-0.0814184	0.523514
RAB36	9609	0.165699	0.523425
SH3YL1	26751	-0.169196	0.523425
SEPT8	23176	-0.0931686	0.523067
RABEP1	9135	-0.094193	0.52259
ACTRT3	84517	-0.301451	0.522531
AHNAK	79026	0.0761625	0.522412
DDX47	51202	-0.0802962	0.522412
DNAJC7	7266	-0.0823612	0.522412
NPTN	27020	0.0828447	0.522412
STARD5	80765	0.601018	0.522382
BRF1	2972	0.117975	0.522292
C5orf51	285636	0.121287	0.522292
INPP5E	56623	0.116945	0.522292
OAZ1	4946	-0.0739517	0.522263
SHOX	6473	-1.09606	0.522173
ATF6B	1388	0.083213	0.522114
CUTC	51076	-0.0993984	0.522114
PDZD11	51248	0.0956774	0.522114
PLEKHJ1	55111	0.0816767	0.522114
PPP1R12A	4659	-0.103289	0.522114
YDJC	150223	-0.0795695	0.522084
SLC25A6	293	0.0703921	0.521696
HEXIM2	124790	0.372886	0.521607
OTUB1	55611	0.0772664	0.521607
CLU	1191	0.0995723	0.521547
FOXK2	3607	0.0983898	0.521547
S100A11	6282	0.0697581	0.521488
TUBA1B	10376	-0.069206	0.521488
XRCC6	2547	-0.0713283	0.52122
SNORA71B	26776	0.798557	0.521071
USP1	7398	-0.0785678	0.521011
MAFK	7975	-0.134774	0.520504
NDUFS5	4725	0.0677867	0.520474
APLP1	333	0.112727	0.520445
KIF20A	10112	-0.106028	0.520445
RSBN1L	222194	-0.136052	0.520266
SLC8B1	80024	0.143851	0.520266
TTC26	79989	-0.136435	0.520266
HLA-C	3107	0.0684564	0.520236
RALGDS	5900	0.0859061	0.520147
TRMU	55687	-0.104744	0.520087
HNRNPA1	3178	-0.0735203	0.520057
HNRNPC	3183	-0.0679941	0.519998
INTS12	57117	-0.117028	0.519938
CNPY4	245812	0.331856	0.519759
RTL6	84247	0.112321	0.51958
P4HTM	54681	0.279451	0.519253
TMEM74B	55321	0.174018	0.519163
TPGS1	91978	0.171374	0.519163
PLPP6	403313	0.156223	0.519104
SNORA10	574042	-0.164765	0.519104
HNRNPAB	3182	-0.0692108	0.518984
TOMM20L	387990	0.992939	0.518925
SFMBT1	51460	-0.134419	0.518895
ANKRD54	129138	0.114623	0.518716
C18orf21	83608	0.111437	0.518716
PCMTD2	55251	0.105404	0.518716
SIPA1	6494	0.108812	0.518716
NOP56	10528	0.0704814	0.518686
SKP2	6502	-0.0887446	0.518627
UBE2K	3093	-0.0771113	0.518418
HIST1H1C	3006	0.0847436	0.518269
MIR3944	100500911	-4.26778	0.517882
RNU6-19P	100873754	-4.2556	0.517882
RNU6-26P	100873741	-4.2556	0.517882
MIR7-1	407043	-4.242	0.517852
SSRP1	6749	-0.0723974	0.517733
C9orf116	138162	-0.0995237	0.517643
CRY1	1407	0.100665	0.517643
SPOP	8405	-0.101694	0.517643
MRFAP1	93621	-0.0712074	0.517286
BCAS4	55653	0.12225	0.517137
CTIF	9811	0.209445	0.517137
ZDHHC24	254359	0.11669	0.517137
HSD17B1	3292	0.0908095	0.517077
HSPA1B	3304	-0.0852641	0.517077
COTL1	23406	-0.0737728	0.517047
ARMCX5	64860	-0.173425	0.517017
ZNF45	7596	-0.167487	0.517017
PRDM8	56978	0.0839768	0.516958
TBC1D10B	26000	0.085177	0.516719
UNC119	9094	-0.089849	0.516719
CENPE	1062	-0.139146	0.51669
STMN1	3925	-0.0703134	0.51663
PGD	5226	0.0749893	0.51657
PPA1	5464	-0.068826	0.516541
RFK	55312	-0.0943995	0.516362
THAP7	80764	-0.106271	0.516362
RAP1GAP	5909	0.403924	0.516242
WDR1	9948	-0.071235	0.516123
ARHGAP45	23526	0.116051	0.516064
SSB	6741	-0.0707663	0.515915
EIF3B	8662	-0.0690654	0.515855
ADAM9	8754	-0.0754594	0.515766
C12orf75	387882	-0.0845992	0.515766
ENY2	56943	-0.0757304	0.515766
UBXN6	80700	0.0793915	0.515766
CTNNB1	1499	-0.0674502	0.515557
GM2A	2760	0.13008	0.515557
GABARAP	11337	0.0727893	0.515468
KIAA1217	56243	0.30219	0.515378
SULT1A1	6817	-0.303794	0.515378
HNRNPR	10236	-0.0673296	0.515259
HSPE1	3336	-0.0652026	0.515259
CCDC124	115098	-0.0743561	0.515199
APTR	100505854	-0.294284	0.51514
DDX50	79009	-0.0889732	0.51508
MNT	4335	0.175953	0.514961
SLC25A29	123096	0.09769	0.514931
FAM102B	284611	0.148691	0.514872
LTV1	84946	-0.0756743	0.514872
MCPH1	79648	-0.162586	0.514812
NEDD4	4734	-0.119554	0.514752
C19orf54	284325	0.214225	0.514723
RAB13	5872	0.0733198	0.514633
ATP6V0E1	8992	0.073048	0.514603
PURA	5813	-0.144398	0.514603
SNORA70	26778	0.142175	0.514603
MRPL34	64981	0.0771229	0.514425
POLR1C	9533	-0.0812102	0.514425
PDAP1	11333	-0.0746957	0.514365
TRIB3	57761	0.085912	0.513977
CCDC58	131076	-0.0798416	0.513948
HDHD3	81932	0.125702	0.513948
SRP72	6731	-0.0751324	0.513948
CNOT8	9337	0.086739	0.51356
PAK4	10298	0.0907647	0.51356
TMEM256	254863	0.0802494	0.51356
TOP2A	7153	-0.075758	0.51356
ZER1	10444	0.092989	0.51356
LOC100506123	100506123	0.339795	0.513381
EPB41L4A-AS1	114915	-0.112628	0.513352
C12orf29	91298	-0.15031	0.513024
MARCKS	4082	0.152537	0.513024
SELENOM	140606	0.066402	0.512964
RRAS2	22800	-0.0987555	0.512905
ZNF639	51193	-0.103464	0.512905
HNRNPA3	220988	-0.0738801	0.512875
TNFRSF14	8764	0.169618	0.512785
TMPO	7112	-0.0742259	0.512756
AAMDC	28971	-0.155307	0.512666
G3BP1	10146	-0.074835	0.512577
TBCB	1155	0.084045	0.512577
EIF2S3	1968	-0.0665458	0.512487
SUPT16H	11198	-0.0727079	0.512458
ARL6IP1	23204	-0.0731916	0.512368
CSTB	1476	0.0658136	0.512368
PRSS3	5646	-0.099359	0.512309
UPF2	26019	0.0961101	0.512309
USP20	10868	0.0959303	0.512309
DNAJC5	80331	0.0784491	0.512279
TPX2	22974	-0.0683031	0.512249
MRPS6	64968	-0.0826201	0.51207
SEPT10	151011	-0.0787851	0.51207
PIGH	5283	0.110459	0.51201
FEZ2	9637	-0.0679657	0.511981
PLAUR	5329	0.0654424	0.511802
JAGN1	84522	-0.0937884	0.511742
DOC2B	8447	0.240213	0.511623
MIR4653	100616117	1.03217	0.511414
SEPHS1	22929	-0.0824503	0.511355
RNF138	51444	-0.0977787	0.511265
SUV39H2	79723	-0.0957986	0.511265
DPP7	29952	0.0699149	0.511057
RTN4IP1	84816	-0.150057	0.511027
CKAP2	26586	-0.0750156	0.510997
DPY19L4	286148	-0.112885	0.510759
RNF19B	127544	0.131007	0.510491
TRNAU1AP	54952	0.133305	0.510491
MRPL12	6182	-0.0680543	0.510431
CCDC32	90416	0.0966023	0.510371
PSME1	5720	0.0656736	0.510371
CCDC50	152137	-0.116309	0.510342
GPCPD1	56261	-0.123455	0.510342
HOMER3	9454	0.0839479	0.510342
NOL9	79707	-0.116739	0.510342
PARP4	143	0.0830598	0.510342
SCO1	6341	-0.0777474	0.510342
ERCC1	2067	0.0651564	0.510312
PLBD1	79887	0.0860549	0.510282
RARS2	57038	-0.0908945	0.510282
LOC202181	202181	0.196042	0.509894
RMI2	116028	0.199777	0.509894
BCL2L1	598	0.0697861	0.509745
SERBP1	26135	-0.065158	0.509745
NUP88	4927	-0.0777534	0.509567
DCAF8	50717	0.114276	0.509537
ZMYND8	23613	0.108701	0.509537
DLGAP5	9787	-0.0873615	0.509418
MTHFD1L	25902	-0.081648	0.509418
PNPLA6	10908	0.086971	0.509418
IMP4	92856	-0.0654521	0.509269
CIB2	10518	0.13528	0.50909
GHDC	84514	0.144674	0.50909
KYAT1	883	0.205836	0.50909
PSMC3	5702	-0.0664294	0.50909
PAXIP1-AS2	100132707	0.487476	0.50906
ZNF787	126208	0.094457	0.508881
GON7	84520	0.116514	0.508851
ENSA	2029	0.0688012	0.508762
FTSJ1	24140	-0.0846061	0.508702
MCUB	55013	-0.0811655	0.508702
MTREX	23517	-0.083426	0.508702
CWC22	57703	-0.096698	0.508583
NUTM2A-AS1	728190	-0.0950326	0.508583
MED28	80306	-0.0775999	0.508524
LINC00623	728855	0.155712	0.508494
CMTR1	23070	0.107695	0.508434
MTF2	22823	-0.105542	0.508434
SRSF1	6426	-0.0688757	0.508434
BTN2A2	10385	0.283092	0.508404
YARS	8565	-0.0740957	0.508404
ABRACL	58527	0.0691415	0.508285
MINOS1	440574	-0.0906978	0.508285
SLC16A3	9123	0.067909	0.508077
HPRT1	3251	-0.0679426	0.507957
PIGT	51604	-0.0673738	0.507957
HOXA5	3202	-0.166771	0.507898
KIF4A	24137	-0.0993381	0.507629
RNU5E-1	26829	-4.13166	0.507361
RNY1	6084	-4.179	0.507361
AGPAT5	55326	-0.0853654	0.507153
CDC23	8697	-0.090038	0.507153
EMC3	55831	0.0756421	0.507033
LTBR	4055	0.0844423	0.507033
CEP72	55722	0.144206	0.507004
CCNI	10983	-0.0656659	0.506884
TRIM47	91107	0.149311	0.506795
C17orf53	78995	0.185063	0.506676
SMCHD1	23347	-0.0953176	0.506616
CASP2	835	-0.080647	0.506497
CACYBP	27101	-0.0653309	0.506378
MFGE8	4240	0.157267	0.506348
ZNF589	51385	0.16483	0.506348
UBE2Q2L	100505679	0.731667	0.506199
GRSF1	2926	-0.0763261	0.506169
BLMH	642	-0.085847	0.50605
GTF2H1	2965	-0.0937768	0.50605
TMEM158	25907	0.0902798	0.50605
PRPF18	8559	-0.0955362	0.505782
BRPF1	7862	0.117153	0.505722
C20orf96	140680	-0.123545	0.505722
ZNF584	201514	0.115115	0.505722
ZW10	9183	-0.115079	0.505722
MAP3K11	4296	0.0918588	0.505245
MKS1	54903	0.137942	0.505186
PSMD1	5707	-0.0657833	0.505186
TMEM45A	55076	0.141616	0.505186
C11orf71	54494	0.241684	0.505096
PAPOLA	10914	-0.0690035	0.504739
TBRG1	84897	-0.147292	0.504739
CSRP2	1466	0.107437	0.504709
NANS	54187	0.0739029	0.504649
ARRDC1	92714	0.0761487	0.50459
C1orf56	54964	0.352909	0.50459
MCM10	55388	-0.0815331	0.50459
DEXI	28955	0.101169	0.504143
ATP6V0D1	9114	0.0697495	0.504023
SURF6	6838	-0.0743268	0.504023
HIP1R	9026	0.115239	0.503964
EXOSC2	23404	-0.0675874	0.503904
SNRPA1	6627	-0.0662506	0.503874
FBXW7	55294	-0.155321	0.503845
MYO18A	399687	0.160696	0.503845
RNF215	200312	0.156437	0.503845
B3GNTL1	146712	-0.293475	0.503815
MIR937	100126338	1.03163	0.503755
CDK1	983	-0.0687859	0.503606
PSMC6	5706	-0.0687599	0.503576
PPWD1	23398	-0.0945387	0.503547
SNHG20	654434	-0.330346	0.503547
PSIP1	11168	-0.0650443	0.503308
WDR43	23160	-0.0737926	0.503219
MSL3	10943	-0.126343	0.503189
CHORDC1	26973	-0.104175	0.503099
E4F1	1877	0.101464	0.503099
ZC3H15	55854	-0.073768	0.50304
EMG1	10436	-0.0727372	0.50298
MTRNR2L1	100462977	-0.0905624	0.502831
TAF9B	51616	-0.0925098	0.502831
ZNF655	79027	-0.0848028	0.502772
CFAP206	154313	2.01364	0.502652
NUSAP1	51203	-0.0731269	0.502563
ACOT1	641371	0.574497	0.502056
CA9	768	0.572055	0.502056
IFRD2	7866	-0.0700429	0.501997
CREM	1390	-0.0976766	0.501967
HHLA3	11147	0.0966982	0.501967
NCBP1	4686	-0.0774369	0.501937
SLC16A1	6566	-0.0698288	0.501907
ADSL	158	-0.0658346	0.501758
PRKACA	5566	0.0828481	0.50158
SF3A2	8175	0.0657654	0.50158
TMEM203	94107	0.0656268	0.50158
EHMT1	79813	0.0877804	0.50152
LRP8	7804	0.134236	0.501431
STPG1	90529	0.192718	0.501431
TBC1D10A	83874	0.130041	0.501431
SOX13	9580	-0.198443	0.501222
CPOX	1371	-0.0760977	0.501162
H2AFV	94239	-0.072211	0.501162
SHISA5	51246	0.0726518	0.501103
FN3KRP	79672	0.0889652	0.501013
HTATIP2	10553	0.0902967	0.501013
ARPC5	10092	-0.0666168	0.500954
C6orf99	100130967	-0.692722	0.500954
ABCF1	23	-0.0774806	0.500894
GOLGA2	2801	0.0769353	0.500894
IL17RC	84818	0.123777	0.500834
SLC12A4	6560	0.12473	0.500834
ZFYVE19	84936	-0.116297	0.500834
LOC100506844	100506844	0.172506	0.500685
PML	5371	0.167316	0.500685
VIPAS39	63894	0.167071	0.500685
AFMID	125061	-0.147469	0.500626
NFXL1	152518	-0.148902	0.500626
ADORA1	134	0.278128	0.500566
HGSNAT	138050	0.114143	0.500447
PM20D2	135293	-0.0925702	0.500417
ORAI1	84876	0.0985597	0.500119
RFWD3	55159	-0.0794391	0.49994
STK17A	9263	0.0778034	0.49994
TAF11	6882	-0.0914004	0.499821
FAM136A	84908	-0.0707568	0.499762
FAM91A1	157769	-0.0664684	0.499762
EDRF1	26098	-0.184779	0.499732
HERC6	55008	0.177487	0.499732
U2SURP	23350	-0.0847059	0.499553
CCDC103	388389	-0.285158	0.499523
CCDC71	64925	0.129496	0.499493
AATF	26574	-0.074716	0.499464
CCNJL	79616	-0.206636	0.499255
CRTC2	200186	-0.106266	0.499195
RILP	83547	0.113938	0.499195
TCOF1	6949	-0.070431	0.499166
PTPN23	25930	0.11675	0.499106
ARL17B	100506084	-1.66371	0.498957
HIST1H3A	8350	-0.845654	0.498957
PAQR4	124222	0.0938242	0.498867
FAM189B	10712	0.0786536	0.498778
HJURP	55355	-0.0831103	0.498778
AACS	65985	0.152026	0.498569
AP5Z1	9907	0.151905	0.498569
TIMM17A	10440	-0.0676834	0.498361
TIMM22	29928	-0.0793966	0.498361
POLR3K	51728	-0.0678761	0.498093
NKX3-1	4824	0.0881164	0.497914
AP2A2	161	0.112642	0.497824
ASB13	79754	0.103742	0.497795
MORN2	729967	0.0994446	0.497795
OAF	220323	0.0968685	0.497795
PDGFRL	5157	0.447842	0.497705
PPIAP46	729739	-1.07773	0.497705
DYNLL2	140735	-0.0679433	0.497675
C11orf68	83638	0.0799248	0.497616
SNORA27	619499	0.481145	0.497616
TMEM199	147007	0.0860687	0.497199
SNAR-F	100126781	-4.08534	0.497079
SNORA19	641451	4.07535	0.497079
MZF1	7593	0.217836	0.496841
RBM42	79171	-0.0658776	0.496811
B3GNT9	84752	0.157336	0.496752
DCBLD1	285761	-0.15925	0.496752
FBXO7	25793	-0.0715705	0.496722
ANAPC1	64682	-0.103501	0.496602
SCARB2	950	0.0783109	0.496513
LRRC28	123355	0.282024	0.496304
MRTO4	51154	-0.0660933	0.496275
INTS5	80789	-0.0924638	0.496245
MCM8	84515	-0.0923622	0.496245
NCK2	8440	0.108604	0.496245
NDC1	55706	-0.0916716	0.496245
PIM3	415116	0.0949458	0.496245
TCFL5	10732	0.109881	0.496245
SPATA2L	124044	0.148914	0.496155
PCLAF	9768	-0.0689667	0.496126
DCTN3	11258	0.067751	0.495857
MPDU1	9526	-0.0715203	0.495768
TEX45	374877	2.57117	0.495768
LRRC57	255252	0.130277	0.495679
RBMS2	5939	-0.191381	0.495679
TMED10	10972	0.0712107	0.49553
NKD2	85409	0.172481	0.495321
EARS2	124454	-0.0888833	0.495261
FAM173A	65990	0.0856579	0.495261
FHOD1	29109	-0.0924519	0.495261
MAP1S	55201	0.0900199	0.495261
RGS16	6004	0.30109	0.495112
SCG5	6447	0.526813	0.495023
CENPF	1063	-0.077137	0.494934
SNHG3	8420	0.0796932	0.494934
MALSU1	115416	-0.0747936	0.494874
SMC4	10051	-0.0674989	0.494874
DDX51	317781	-0.111036	0.494785
INAFM1	255783	0.198456	0.494606
GTPBP6	8225	-0.0811057	0.494546
SRSF10	10772	-0.074579	0.494457
DEDD2	162989	0.0958858	0.494278
PAFAH1B2	5049	-0.0704765	0.494188
TTC4	7268	-0.309507	0.494159
MEN1	4221	0.0808245	0.49401
LTBP3	4054	0.151894	0.49392
RELL1	768211	-0.131215	0.493771
USF1	7391	-0.0829018	0.493682
ELAC2	60528	-0.0723288	0.493622
DAP	1611	0.0739073	0.493533
AURKA	6790	-0.0720114	0.493414
SMPD2	6610	-0.143102	0.493086
ATG12	9140	-0.109351	0.493026
APOO	79135	-0.104094	0.492996
FKBP5	2289	-0.103231	0.492996
TXNDC15	79770	0.0970849	0.492996
CHCHD1	118487	0.069539	0.492877
SOWAHC	65124	-0.0900986	0.492847
ZMYM5	9205	0.194984	0.492818
DDX42	11325	-0.0711191	0.492698
SNRNP40	9410	-0.0692736	0.492698
DDX56	54606	-0.0710687	0.492341
LY6G5B	58496	-0.27686	0.492311
MAGED2	10916	0.0763851	0.492192
SRC	6714	0.0811627	0.492192
MKI67	4288	-0.0708858	0.492043
MRGBP	55257	-0.0658486	0.492043
ANG	283	0.378821	0.492013
DUSP23	54935	-0.0946227	0.492013
OTUD4	54726	-0.0851805	0.492013
C3orf52	79669	-0.160655	0.491774
NBPF3	84224	-0.161223	0.491774
FAM98B	283742	-0.0769022	0.491745
CENPL	91687	-0.133034	0.491685
TMC6	11322	0.111059	0.491655
COPB1	1315	0.067932	0.491447
EMC2	9694	0.0719396	0.491447
FHIT	2272	0.35204	0.491268
VRK1	7443	-0.0734112	0.491238
LINC00857	439990	0.416444	0.491208
ARAP1	116985	0.0854781	0.491149
CBLL1	79872	-0.0857859	0.491149
RBX1	9978	-0.0662034	0.491119
TSR1	55720	-0.0710257	0.491119
DAGLB	221955	-0.136502	0.491059
GPHN	10243	-0.142421	0.491059
LOC389831	389831	0.230459	0.49088
KIF1B	23095	0.0967368	0.490731
ZNF239	8187	-0.241543	0.490374
ALKBH2	121642	0.0893313	0.490255
NXPH4	11247	0.0906711	0.490255
TAL2	6887	-1.38942	0.489807
SDHA	6389	-0.0677322	0.489688
TMX4	56255	0.0920544	0.489331
UBE2D4	51619	-0.156882	0.489211
TP53TG5	27296	1.5579	0.489003
NCRUPAR	100302746	1.0667	0.488794
TMEM140	55281	0.140965	0.488675
ACADS	35	0.0942259	0.488526
DPH5	51611	-0.0852558	0.488526
NLGN2	57555	0.0862825	0.488526
AMIGO1	57463	0.175879	0.488407
ZFP1	162239	-0.179013	0.488407
PEX16	9409	0.115634	0.488377
SLC25A12	8604	0.119951	0.488377
COPA	1314	0.0730506	0.488198
VTI1B	10490	-0.0711679	0.488198
FBXO3	26273	-0.100027	0.48787
LETMD1	25875	-0.0970337	0.48787
CLDN12	9069	0.0921769	0.487811
PPP2R5D	5528	0.0761793	0.487811
RANBP10	57610	0.130513	0.487811
RPS27	6232	0.0565643	0.487811
WDR81	124997	0.125054	0.487811
ST6GALNAC6	30815	-0.0698362	0.487572
HIST1H2AB	8335	1.04536	0.487542
not found, see GeneID	54094	2.64907	0.487483
NCLN	56926	0.0682744	0.487364
PTMA	5757	-0.055696	0.487334
RPS28	6234	0.0565648	0.487334
TMX1	81542	-0.0705542	0.487095
ARHGAP17	55114	-0.0867071	0.487036
CBY1	25776	-0.0896282	0.487036
NAA35	60560	0.0850906	0.487036
PIK3R2	5296	0.0807667	0.487036
RIOK2	55781	-0.0919921	0.487036
PNRC1	10957	0.151812	0.486976
CALR	811	0.0582332	0.486827
ERGIC1	57222	0.0656445	0.486738
WDR46	9277	-0.068788	0.486738
GMIP	51291	0.103158	0.486708
EID2	163126	-0.0847606	0.486648
SRSF11	9295	-0.0705696	0.486529
UCP2	7351	-0.0651559	0.486529
HSF2	3298	0.120579	0.48638
BTF3	689	-0.064181	0.486172
CAMKMT	79823	0.208619	0.486082
ITGAE	3682	-0.208605	0.486082
INSR	3643	0.186294	0.486052
ANAPC7	51434	-0.087131	0.485993
YWHAE	7531	-0.0567038	0.485993
PTRH2	51651	-0.07028	0.485963
EPHB2	2048	0.130224	0.485874
SYTL4	94121	0.306563	0.485605
TARDBP	23435	-0.0660712	0.485426
CPSF4	10898	-0.0745466	0.485248
DIAPH1	1729	-0.0670931	0.485248
MT1L	4500	0.0633725	0.485248
ANXA5	308	0.0575997	0.485158
FAM98A	25940	-0.0721387	0.485039
PRMT6	55170	-0.0858317	0.48492
MEIG1	644890	4.03964	0.48486
NELFE	7936	-0.0675869	0.484771
RAB10	10890	0.0694197	0.484771
SNORA50A	677830	3.99832	0.484741
SNORA70C	100124538	3.99832	0.484741
SNORA80E	677823	4.01127	0.484741
PHKA2-AS1	100132163	3.97928	0.484711
SCARNA8	677776	-3.97209	0.484711
SNORA16B	692157	-3.97603	0.484711
SNORA36B	677818	-3.97209	0.484711
SNORA49	677829	3.98032	0.484711
SNORA7B	677797	3.96784	0.484711
LCE1C	353133	3.96008	0.484681
SNORA38B	100124536	-3.96147	0.484681
SNORA5B	677795	-3.96147	0.484681
TMA7	51372	-0.0589864	0.484592
ICAM1	3383	0.0833249	0.484532
SLC25A46	91137	0.0791177	0.484532
CALM2	805	-0.0571575	0.484354
GBP3	2635	-0.156042	0.484234
MPHOSPH9	10198	-0.142028	0.484205
PKD1	5310	0.138174	0.484205
QSOX1	5768	-0.0727258	0.484205
RSC1A1	6248	0.141383	0.484205
SPCS2	9789	-0.0657707	0.484205
CMTM4	146223	0.126459	0.484026
IRF3	3661	0.0752312	0.484026
NAGPA	51172	-0.128506	0.484026
DFFA	1676	0.0862974	0.483877
LAMP2	3920	0.0879872	0.483877
UCKL1	54963	0.0862954	0.483877
FTH1	2495	0.056506	0.483787
DNTTIP1	116092	0.0668905	0.483519
PRC1	9055	-0.0685337	0.483519
FBXL19	54620	0.108618	0.48337
OSTF1	26578	0.0806126	0.483281
TARSL2	123283	0.228706	0.483161
UFSP1	402682	0.234031	0.483161
HLA-B	3106	0.0710079	0.482953
PRKAG1	5571	-0.0652161	0.482953
RRNAD1	51093	-0.207928	0.482714
DNAJA3	9093	-0.0699292	0.482595
IFT52	51098	-0.0837881	0.482595
SERTAD1	29950	0.0721951	0.482595
WDR75	84128	-0.0665642	0.482595
FER	2241	0.25368	0.482327
SLC22A5	6584	0.298113	0.482238
HMGB1	3146	-0.0600405	0.482178
CDK11B	984	-0.126507	0.482029
FBXO22	26263	-0.12856	0.482029
NMT1	4836	0.0694576	0.48188
MYNN	55892	-0.168191	0.48185
CHAC1	79094	0.372391	0.481552
KANSL2	54934	-0.110315	0.481552
SH2D4A	63898	-0.106591	0.481552
SUPT6H	6830	0.0684896	0.481552
NUP50	10762	-0.0695283	0.481463
SRFBP1	153443	-0.0731244	0.481463
AGRN	375790	0.098586	0.481314
MUT	4594	-0.0995679	0.481314
CPSF3	51692	-0.0671972	0.481224
RCC2	55920	-0.0662211	0.481224
STX1A	6804	-0.0940415	0.481045
TEAD1	7003	-0.0918786	0.481045
FAM49B	51571	-0.0665208	0.480986
MICALL2	79778	0.328898	0.480986
HINT2	84681	0.12264	0.480896
SNORC	389084	0.309441	0.480896
LCE1F	353137	-2.32095	0.480807
XPOT	11260	-0.0668975	0.480807
SFPQ	6421	-0.056472	0.480539
PHKA1	5255	0.109763	0.479973
PTPN2	5771	-0.107923	0.479973
CETN4P	729338	-0.606425	0.479943
CCDC90B	60492	-0.0909155	0.479913
SKI	6497	0.088168	0.479913
HAUS6	54801	-0.0791391	0.479824
ZBTB7A	51341	0.0998968	0.479704
SCAMP2	10066	0.0694588	0.479645
TRIM7	81786	0.153567	0.479585
RFC5	5985	-0.0794345	0.479317
MAFA	389692	0.56773	0.479168
RAC1	5879	-0.0618597	0.479168
SRP9	6726	-0.0589599	0.479168
HNRNPU	3192	-0.0623262	0.479138
FLOT2	2319	0.0676896	0.479108
MMP1	4312	0.357361	0.479108
RBM8A	9939	-0.0699676	0.479108
[truncated: 14,778 more rows]

## Sheet: 6) COLO320DM UPSR
Upstream Regulator	Expr Log Ratio	Molecule type	Predicted Activation State	Activation z-score	p-value of overlap	Target molecules in dataset
ATF4	0.293	transcription regulator	Activated	4.268	3.18e-17	AARS,ASNS,ATF3,ATF5,CARS,CDKN1B,CEBPB,CEBPG,CHAC1,DDIT3,DDIT4,GDF15,HERPUD1,IGFBP5,NUPR1,PCK2,PMP22,PPP1R15A,PSAT1,SARS,SLC1A4,SLC7A11,TRIB3,WARS,WNT11
ESR1	-1.473	ligand-dependent nuclear receptor	Inhibited	-2.472	1.5e-16	ABCB1,ACKR3,ALCAM,APOE,ARHGEF2,ARRDC3,ASS1,ATF3,ATF5,ATP1B1,AXIN2,BCL2L2,CCNG2,CDKN1B,CEBPB,CEBPG,COL13A1,COTL1,DDIT4,FLCN,FOSL2,FRAT2,GDF15,GPER1,HOXC6,HSPA13,ID1,IFRD1,IGFBP5,IQGAP1,IRS2,KLHL24,LGALS1,MAD2L1,MAP1B,METTL7A,MYC,NQO1,PCP4,PITX2,PLS1,PPARGC1A,PRSS23,PSAT1,PTPN13,RENBP,RHEB,RHOQ,RRBP1,RUNX2,SAMD11,SLC1A4,SLC6A6,SLC7A11,SLC7A8,SMPD1,SPAG9,SQSTM1,TFAP2C,TFF1,TOB1,TPD52L1,TRIB3,TSC22D3…
TP53	0.343	transcription regulator	Activated	3.744	2.07e-13	ABAT,ABCB1,ABHD4,ACSF2,AEN,AGTR1,ALDH18A1,ALDH1A2,ALDH1B1,AMOTL2,ANXA1,APOE,ARHGEF2,ASNS,ASS1,ATF3,AXIN2,BHLHE40,BNIP3,CAMLG,CARS,CCNG2,CD36,CDKN1B,CEBPB,COQ8A,CRYAB,DDIT3,DDIT4,DGCR6/LOC102724770,DNAJB2,DTYMK,FABP5,FERMT2,FGFBP1,FTH1,GDF15,GPX3,HDC,HK2,ID1,ID3,IDH1,IFI30,IGFBP5,KLF6,LDHA,LSS,MAD2L1,MRTO4,MYC,NEXN,NKD1,NUPR1,OSGIN1,PDK1,PIM1,PLK2,PPARGC1A,PPP1R15A,PTP4A3,RUNX2,SERPINA3,SESN2,SLC6…
SREBF1	0.522	transcription regulator	Activated	3.056	6.77e-13	AARS,ALDOC,BEST1,BHLHE40,CEBPB,FABP5,GPNMB,GPX3,HK2,HSPA13,IDH1,IFI30,INSIG1,IRS2,LSS,NUPR1,PCK2,PDK1,PKLR,PLA2G3,PMP22,PMPCA,SERPINA3,SMPD1,STARD4,TM7SF2
TRIB3	1.73	kinase	Inhibited	-2.543	2.71e-12	ASNS,DDIT3,DDIT4,GDF15,HERPUD1,ID1,PCK2,PSAT1,RUNX2,TRIB3
CTNNB1	-0.15	transcription regulator		-1.004	2.42e-09	ABCB1,ACAT2,ADRA2C,ALCAM,ALDH1A1,ANXA1,APCDD1,ARFGAP3,ASCL2,AXIN2,BAMBI,BHLHE40,CD36,CD4,CDKN1B,DDIT3,ENO2,FGFBP1,GAP43,HHIP,ID3,IGFBP5,LMX1B,MFGE8,MMP15,MYC,MYCN,NKD1,NOTUM,NRP2,PITX2,PMP22,RUNX2,SERPINA3,SQSTM1,TFF1,TNC,TNFRSF19,WIF1,WNT11
MAX	0.006	transcription regulator		-1.145	4.72e-09	CCNG2,CDKN1B,DDIT3,DKC1,FTH1,HK2,ID1,KLF6,LAMP2,MYC,ODC1,PDK1,TXNIP
NUPR1	2.732	transcription regulator	Activated	2.098	1.02e-08	AEN,ALDOC,ATF3,BNIP3,CDKN1B,CEBPB,CXCR4,DDIT3,ENO2,ERMP1,FZD8,GDF15,HK2,HNRNPM,IRS2,KLF6,MYC,NUPR1,PDK1,PIM1,PMP22,PMPCA,PPFIBP2,PPP1R15A,SESN2,SLC6A6,TMEM158,TOB1,TRIB3,UNC5B
HIF1A	-0.178	transcription regulator		0.143	2.04e-08	ABCB1,ALDOC,APOE,ASNS,AXIN2,BHLHE40,BNIP3,CARS,CD36,CDKN1B,CXCR4,DDIT4,ENO2,FSCN1,HK2,ID1,IGFBP5,IRS2,JUP,LDHA,LGALS1,MYC,NRN1,PDK1,SESN2,SIRT2
MYC	-0.525	transcription regulator	Inhibited	-2.629	2.43e-08	ALCAM,ALDH18A1,APCDD1,ASCL2,ASNS,ASS1,C9orf3,CCNG2,CDKN1B,CRYAB,DCTPP1,DDIT3,DDIT4,DKC1,FABP2,FABP5,FTH1,GOLGA2,GRPEL1,HK2,ID1,ID3,IDH1,ITM2B,KLF6,LAMP2,LDHA,LGALS1,LIMS1,MAD2L1,MYC,MYCN,NQO1,ODC1,PDK1,PGAM1,PITX2,PKLR,PMP22,PSAT1,RRS1,SIRT2,TMSB10/TMSB4X,TNC,TNFRSF19,TOB1,TXNIP
SMARCA4	-0.186	transcription regulator		-1.51	2.96e-08	ABCB1,ASNS,AXIN2,BAMBI,C1orf105,CA14,CDKN1B,CEBPB,COTL1,CUL4B,CXCR4,EMP3,ETS2,FADS3,FOSL2,HHIP,ID3,IFI30,IGFBP5,LGALS1,MAP1B,MFGE8,MYC,NECTIN1,NPC2,NRP2,PDK1,PITX2,PLEKHO1,PLS1,TFF1,TSPAN13,ZNF503
STAT5A	0.878	transcription regulator		0.302	3.89e-08	ABCB1,ASCL2,AXIN2,CDKN1B,CEBPB,FGFBP1,FOSL2,ID1,MAL2,MYC,PCP4,PIM1,PPFIBP2,PRSS23,RUNX2,SERPINA3,SLC7A8,TSPAN13,TXNIP,UGP2,WARS
PDX1	0.005	transcription regulator		0.102	4.31e-08	ASNS,ATF3,CXCR4,GAP43,ID1,ID3,IDH1,INSIG1,IRS2,KLF6,MYC,NQO1,PRSS23,RHOBTB1,SLC6A6,TRIB3,TXNIP
CBX5	0.21	transcription regulator		1.941	1.76e-07	ABCB1,ASCL2,AXIN2,FGFBP1,MAL2,PCP4,PPFIBP2,PRSS23,RUNX2,SERPINA3,SLC7A8,TSPAN13,TXNIP
BRD4	0.056	kinase			2.35e-07	BHLHE40,CD4,CXCR4,FOSL2,HS1BP3,MYC,NQO1,PIM1
PPARG	0.639	ligand-dependent nuclear receptor		-0.164	2.65e-07	ALDH1A2,APOE,CD36,CEBPB,DHRS3,ENO2,FABP2,FABP5,FZD1,HK2,IDH1,IGFBP5,INSIG1,IRS2,KLF6,MRTO4,ODC1,OXR1,PCK2,PLA2G3,PLIN5,PPARGC1A,RUNX2,SDC1,TRIB3,TSC22D3
NFE2L2	0.208	transcription regulator	Activated	2.546	5.13e-07	ATF3,BNIP3,CD36,DDIT3,FTH1,FTL,GPX3,HERPUD1,HPRT1,IDH1,IFRD1,NQO1,NUCB2,OSGIN1,PITX2,PPARGC1A,PSAT1,RRS1,SERPINA3,SERPIND1,SLC1A4,SLC7A11,SLC7A8,SQSTM1
PGR	0.322	ligand-dependent nuclear receptor		-0.608	5.5e-07	ATP1B1,CD36,CEBPB,GPER1,ID1,IGFBP5,IRS2,MAD2L1,MYC,MYCN,NOP16,PLK2,PPIF,SDC1,SNAP25,SRSF7,TFF1,TNC,TSC22D3
CCNT1	0.1	transcription regulator			7.45e-07	CD4,CDKN1B,MYC,PPARGC1A,TFF1
SIN3B	0.12	transcription regulator			9.74e-07	CCNG2,DDIT3,KLF6,LDHA,MYC,TXNIP
EP300	0.181	transcription regulator		1.802	1e-06	AXIN2,CCNG2,CDKN1B,CLASP2,CXCR4,DHRS3,FOSL2,FTH1,HIST3H2A,ID1,ID3,JUP,LDHA,MYC,PKLR,PPARGC1A,PPFIBP2,RUNX2,SDC1,SLC7A11,TESC,TFF1,TNC,TXNIP
RNA polymerase II		complex			1.18e-06	ASNS,CD4,CXCR4,DCTPP1,DDIT3,ERMAP,FOSL2,GDF15,HPRT1,ID1,MAD2L1,MYC,MYCN,OSGIN1,PKLR,RUNX2,SLC27A2,TFF1
CREB1	0.286	transcription regulator		1.027	1.28e-06	APOE,ARHGAP33,ARL15,ATF3,ATF5,BHLHE40,BNIP3,CARS,CD4,CEBPB,CXCR4,FABP2,GAP43,GPNMB,HERPUD1,ID1,IRS2,LSS,MYC,NAB2,NPC2,NRP2,PPARGC1A,PPP1R15A,RHEB,SERPINI1,SQSTM1,TFF1
CEBPB	0.881	transcription regulator		-1.272	2.13e-06	ABCB1,ALDH1A1,ALDH1A2,APCDD1,ASNS,CDKN1B,CEBPB,CXCR4,DDIT3,FZD1,HDC,ID1,IRS2,MYC,ODC1,PPARGC1A,PPP1R15A,RUNX2,TNFRSF19,TRIB3,TUBB3
SP1	0.279	transcription regulator		0.609	2.92e-06	ABCB1,AGTR1,APOE,ASNS,ASS1,ATF3,CCNG2,CDKN1B,CEBPB,CENPX,CRYAB,CXCR4,GDF15,HDC,HK2,KLF6,KRT81,MYC,MYCN,NAB2,PDK1,PIM1,RUNX2,SMPD1,SNAP25,TFF1,TNC
EPAS1	1.489	transcription regulator		-0.102	2.93e-06	ALDOC,BHLHE40,BNIP3,CEBPB,CXCR4,DDIT3,ENO2,FABP2,IGFBP5,IRS2,LDHA,NEAT1,NRN1,UGP2,UNG
RARA	-0.021	ligand-dependent nuclear receptor		-1.213	4.36e-06	ALDH1A1,ALDH1A2,ATF5,CDKN1B,CEBPB,FLCN,FOSL2,GAP43,GDF15,JUP,LGALS1,MAD2L1,MAP1B,METTL7A,MYC,MYCN,SLC7A11,SMPD1,TFF1
WT1	-1.029	transcription regulator	Inhibited	-2.223	5.18e-06	ASNS,CUL4B,ENO2,ITM2B,JUP,LSS,MYC,MYCN,ODC1,PCK2,PIR,SDC1,SLC6A6,SQSTM1,WARS,ZMIZ1
DDIT3	2.622	transcription regulator	Activated	2.042	5.59e-06	ATF3,ATF5,DDIT3,PPARGC1A,PPP1R15A,SARS,TRIB3,WARS
PAX7		transcription regulator		-0.258	5.92e-06	ASS1,CXCR4,EMB,ID3,LIX1,NQO1,PARM1,PRSS23,TOB1
RXRA	0.38	ligand-dependent nuclear receptor		-1.463	6.04e-06	ABCB1,ALDH1A1,ALDH1A2,APOE,ASNS,CD36,CRYAB,FABP2,FABP5,FTL,INSIG1,MYCN,NRGN,PCK2,PKLR,PMP22,RLBP1,SDC1
MNT	-0.098	transcription regulator		-1	6.55e-06	CCNG2,DDIT3,KLF6,ODC1,TXNIP
AR	0.167	ligand-dependent nuclear receptor		0.073	6.88e-06	ALDH1A1,CEBPB,CLDN11,DCTPP1,DDIT4,EHD3,EMB,ENO2,ETS2,FABP5,FAM84A,GDF15,IGFBP5,MAD2L1,MYC,NUPR1,ODC1,SERP1,SERPINA3,SLC7A11,TFF1,TMEM158,TPD52L1,TUBB3
JUN	0.544	transcription regulator		-0.522	7.54e-06	ABCB1,ACAT2,ANXA1,APOE,ASNS,ATF3,CDKN1B,EPHX2,FTH1,GAP43,IRS2,LAMP2,LPAR1,MYC,NQO1,PDK1,RUNX2,SDC1,SERP1,SLC6A6,TFF1,TNC,ZNF385A
MXI1	-0.351	transcription regulator		0.868	9.14e-06	ID1,MYC,MYCN,ODC1,SLC1A4
FOXO3	0.433	transcription regulator		0.681	1.14e-05	ANXA1,BNIP3,CCNG2,CDKN1B,CXCR4,DDIT3,ENO2,ERG,FABP5,IRS2,MYC,NRP2,NUPR1,PPARGC1A,PPP1R15A,SLC1A4,TFF1,TXNIP
HDAC1	0.034	transcription regulator		0.048	1.25e-05	ABCB1,ASCL2,ATF3,AXIN2,BAMBI,CD4,CDKN1B,CENPX,FABP2,ID1,MYC,NKD1,PPARGC1A,TNFRSF19,TSC22D3,TUBB3
ERG	-0.709	transcription regulator		0.625	1.37e-05	ARHGEF2,AXIN2,CLIP1,CXCR4,ERG,HDAC6,HERPUD1,MYCN,ORC6,PIM1,RCAN2,RHOBTB1,TSC22D3,WNT11
BACH1	0.46	transcription regulator		-1.387	1.67e-05	CXCR4,FTH1,NQO1,SLC7A11,SQSTM1
AHR	-0.376	ligand-dependent nuclear receptor		0.181	1.72e-05	ALDH1B1,CCNG2,CD36,CDKN1B,COL13A1,HK2,KLF2,LDHA,LYST,MYC,NQO1,PKLR,PPP1R15A,SDC1,SHB,SLC1A4,TFF1,TNFRSF19,TSPYL2
VHL	0.023	transcription regulator		1.231	2.21e-05	ALDH1A1,BHLHE40,BNIP3,CDKN1B,CENPX,CXCR4,ENO2,FLCN,FTH1,FTL,MAD2L1
MITF	0.222	transcription regulator		1.394	2.3e-05	ALCAM,APOE,ASAH1,BEST1,CA14,CCNG2,GPNMB,GYG2,LYST,ORC6,PIR,RHOQ,SDC1,SLC7A8,TXNIP
FOXO1	-0.068	transcription regulator		0.653	2.99e-05	BCL2L2,CCNG2,CD36,CDKN1B,EFHD1,ERG,FABP2,FABP5,IRS2,KLF2,LAMP2,MYC,MYCN,NRP2,PCK2,PKLR,PPARGC1A,PPP1R15A,RUNX2,TRIB3,TXNIP
PPARGC1A	1.343	transcription regulator		-0.391	3.23e-05	BNIP3,CD36,CEBPB,HK2,INSIG1,IRS2,LDHA,MMP15,PCK2,PGAM1,PLIN5,PPARGC1A,RUNX2,SESN2,TRIB3
CTBP1	0.004	enzyme		1	3.84e-05	ACKR3,CCNG2,CLDN11,FSCN1,JUP,TFF1
BAP1	0.017	peptidase			5.49e-05	ATF3,CDKN1B,DDIT3
SREBF2	0.344	transcription regulator		1.974	6.25e-05	ALDOC,FABP5,IDH1,INSIG1,IRS2,LSS,STARD4,TM7SF2
EZH2	-0.149	transcription regulator		-1.446	6.92e-05	ACKR3,ATF3,AXIN2,CDKN1B,FHOD3,FZD1,GDF15,HOXB13,KLF2,KRT81,MAL2,MYC,NKD1,NKD2,PITX2,SLC7A11,STT3A,WIF1
CREBBP	0.346	transcription regulator	Activated	2.608	7.03e-05	CDKN1B,CLASP2,CXCR4,DHRS3,FOSL2,HIST3H2A,JUP,KLF2,MYC,PKLR,PPARGC1A,PPFIBP2,RUNX2,SDC1,SERPINA3,SLC7A11,TESC,TFF1,TNC
EED	-0.173	transcription regulator			7.13e-05	CDKN1B,HOXB13,MYC,NKD1,RUNX2,WIF1
MYB	-0.25	transcription regulator		-1.85	7.3e-05	AXIN2,CD4,CXCR4,DHRS2,IGFBP5,IQGAP1,MYC,RGCC,SDC1,SLC27A2
SOX2	0.907	transcription regulator		-0.36	7.72e-05	ALDH1A1,APCDD1,ASCL2,ATF3,AXIN2,BHLHE40,CDKN1B,CXCR4,ETS2,ETV5,FABP2,KLF6,MYCN,PDK1,PITX2,TNFRSF19,TUBB3
HMGA1	-0.133	transcription regulator		-0.789	7.75e-05	CLCN6,CRYAB,DDIT3,FOSL2,ID3,INSIG1,KLF2,MYC,NECTIN1,SLC27A2,TFAP2C
ESRRA	0.48	ligand-dependent nuclear receptor		-0.998	9.4e-05	ALDOC,ASAH1,CD36,FRAT2,HK2,LDHA,PCK2,PPARGC1A,RUNX2,TFF1,UBALD1,WNT11
TCF7L2	0.127	transcription regulator		-1.125	0.0001	ANXA1,AXIN2,CD4,CDKN1B,CLDN11,FTH1,HHIP,ID1,ID3,IDH1,IRS2,KMT5A,MYC,NPC2,PPARGC1A,SIRT2,SLC27A2
ACTL6A	-0.14	other			0.000108	ETS2,MYC,TFF1
BHLHA15	0.736	transcription regulator		0.577	0.000117	ARRDC3,NUPR1,RAB26,SERPINI1
NR1H4		ligand-dependent nuclear receptor		0.034	0.000139	CEBPB,FABP2,FABP5,LDHA,MYC,PGAM1,PKLR,PPARGC1A,SDC1,SQSTM1,TXNIP
TP63	5.658	transcription regulator		-0.498	0.000192	ABCB1,AEN,BHLHE40,CDKN1B,CXCR4,DDIT4,HK2,ID1,ID3,KLF6,MAD2L1,MFGE8,MYC,PKLR,RUNX2,SLC7A11,TNC,TPP1
GPS2	0.152	transcription regulator		0.97	0.000202	DHRS3,FZD1,IDH1,MYC,PLA2G3,TFF1
BCAS3	0.167	other			0.000318	MYC,TFF1
ARNT	0.432	transcription regulator		0.816	0.000326	ALDOC,BHLHE40,BNIP3,CXCR4,HK2,IRS2,LDHA,NQO1,PCK2
HNF4A	2.535	transcription regulator		1.109	0.000356	ALCAM,ALDH1A1,APOE,ASAH1,ASNS,AXIN2,BLVRB,CCNG2,CDKN1B,CEBPB,CLCN6,COQ8A,CTSA,CUL4B,DACH1,DYRK1B,EHD3,ERG28,EXOSC5,FABP2,FOSL2,FTH1,FZD1,GDF15,GINS2,GOLGA2,HDAC6,IFI30,INHBE,ITPRID2,LDHA,LIMS1,MAL2,MRTO4,MYC,NFKBIL1,NOP16,NUFIP1,PCK2,PJA2,PKLR,PPARGC1A,PPFIBP2,PRMT7,PSAT1,PTPN13,SDC1,SEC24D,SERPINA3,SESN2,SIRT2,SLC17A5,SLC22A18,SLC27A2,STT3A,TFB2M,TM7SF2,TNC,TXNIP,WNT11
FOS	0.488	transcription regulator		0.588	0.000376	ABCB1,AGTR1,ATF3,CLIP1,EMB,EPHX2,FTH1,GPER1,HDAC6,IGFBP5,IRS2,KLF6,LAMP2,MALAT1,MYC,NQO1,ODC1,PLK2,SDC1,TFF1,TPP1,WNT11
REST	0.03	transcription regulator		0.241	0.000414	ARRDC3,ASCL2,CDKN1B,GAP43,LRRTM4,MAD2L1,MYC,NPC2,SNAP25,TUBB3
ZIC2	0.267	transcription regulator			0.000437	APOE,AXIN2,CDKN1B
HDAC5	0.507	transcription regulator			0.000475	HK2,KLF2,KLF6,MYC,PPARGC1A,PTPN13
CEBPA	0.191	transcription regulator		0.306	0.000482	ABCB1,ANXA1,APCDD1,ASNS,ASS1,CEBPB,CXCR4,FZD1,ID1,IRS2,LGALS1,MYC,MYCN,PPARGC1A,RUNX2,SERPINI1,TNFRSF19,TSC22D3,ZMIZ1
HDAC2	-0.135	transcription regulator		0.447	0.000493	ASCL2,CCNG2,CD4,CDKN1B,FABP2,MYC,MYCN,TFF1,TNFRSF19
CARM1	-0.245	transcription regulator		0	0.000616	EPHX2,FTH1,FTL,MYC,TFF1
SIN3A	-0.059	transcription regulator		-1	0.000822	CCNG2,DDIT3,KLF6,MYC,TFF1,TXNIP
NFKBIA	0.429	transcription regulator		-0.662	0.000825	ACKR3,AGTR1,BCL2L2,BNIP3,CEBPB,CRYAB,CXCR4,DDIT3,FSCN1,GPX3,HK2,MFGE8,MMP15,MYC,PIM1,PTPN13,SDC1,TNC
IKZF3	-0.002	transcription regulator			0.000836	BCL2L2,CDKN1B,MYC
CDK2AP1	-0.366	other			0.000871	FZD1,KREMEN1,MYC,NKD1,PITX2
STAT3	0.212	transcription regulator		-0.255	0.000919	ALDH1A1,CDKN1B,CEBPB,CXCR4,DDIT3,FERMT2,FSCN1,GAP43,HK2,IFI30,IGFBP5,LDHA,MYC,NRP2,PDK1,PIM1,PPARGC1A,PTPN13,SERPINA3,SMAD9,WARS
TCF4	-0.477	transcription regulator			0.000936	ALCAM,AXIN2,HSPA13,ID3,MAD2L1,MYC,PITX2,PLPP5,RUNX2,SEC24D,SQSTM1
Alpha catenin		group			0.000941	AXIN2,MYC
SAFB	-0.318	other			0.000941	HOXC6,TFF1
MXD3	0.148	transcription regulator			0.000941	MYCN,ODC1
GLI1	0.55	transcription regulator		-0.389	0.00102	EMB,GPER1,HHIP,INSIG1,JUP,MYCN,PIM1,RUNX2,TFF1,TNC,WIF1
ID2	0.481	transcription regulator		-0.277	0.00108	ASCL2,CCNG2,CEBPB,CXCR4,ETS2,KLF6,MYC,PTPN13,SDC1,TUBA1A
DHX9	-0.175	enzyme			0.0011	ABCB1,APOE,PTPN13
CEBPD	-1.268	transcription regulator		1.861	0.00114	ASNS,CDKN1B,CEBPB,CXCR4,DDIT3,IGFBP5,MYC
E2F3	-0.26	transcription regulator		-1.414	0.00118	AKNA,HIST3H2A,ID3,MAD2L1,MAL2,MALAT1,MYC,MYCN,NEAT1,NECTIN1
NR4A1	0.116	ligand-dependent nuclear receptor		-1.446	0.00118	APOE,ATF3,AXIN2,CD36,CDKN1B,DDIT3,HDAC6,HDC,JUP,NUCB2
TFE3	0.444	transcription regulator		-1.154	0.0012	HK2,INSIG1,IRS2,KLF2,PPARGC1A
EOMES	-0.337	transcription regulator		-0.447	0.00124	ALCAM,ANXA1,CXCR4,DHRS2,FZD8,PMP22
MBD3	-0.033	enzyme			0.00124	APOE,FZD1,KREMEN1,MYC,NKD1,PITX2
TBP	-0.018	transcription regulator			0.00124	ASNS,ETS2,MYC,NKD1,RN7SK,TFF1
RELA	0.001	transcription regulator		-1.623	0.00127	ABCB1,ALCAM,APOE,ARFGAP3,ASCL2,BHLHE40,CDKN1B,CEBPB,CRYAB,CXCR4,DDIT3,DGCR6/LOC102724770,FSCN1,GDF15,ID1,MYC,TUBB3
MYBL2	-0.396	transcription regulator		0.068	0.00132	CCNG2,ID1,IGFBP5,IQGAP1,MYC
JUNB	0.259	transcription regulator			0.00134	ACAT2,AGTR1,ATF3,CDKN1B,FTH1,LPAR1,RUNX2,SERP1
ID3	0.709	transcription regulator		-0.063	0.0014	ASCL2,CCNG2,CDKN1B,CEBPB,CXCR4,ETS2,ID3,KLF6,MYC,PTPN13
EN1	0.261	transcription regulator			0.00141	ALDH1A1,ALDOC,TUBB3
TWIST1	0.799	transcription regulator		-0.707	0.00152	ALCAM,ALDH1A1,C9orf3,CCDC3,EMP3,IGFBP5,MFGE8,RUNX2,UNC5B
HOXA10	-0.019	transcription regulator	Inhibited	-2.55	0.00158	ALDH1A1,ALDH1A2,APOE,ERG,FZD1,ID1,IGFBP5,MAP1B,MYCN,PCP4
CREM	-0.537	transcription regulator		1.342	0.00167	APOE,ATF3,BHLHE40,CEBPB,IRS2,LSS,NAB2,NPC2,PPP1R15A
KLF2	1.408	transcription regulator		0.6	0.00175	ACKR3,ASS1,CD36,CXCR4,ID1,ID3,MYC,NQO1,RUNX2
ESRRG	-0.438	ligand-dependent nuclear receptor		-0.743	0.00176	ALDOC,CDKN1B,HK2,LDHA,TFF1
TCF20	-0.008	transcription regulator			0.00186	MYC,SQSTM1
PLAGL2	0.033	transcription regulator			0.00186	BNIP3,LDHA
FOXH1	1.226	transcription regulator			0.00186	ALDH1A1,ALDH1A2
NKX2-3		transcription regulator		-0.905	0.00194	ASNS,BCYRN1,CD36,CRYAB,GDF15,KLF2,KRT81,PSAT1,REEP1,RNF213,TMEM158
TFAP2C	-1.287	transcription regulator		0.433	0.00207	ALCAM,IGFBP5,KRT81,MYC,PITX2,TFF1
GFI1	0.206	transcription regulator		1.452	0.00211	CDKN1B,CXCR4,ETS2,HPRT1,LPAR1,MYC,SERPINA3
MED1	0.12	transcription regulator	Inhibited	-2	0.00218	BHLHE40,DTYMK,HPRT1,MAD2L1,MYC,MYCN,ODC1,PIM1,TFF1
HTT	0.046	transcription regulator		0.267	0.00219	ACAT2,ALDOC,APOE,ATF3,BHLHE40,CEBPB,CRYAB,DDIT3,EMP3,ENO2,GAP43,GPX3,IGFBP5,JUP,LDHA,NAB2,PCP4,PPARGC1A,RRS1,SERPINA3,SNAP25,SQSTM1,TESC,TFAP2C
NR3C1	0.804	ligand-dependent nuclear receptor		1.006	0.00226	ANXA1,APOE,ATP1B1,BCL2L2,BHLHE40,CEBPB,COQ8A,CRYAB,CXCR4,DDIT4,GAP43,GPX3,HERPUD1,IDH1,LYST,MYC,NQO1,PLK2,PPP1R15A,RRAGC,RUNX2,TRIB3,TSC22D3
TBX2	0.302	transcription regulator		-1.633	0.00237	ATF3,ATF5,BHLHE40,DDIT3,MAD2L1,TRIB3
HOXC8	-0.462	transcription regulator	Inhibited	-2	0.00242	ASS1,EMB,NQO1,PMP22
E2F4	-0.115	transcription regulator			0.00257	BNIP3,HIST2H2BE,ID3,LPAR1,MAD2L1,MRTO4,MYC,MYCN,PPARGC1A,PSAT1,UNG
HOXA11	0.814	transcription regulator			0.00266	ANXA1,CDKN1B,KLF2
FOXM1	-0.024	transcription regulator	Inhibited	-2.167	0.0027	ANXA1,AXIN2,CDKN1B,FZD1,LDHA,MYC,MYCN,SQSTM1
Esrra		transcription regulator		-0.64	0.00278	ALDOC,ENO2,FABP2,PCK2,PDK1,PPARGC1A,TFF1
SMAD3	-0.019	transcription regulator		1.317	0.00284	AXIN2,CCNG2,FZD8,ID1,ID3,LPAR1,MYC,PPARGC1A,PTP4A3,RUNX2,TNC
TP73	-0.487	transcription regulator		1.338	0.00294	ABCB1,AEN,BHLHE40,CRYAB,DDIT4,DTYMK,GPNMB,IGFBP5,MYC,MYCN,SERPINA3,TPP1
FOXC2	0.126	transcription regulator		-1.4	0.00295	CDKN1B,CXCR4,IRS2,PPARGC1A,RUNX2
ELK1	0.07	transcription regulator		0.156	0.00295	CDKN1B,NUPR1,RUNX2,SLC7A11,TPD52L1
ZBED6	0.87	transcription regulator		1	0.00303	COL13A1,DDIT4,FOSL2,TUBB3
ZMIZ2	0.076	transcription regulator			0.00306	AXIN2,MYC
ZIC1	-0.698	transcription regulator			0.00306	APOE,CDKN1B
SNAPC2	0.213	transcription regulator			0.00306	RN7SK,RNU2-1
SNAPC4	-0.273	transcription regulator			0.00306	RN7SK,RNU2-1
STK11	-0.196	kinase			0.00306	MYC,TFF1
PPARA	0.732	ligand-dependent nuclear receptor		-0.59	0.00311	ACAT2,APOE,ASNS,ASS1,CD36,CEBPB,FABP2,FABP5,IGFBP5,INSIG1,LSS,MAD2L1,MYC,PKLR,PLIN5,PPARGC1A,SLC27A2
SIRT1	0.606	transcription regulator		0.709	0.00311	ABCB1,BNIP3,CCNG2,CDKN1B,CEBPB,ERMP1,ID1,KLF2,MYC,PCK2,PPARGC1A,RNF213,RUNX2,SLC7A11
PPARD	0.333	ligand-dependent nuclear receptor		1.254	0.00328	CD36,CDKN1B,CEBPB,INHBE,LDHA,MFGE8,PKLR,PPARGC1A,RUNX2,SLC27A2
SMARCB1	0.044	transcription regulator		-0.2	0.00369	ABCB1,ATP1B1,BNIP3,CXCR4,DACH1,ETS2,JUP,MYC,TFF1
GTF2B	-0.012	transcription regulator			0.00374	ASNS,ETS2,HPRT1,TFF1
LYL1	0.786	transcription regulator			0.00377	ERG,ID1,ID3
ZBTB16	0.99	transcription regulator		-1.98	0.00387	EMB,HOXC6,ID3,KCNJ8,KLF2,MYC,RUNX2,TSC22D3
NR3C2	0.746	ligand-dependent nuclear receptor			0.00398	ATP1B1,DDIT4,GPX3,LYST,SERPINA3,TSC22D3,TUBB3
HES1	0.359	transcription regulator	Inhibited	-2	0.00401	CD4,CDKN1B,NEU1,RLBP1,TUBB3
THRB	0.569	ligand-dependent nuclear receptor		0.788	0.00404	CDKN1B,CXCR4,FZD1,ID1,NKD1,NRGN,PITX2,RUNX2,WIF1,WNT11
BRCA1	0.041	transcription regulator		0.193	0.0043	ASCL2,CDKN1B,DDIT3,DDIT4,GDF15,MAD2L1,MYC,NQO1,TFF1
CERS5	0.071	transcription regulator			0.00454	ASAH1,DDIT3
CERS6	0.311	transcription regulator			0.00454	ASAH1,DDIT3
DPY30	-0.086	enzyme			0.00454	ID1,ID3
MUC1	0.737	other			0.00454	ALDH1A1,MYC
ACO1	0.239	enzyme			0.00454	FTH1,FTL
MYCN	-1.203	transcription regulator		-1.929	0.00456	ABCB1,ALDH1A1,AMOTL2,CCNG2,CDKN1B,HK2,LDHA,LGALS1,MYCN,ODC1,PDK1,POLR2L
YAP1	0.117	transcription regulator			0.0046	ACAT2,AMOTL2,CD36,ID1,LDHA,MYC,NUPR1
ESR2	0.597	ligand-dependent nuclear receptor		-0.427	0.00504	ATF3,ATF5,CDKN1B,CLDN11,COL13A1,EMB,HOXC6,MYC,PSAT1,RHOQ,RUNX2,SUSD4,TFF1,TSPAN13
IGF2BP1	-0.113	translation regulator			0.00513	LGALS1,MYC,TNC
NR2C2	0.072	ligand-dependent nuclear receptor			0.00513	APOE,CD36,TFF1
MEN1	-0.17	transcription regulator		0.985	0.00549	CDKN1B,HOXC6,IRS2,RUNX2
POU2F1	0.111	transcription regulator			0.00579	DDIT4,GPX3,HIST2H2BE,IDH1,RN7SK,SESN2,SLC7A11
KLF4	2.158	transcription regulator		-1.171	0.00582	ALCAM,ALDH1A1,APCDD1,CDKN1B,FABP2,ID3,MYC,ODC1,PITX2,TNC,TNFRSF19
SMARCE1	-0.023	transcription regulator			0.0059	MYC,NPC2,TFF1
KAT2A	-0.03	enzyme			0.0059	BNIP3,PPARGC1A,TFF1
RUNX1	0.109	transcription regulator	Inhibited	-2.433	0.00594	ALCAM,CD4,CDKN1B,FSCN1,KLF2,MAD2L1,RGCC,RUNX2,UNC5B
SMAD4	0.033	transcription regulator		0.653	0.00598	CCNG2,CDKN1B,FSCN1,ID1,LPAR1,MYC,MYCN,RGCC,RUNX2,TNC
FOXO4	0.044	transcription regulator			0.00611	BNIP3,CCNG2,CDKN1B,ERG,FABP5,NRP2
ATF3	1.375	transcription regulator		-0.271	0.00611	ASNS,ATF3,CHAC1,DDIT3,ID1,PPP1R15A
ASCL2	-0.704	transcription regulator			0.00628	CXCR4,TFF1
MTBP	-0.016	other			0.00628	CDKN1B,ODC1
AFF1	0.307	transcription regulator			0.00628	CD4,MYC
BRD2	0.178	kinase			0.00628	MYC,NQO1
HIST1H3E	-0.422	other			0.00628	PKLR,RUNX2
SPDEF	-2.092	transcription regulator		1.387	0.00646	COL13A1,FZD8,SDC1,SQSTM1,TNC
ID1	0.747	transcription regulator		-1.35	0.00646	ALDH1A1,CDKN1B,MYC,PPARGC1A,RUNX2
MBD2	0.015	transcription regulator			0.00646	APOE,ASS1,HK2,NUPR1,ORC6
TGFB1I1	0.99	transcription regulator			0.00675	CD36,CDKN1B,ID1
E2F1	-0.305	transcription regulator		-1.439	0.00703	ABCB1,BNIP3,CDKN1B,CRYAB,DDIT3,ENO2,ID3,IRS2,MAD2L1,MYC,MYCN,PDK1,PLK2,PPARGC1A,PSAT1,RHOQ,UNG
TCF3	-0.252	transcription regulator			0.00716	ALCAM,ATF3,AXIN2,CD4,ETS2,HSD17B14,HSPA13,ID3,MAD2L1,MYC,MYCN,PLPP5,SEC24D
GATA3	0.684	transcription regulator		1.032	0.00719	BLVRB,CD4,CXCR4,ERG,FSCN1,MYC,RGCC,SLC27A2,TFF1,WNT11
RARG	-0.502	ligand-dependent nuclear receptor			0.00772	CRYAB,GAP43,MYC,TFF1
PRDM1	-1.811	transcription regulator		0.877	0.00809	AXIN2,CXCR4,DDIT4,FTH1,ID3,KRT81,LGALS1,METTL7A,MYC,SERPINA3
PRDM16	0.378	transcription regulator			0.00828	GPX3,PPARGC1A
ZNF382	1.109	transcription regulator			0.00828	ID1,MYC
HOXA2	-0.396	transcription regulator			0.00828	PCP4,RUNX2
TBL1X	0.187	transcription regulator			0.00828	CDKN1B,TFF1
PAX3	-0.15	transcription regulator			0.00856	ANXA1,ASNS,ASS1,CTSA,CXCR4,ID3,NPC2,RLBP1,TNC
NR0B2	-0.661	ligand-dependent nuclear receptor		-0.739	0.00928	CD36,HDC,PCK2,PPARGC1A,TFF1
Nuclear factor 1		group			0.00969	DDIT3,ID1,PKLR
TARDBP	-0.164	transcription regulator			0.00969	CD36,HDAC6,SQSTM1
SMAD5	-0.157	transcription regulator			0.00969	ID1,ID3,RUNX2
N-cor		group			0.00982	AXIN2,DHRS3,FZD1,IDH1,PLA2G3
RB1	-0.091	transcription regulator		-0.218	0.0101	ATP1B1,BNIP3,CDKN1B,DDIT3,EHD3,FABP2,GRPEL1,HIST2H2BE,ID1,MYC,PIM1,PPARGC1A,REEP1,TUBA1A
TFAP2A	-0.154	transcription regulator		1.795	0.0104	ALCAM,ANXA1,APOE,CENPX,PITX2,SMPD1
NCL	-0.367	other			0.0105	KLF2,MYC
ATF5	1.501	transcription regulator			0.0105	ID1,TXNIP
H2AFZ	-0.288	other			0.0108	CXCR4,GINS2,IGFBP5
SOX3		transcription regulator		1	0.011	APCDD1,FABP2,LMX1B,PITX2,TNFRSF19
KDM5B	0.277	transcription regulator		-0.293	0.0112	CDKN1B,DDIT3,FABP5,INSIG1,PIR,REEP1,SNRPG
XBP1	0.19	transcription regulator	Activated	2.646	0.0116	ARFGAP3,DDIT3,DNAJB2,HERPUD1,HSPA13,MYC,NUCB2,SEC24D,SERP1
YY1	-0.043	transcription regulator			0.0117	ALCAM,CEBPB,CRYAB,CXCR4,ID3,IGFBP5,KLF2,MAD2L1,MYC,PPP1R15A,UNG
ESRRB	2.696	ligand-dependent nuclear receptor			0.012	HK2,SLC6A6,TFF1
NAP1L1	0.121	other			0.013	CXCR4,IGFBP5
MED14	0.103	transcription regulator			0.013	CD36,TFF1
AEBP1	0.343	peptidase			0.013	APOE,CD36
NR4A2	-0.215	ligand-dependent nuclear receptor		-0.284	0.0135	ALDH1A2,FABP2,LMX1B,TSC22D3,TSFM
KMT2A	0.259	transcription regulator		-0.277	0.0135	CDKN1B,HOXC6,KLF6,MYC,TFF1
NKX3-1	-0.832	transcription regulator			0.0138	ERG,MYC,PIM1,SDC1
CDX2	-0.459	transcription regulator		-1.342	0.0139	ABCB1,AXIN2,HOXC6,LAMP2,MYC,MYCN,SLC7A8
HOXA9	0.396	transcription regulator		-0.776	0.014	ALDH1A1,CD36,ERG,ETS2,FZD1,MYC,PIM1,TSC22D3
NRF1	-0.21	transcription regulator		-0.068	0.0147	ATP1B1,FTH1,NQO1,TFB2M
SP3	0.301	transcription regulator			0.015	ABCB1,ASNS,ATF3,CDKN1B,GDF15,KRT81,MYCN,TFF1,TNC
GATA1	0.73	transcription regulator		0.73	0.0156	CD36,CDKN1B,ETS2,KDM4A,MYC,MYCN,NAB2,PIM1,RUNX2,TAC3,UNG
CERS2	0.228	transcription regulator			0.0157	ASAH1,DDIT3
CEBPG	0.758	transcription regulator			0.0157	ASNS,DDIT3
RUNX2	-0.914	transcription regulator		0.093	0.0159	ABCB1,AXIN2,CDKN1B,NEXN,RGCC,RUNX2
TCF7L1	0.529	transcription regulator			0.016	ATF3,AXIN2,TNFRSF19
NCOA4	0.394	transcription regulator			0.016	FABP2,FABP5,TFF1
PLAG1	0.164	transcription regulator		1.067	0.0167	ATF5,PIR,PTP4A3,SMARCD3
NR1H3	-0.055	ligand-dependent nuclear receptor		0.678	0.0172	APOE,ATF3,CDKN1B,GPX3,PKLR,PPARGC1A
SUZ12	0.093	enzyme			0.0173	ACKR3,ASCL2,CDKN1B,MYC,NKD1
CDKN2A	-0.379	transcription regulator		1.757	0.0174	CDKN1B,CEBPB,EHD3,IGFBP5,MAD2L1,MYC,MYCN,ODC1,TOB1,TPP1,ZNF385A
HLX	0.711	transcription regulator			0.0175	GDF15,MYC,UNC5B
NCOR2	0.265	transcription regulator			0.0177	AXIN2,KLF2,MYC,TFF1
FLI1		transcription regulator			0.0177	ERG,IMP4,NEU1,TNC
KLF5	-0.372	transcription regulator		-0.549	0.0177	CDKN1B,CXCR4,FGFBP1,MYC
PARP		group			0.0178	APOE
DACH2	-0.576	transcription regulator			0.0178	CDKN1B
BUD23	-0.383	enzyme			0.0178	TSC22D3
ZNF366	0.368	transcription regulator			0.0178	TSC22D3
AChR		complex			0.0178	TFF1
Gcn5l		group			0.0178	TFF1
FLII	0.105	other			0.0178	TFF1
CAVIN1	-0.42	transcription regulator			0.0178	MYC
LCK	0.609	kinase			0.0178	CD4
NFE2L3	-0.492	transcription regulator			0.0178	NQO1
CDC45	-0.433	other			0.0178	MYC
PRKG1	-0.149	kinase			0.0178	ID1
RPL15	0.062	other			0.0178	MYC
NCOA5	-0.168	other			0.0178	MYC
DYNLL1	-0.126	other			0.0178	TFF1
APC	0.516	enzyme			0.0178	AXIN2
WASHC1	0.472	other			0.0178	MYC
FOXL1	-1.35	transcription regulator			0.0178	SDC1
PRDM2	0.108	transcription regulator			0.0178	MYC
RPS25	0.132	other			0.0178	MYC
ZBTB14	0.111	transcription regulator			0.0178	MYC
RPS20	0.115	other			0.0178	MYC
ALYREF	-0.393	transcription regulator			0.0178	APOE
MYH9	0.153	enzyme			0.0178	MYC
ALG1	-0.151	enzyme			0.0178	TFF1
RPL21	0.082	other			0.0178	MYC
STAT4	2.045	transcription regulator		-0.371	0.0181	ALDOC,ARFGAP3,CDKN1B,ENO2,ETV5,FSCN1,MYC,PDK1,RGCC
WDR5	-0.239	enzyme			0.0186	MYC,RUNX2
LMO4	-0.056	transcription regulator			0.0186	PPARGC1A,TFF1
CDK8	0.03	kinase			0.0186	CXCR4,MYC
CREB3	0.165	transcription regulator			0.0186	ANXA1,DDIT3
ZBTB17	0.131	transcription regulator			0.0191	BHLHE40,DDIT3,ODC1
REL	0.424	transcription regulator		-1.915	0.0196	ARFGAP3,COTL1,ETV5,JUP,MYC,NAB2,PLK2,PPP1R15A,TWNK
ATF2	0.314	transcription regulator		1.957	0.0198	ASNS,ATF3,DDIT3,NUPR1,PPARGC1A
LEF1	-0.057	transcription regulator			0.0199	AXIN2,CXCR4,MYC,RUNX2
ATF6	0.207	transcription regulator			0.0199	DDIT3,HERPUD1,NUCB2,RHEB
TAL1	-0.097	transcription regulator		-1.342	0.0201	CCNG2,ERG,HSD17B14,LYST,MYC,OXR1,PGAM5,PLEKHO1,TOB1
ELF4	0.195	transcription regulator			0.0207	ABCB1,HDC,KLF2
RAD21	-0.174	transcription regulator			0.0207	CCNG2,IRS2,MYC
ASCL1	-0.427	transcription regulator			0.0216	CCNG2,ID1,ID3,LMX1B,SNAP25
PRKDC	-0.053	kinase			0.0217	APOE,TFF1
SOX5	0.044	transcription regulator			0.0217	CDKN1B,RUNX2
TLE1	-0.387	transcription regulator			0.0217	ATF3,NUPR1
BHLHE41	2.8	transcription regulator			0.0217	CENPX,HK2
TFEB	0.445	transcription regulator			0.0242	CTSA,NEU1,TPP1
FOSB	0.95	transcription regulator			0.0242	CEBPB,FTH1,RUNX2
HDAC3	-0.46	transcription regulator			0.0245	CD36,CDKN1B,JUP,MYC,TFF1
MTPN		transcription regulator		-0.254	0.0247	ANXA1,BNIP3,MYC,TUBA1A
PIAS3	0.023	transcription regulator			0.0251	FTH1,SERPINA3
HOXB4	-0.138	transcription regulator			0.0251	GPX3,MYC
APEX1	0.018	enzyme			0.0251	ABCB1,FTH1
GTF2I	0.105	transcription regulator			0.0251	CDKN1B,MYC
CDK9	-0.214	kinase			0.0261	CXCR4,MYC,ODC1
TWIST2	-0.976	transcription regulator			0.0261	KLF6,MYCN,RNF43
NANOG	0.578	transcription regulator		-1	0.0274	ABCB1,LGALS1,MAP1B,MYC,MYCN,TOB1
SATB1	0.116	transcription regulator		1.026	0.0281	FERMT2,GDF15,ID3,KLF2,SLC27A2,TSC22D3,WARS
IRF8	0.906	transcription regulator		0.475	0.0283	ASAH1,ATF3,CD4,ID3,KLF6,MYC
CRTC1	0.126	transcription regulator			0.0286	NQO1,PPARGC1A
ACTN4	-0.1	transcription regulator			0.0286	MYCN,TFF1
ETV5	-1.88	transcription regulator			0.0288	ALCAM,CXCR4,ETV5,PKP4,PMP22
PML	0.243	transcription regulator		-1.054	0.0293	APOE,FTL,JUP,NQO1,PPARGC1A,SQSTM1
EBF1	-0.289	transcription regulator			0.0293	CEBPB,HK2,PCK2,PPARGC1A,RHEB,RHOQ
MDM2	-0.096	transcription regulator			0.0317	ATF3,CDKN1B,HIST2H2BE,MYCN
SMAD1	0.034	transcription regulator			0.0321	ID1,MYC,RUNX2
TFAP4	-0.315	transcription regulator			0.0321	CCNG2,GDF15,ID1
Rhox5		transcription regulator			0.0323	HPRT1,PPARGC1A
DDX17	0.327	enzyme			0.0323	MYC,TFF1
NDN		transcription regulator			0.0323	MYC,NUCB2
BCL6	0.303	transcription regulator		-0.715	0.0328	ALCAM,CDKN1B,EPB41L2,FTH1,KLF6,MYC,PRSS23,SDC1
NOTCH1	-0.176	transcription regulator		-1.83	0.0331	CDKN1B,CEBPB,ENO2,ID1,MYC,MYCN,RLBP1,RUNX2,TFF1
GLI3	-0.034	transcription regulator			0.0333	HHIP,KLF2,MYCN,RUNX2
ATN1	0.368	transcription regulator			0.0333	ATP1B1,BHLHE40,ENO2,IGFBP5,JUP,NAB2
JUND	0.481	transcription regulator			0.0333	AGTR1,FTH1,RUNX2,SDC1
RUVBL1	-0.442	transcription regulator			0.0342	AXIN2,CARS,SESN2
KLF15	0.125	transcription regulator			0.0342	CD36,FABP5,PPARGC1A
FOXQ1	0.47	transcription regulator			0.0354	DACH1
KDM8	0.168	enzyme			0.0354	LDHA
ZFAT	0.19	transcription regulator			0.0354	SQSTM1
CERS3		transcription regulator			0.0354	ASAH1
RPRD1B	-0.07	other			0.0354	MYC
Fcor		enzyme			0.0354	PPARGC1A
MLXIP	0.193	transcription regulator			0.0354	TXNIP
SMAD1/5		group			0.0354	ID1
SIX6		transcription regulator			0.0354	CDKN1B
PHF21A	0.228	enzyme			0.0354	SNAP25
IRS1	-0.082	enzyme			0.0354	TFF1
ERCC2	-0.145	enzyme			0.0354	TFF1
CNBP	-0.279	transcription regulator			0.0354	MYC
JUP	1.06	other			0.0354	MYC
RNF112	0.555	transcription regulator			0.0354	TAC3
BTRC	0.166	enzyme			0.0354	AXIN2
MED23	0.454	transcription regulator			0.0354	TFF1
TAB2	0.308	other			0.0354	TFF1
PCGF1	0.462	other			0.0354	CDKN1B
OSTF1	0.421	transcription regulator			0.0354	RUNX2
MXD4	0.27	transcription regulator			0.0354	ODC1
UBE2L3	-0.408	enzyme			0.0354	TFF1
Hsf4		transcription regulator			0.0354	CRYAB
RPA2	-0.435	other			0.0354	MYC
CDK2	-0.153	kinase			0.0354	MYC
EGLN3	-0.283	enzyme			0.0354	LDHA
EEF1A1	0.159	translation regulator			0.0354	MYC
Bhlhe41		transcription regulator			0.0354	CENPX
TOP2A	0.028	enzyme			0.0354	MYC
KMT2B	0.178	transcription regulator			0.0354	HOXC6
HIST3H3	0.564	other			0.0354	TFF1
SET	-0.068	phosphatase			0.0354	TFF1
CCND1	-0.506	transcription regulator		1	0.0356	ARHGEF2,CDKN1B,GAS2L3,HIST2H2BE,ID1,ID3,KLHL24,MYC,PKP4,STARD4,TM7SF2
GLI2	-0.314	transcription regulator			0.036	CDKN1B,HHIP,MYC,MYCN,RUNX2
KAT5	0.316	transcription regulator			0.036	CXCR4,IGFBP5,MAD2L1,MYC,TFF1
CUL4B	0.559	other			0.0362	AXIN2,NKD2
HOXC6	0.781	transcription regulator			0.0365	ABCB1,GAS2L3,HOXC6
LHX1	-0.787	transcription regulator		-0.447	0.0387	ASS1,ATP1B1,EMB,FZD8,PCP4
SRSF2	-0.398	transcription regulator			0.0388	DDIT3,PPP1R15A,SRSF7
RXRB	-0.083	ligand-dependent nuclear receptor			0.0398	ALDH1A1,CRYAB,PMP22,TFF1
ZNF217	0.633	transcription regulator			0.0398	HOXC6,MYC,MYCN,SPAG9
RNF20	0.213	enzyme			0.0402	FOSL2,MYC
NFIA	-0.084	transcription regulator			0.0402	PKLR,RUNX2
TAF1	0.571	transcription regulator			0.0402	RUNX2,TFF1
H2AFX	-0.363	transcription regulator			0.0402	MYC,SLC7A11
YY2	-0.23	transcription regulator			0.0402	CXCR4,MYC
SQSTM1	1.049	transcription regulator			0.0411	NQO1,PLK2,RGCC
HES3		transcription regulator			0.0411	IFI30,MFGE8,TUBA1A
KAT2B	0.48	transcription regulator			0.0411	ABCB1,KLF2,TFF1
SOX1	0.114	transcription regulator		1	0.0415	APCDD1,FABP2,PITX2,TNFRSF19
TSC22D3	1.785	transcription regulator			0.0436	ANXA1,CDKN1B,RUNX2
FOXC1	-0.889	transcription regulator			0.0445	CXCR4,RUNX2
EGR1	-0.012	transcription regulator		1.763	0.0453	ABCB1,ATF3,FTL,GDF15,ID1,MYC,NAB2
PPRC1	-0.483	transcription regulator			0.0461	DDIT4,GDF15,HK2
RBL1	0.252	transcription regulator			0.047	CDKN1B,MYC,MYCN,PPARGC1A
Smad2/3		group			0.0488	ID1,TNC
MLX	0.219	transcription regulator			0.0488	PKLR,TXNIP
SMARCD3	0.742	transcription regulator			0.0488	ALCAM,PITX2
TFAM	-0.346	transcription regulator			0.0488	FABP5,PGAM1
HOXD3	0.58	transcription regulator			0.0488	JUP,SDC1
ARNT2	1.014	transcription regulator	Activated	2	0.506	APOE,CAMLG,GPX3,TSC22D3
SIM1	-0.012	transcription regulator	Activated	2	0.521	APOE,CAMLG,GPX3,TSC22D3

## Sheet: 7) UO-31 UPSR
Upstream Regulator	Expr Log Ratio	Molecule type	Predicted Activation State	Activation z-score	p-value of overlap	Target molecules in dataset
TP53	0.132	transcription regulator	Activated	6.632	5.89e-76	ABAT,ABCB1,ACSF2,ACTA2,AHSA1,ALDH1B1,ANKRD1,ANLN,ANXA4,APOE,ASF1B,ATAD2,AURKA,AURKB,BHLHE41,BIRC5,BMF,BNIP3,BOP1,BUB1,BUB1B,CAMK2N1,CASP1,CAT,CCDC80,CCNA2,CCNB1,CCNB2,CCNF,CD82,CDC20,CDC25A,CDC25B,CDC25C,CDC6,CDK1,CDK2,CDKN3,CEBPB,CENPA,CENPF,CEP55,CKAP2,CKS1B,CKS2,CLU,CRYAB,CSF1,CTF1,CTGF,CTSB,CTSD,CTSF,CYP24A1,CYR61,DBF4,DDIAS,DDIT4,DDX39A,DEK,DHFR,DLGAP5,DNMT1,DOK1,DSN1,DTYMK,E2F1,ECH1,EDN1,EP…
E2F4	-0.212	transcription regulator		0.152	8.76e-57	ANLN,ASF1B,AURKB,BNIP3,CCNA2,CDC25A,CDC25C,CDC6,CDK1,CDK2,CENPA,CKS1B,CKS2,DBF4,DHFR,E2F1,ECT2,EXOSC8,EXOSC9,FANCD2,FEN1,FOXM1,GINS1,GMNN,H2AFX,H2AFZ,HIST1H2AC,HMGB1,HMMR,ID3,KIF22,KIF4A,MAD2L1,MCM10,MCM3,MCM4,MCM5,MCM6,MKI67,MRTO4,MTHFD1,MYBL2,NASP,NCL,NDC80,NEK2,ORC1,PCLAF,PCNA,PLK1,POLA2,PRC1,PTTG1,RAD51,RAD51AP1,RAD54L,RANBP1,RFC2,RFC3,RFC4,RRM1,RRM2,SERPINE1,SMC4,SRSF2,TEAD4,TK1,TMPO,TOP2A,T…
E2F1	-0.818	transcription regulator	Inhibited	-4.667	3.69e-46	ABCB1,ATAD2,AURKA,AURKB,BIRC5,BNIP3,CCNA2,CCNB1,CCNB2,CCNF,CDC20,CDC25A,CDC25B,CDC45,CDC6,CDK1,CDK2,CDKN1C,CRIP2,CRYAB,CSE1L,CTSB,DBF4,DHFR,DLEU1,DNMT1,E2F1,ECT2,EXOSC9,EZH2,FANCD2,FBXO5,FEN1,FOXM1,GABARAP,GINS1,GMNN,HELLS,HIST1H2AC,HMGB1,HMGB2,HNRNPD,HNRNPR,HSPD1,ID3,KIF23,MAD2L1,MAF,MCM10,MCM2,MCM3,MCM4,MCM5,MCM6,MCM7,MTHFD1,MYBL2,NCL,NDC80,NUSAP1,ORC1,PA2G4,PCLAF,PCNA,POLA2,PPM1G,PSMD2,RACGAP1…
MYC	-0.121	transcription regulator	Inhibited	-6.73	6.27e-38	ABCC3,ADAMTS1,ANXA4,ATAD3A,AURKB,BIRC5,BOP1,BUB1,BUB1B,C1QBP,CAMK2N1,CASP1,CCNA2,CCNB1,CCNB2,CDC20,CDC25A,CDC25B,CDC25C,CDCA7,CDK1,CDK2,CKS2,CLU,CRIP1,CRYAB,CTSB,CTSD,CYCS,DDIT4,DDX21,DHFR,DKC1,DLEU1,DNMT1,E2F1,EDN1,EIF4EBP1,EXOSC8,EZH2,FABP5,FBXO32,FCGRT,FN1,FOSL1,FOXM1,FTH1,G6PD,GAA,GABARAP,GBP2,GGT1,GRPEL1,H2AFZ,HMOX1,HNRNPA2B1,HNRNPAB,HNRNPD,HRAS,HSP90AA1,HSPA9,HSPD1,ID1,ID2,ID3,IMPA2,ING4,IR…
RB1	-0.281	transcription regulator	Activated	4.325	6.2e-34	ASF1B,ATAD2,ATP1B1,AURKB,BIRC5,BNIP3,CCNA2,CCNB1,CDC25A,CDC25C,CDC6,CDCA5,CDK1,CDK2,CENPK,CHAF1A,CPA4,CTGF,DEK,DHFR,DNMT1,DONSON,E2F1,EZH2,FANCA,FBXO5,FEN1,FN1,GMNN,GRPEL1,HMGB2,HRAS,ID1,KRT18,MAF,MCM10,MCM2,MCM3,MCM4,MCM5,MCM6,MCM7,MCM8,MELK,MMP2,MYBL2,NME1,ORC1,PCLAF,PCNA,PLK1,PTX3,RAD51,RAD51AP1,RANBP1,RECQL4,RFC3,RFC4,RRM1,RRM2,SAFB,SERPINE1,SOD2,TCF19,TGFB2,TMPO,TNNT1,TUBG1,TYMS,VRK1
CCND1	-0.327	transcription regulator	Inhibited	-3.599	7.43e-34	ATAD2,AURKA,BIRC5,CCNA2,CDC45,CDC6,CDCA2,CDCA7,CDCA8,CDK2,CENPF,CENPH,CENPK,CENPN,CEP55,CIP2A,DDIAS,DEPDC1,DNMT1,DONSON,DTL,E2F1,FAM83D,FOXM1,G3BP1,HJURP,ID1,ID3,KIF11,KIF20A,KIF20B,KIF2C,KIF4A,KLHL24,MCM10,MCM4,MCM7,MELK,MMP2,MYBL1,NCAPH,NOP58,PCLAF,PCNA,PDCD4,PKP4,PLK1,PSMC3IP,PSRC1,RACGAP1,RAD51,RMI2,RRM2,SOX4,SPC25,SPP1,TM7SF2,TP53INP1,TPX2,TRIP13,TUBA1B,TUBA1C,TYMS,UAP1,UHRF1
E2F3	-0.119	transcription regulator	Inhibited	-5.493	2.39e-32	AKR1C3,BIRC5,CA12,CCNA2,CCNB1,CCNB2,CDC25A,CDC45,CDC6,CDCA3,CDK1,CDK2,DHFR,E2F1,EDN1,EZH2,FAM102A,FBXO5,HMGB2,HSPD1,ID3,LBR,MAD2L1,MCM10,MCM2,MCM3,MCM4,MCM5,MCM6,MCM7,MYBL2,NCAPG2,NEAT1,ORC1,PCLAF,PCNA,PLK1,POLA2,PTTG1,RAD51,RRM1,RRM2,SERPINE1,THBS1,TK1,TMPO,TPX2,UBE2C
CDKN2A	-0.932	transcription regulator	Activated	6.031	4.07e-32	ASF1B,ATAD2,AURKB,BIRC5,BUB1B,C3,CCNA2,CCNB1,CDC25A,CDC25B,CDC25C,CDCA5,CDK1,CDK2,CEBPB,CENPK,CHAF1A,CPA4,CTGF,DEK,DHFR,DONSON,E2F1,EZH2,FANCA,FBXO5,FEN1,GABARAP,GAS7,GTSE1,HMGB2,IL11,KIFC1,MAD2L1,MCM4,MCM5,MCM7,MCM8,MELK,MKI67,MMP2,MYBL2,ODC1,PCNA,PLK1,PTX3,RAD51AP1,RECQL4,RFC3,RFC4,RRM1,RRM2,S100A6,SERPINE1,TCF19,TK1,TMPO,TP53INP1,TPP1,VRK1
TBX2	-0.88	transcription regulator	Inhibited	-5.468	3.05e-27	ANLN,ASF1B,AURKA,AURKB,BUB1,CCNA2,CCNB1,CDC6,CDCA3,CDCA5,CDK1,CHAF1B,CKAP2,CKS1B,DNMT1,E2F1,EZH2,FOXM1,HELLS,MAD2L1,MCM2,MCM4,MCM5,MCM6,MCM7,NCAPG2,PKMYT1,PLK1,PRC1,TCEA2,TGFB2
YY1	-0.028	transcription regulator		1.807	3.99e-26	ACTA2,ANKRD1,AURKA,AURKB,BIRC5,BUB1B,CCNA2,CCNB1,CCNB2,CDC25C,CDC6,CDCA3,CEBPB,CENPA,CENPH,CLU,CRYAB,CYP24A1,FEN1,FOXM1,H2AFX,HELLS,HMOX1,ID2,ID3,INCENP,KIF11,KIF20A,KIF23,KIF2C,KISS1,LMNB1,MAD2L1,MCM4,MCM5,MCM6,MCM7,MKI67,MMP2,PCNA,PLK1,PRC1,PSRC1,RAD51,RAD51AP1,RRM1,TACC3,TAGLN,TGFB2,TOP2A,TP53INP1,UHRF1
FOXO3	0.234	transcription regulator		1.373	9.91e-26	AURKA,BIRC5,BNIP3,BUB1B,CAT,CCNB1,CCNB2,CDC20,CDC45,CDC6,CDCA8,CDKN1C,CDKN3,CEP55,CERS4,CTGF,CTSB,CYR61,DLGAP5,EXO1,FABP5,FBXO32,FBXO5,FN1,FOXM1,GMNN,IGFBP1,IGFBP7,KIF2C,MCM2,MCM4,MCM7,MKI67,MTHFD2,MXD4,NCAPG2,NOLC1,NUPR1,PBK,PCNA,PIK3IP1,PLK1,PRDX5,PTTG1,SERPINE1,SKA1,SOD2,SPAG5,TGFB2,TP53INP1,TPX2,TXNIP,UBE2C,ZWINT
MITF	-0.323	transcription regulator	Inhibited	-3.679	5.01e-25	APOE,AURKB,CCNB1,CCNF,CDC25B,CDCA3,CDCA8,CDK2,CENPF,CENPH,CENPM,CEP55,CHAF1A,DSN1,ECT2,ESPL1,FANCA,FBXO32,FN1,GMPR,GPNMB,HAUS8,KIF20A,KIF4A,KIFC1,MCM2,MCM4,MCM5,MCM6,NCAPD3,NUF2,ORC6,PLK1,PSMC3IP,RECQL4,SERPINE1,SLC7A8,SOX9,SPAG5,SPC24,SPC25,TACC3,TNFRSF14,TPX2,TXNIP,UBE2C,VAT1
ESR1	1.061	ligand-dependent nuclear receptor	Inhibited	-5.102	7.33e-25	ABCB1,ABCC3,ANLN,ANXA4,APOE,ATP1B1,AURKA,BCCIP,BIRC5,BUB1,BUB1B,BYSL,C3,CA12,CCNA2,CCNB1,CDCA8,CDK1,CDK2,CDKN1C,CDKN3,CEBPB,CENPA,CENPF,CENPK,CENPM,CENPN,CENPU,CLIC3,CTSB,CTSD,CYR61,DDIT4,DDX21,DIAPH3,E2F1,EDN1,EIF5A,FAM102A,FKBP4,FOSL1,FOXM1,G6PD,GAS7,GSN,HBEGF,HELLS,HNRNPD,HSP90AA1,HSPD1,HTRA1,ID1,IFI27,IGFBP3,INCENP,KIF20A,KIF23,KISS1,KLHL24,KPNB1,KRT19,LOXL4,MAD2L1,MKI67,NCAPG,NCAPH,NDC1,NME1…
FOXM1	-0.727	transcription regulator	Inhibited	-4.87	3.14e-24	AURKB,BIRC5,BUB1B,CAT,CCNA2,CCNB1,CCNB2,CCNF,CDC20,CDC25A,CDC25B,CDC25C,CDCA2,CDCA8,CDK1,CDK2,CDKN3,CENPA,CENPF,CKS1B,CKS2,GTSE1,KIF20A,LDHA,MCM8,MKI67,MMP2,NEK2,PCNA,PLAUR,PLK1,PRC1,PTTG1,SOD2,SQSTM1,TOP2A
NUPR1	1.764	transcription regulator	Activated	5.684	8.1e-21	ADGRG1,ANP32E,ARHGAP11A,ATP8B1,AURKA,BNIP3,BUB1,BUB1B,CAMK2N1,CCNA2,CCNB2,CCNF,CDC25C,CDCA2,CDCA3,CDCA8,CDK2,CEBPB,CKAP2L,CYR61,CYSTM1,DEPTOR,DSN1,ESPL1,EXO1,FAM111B,FANCD2,GBP2,GINS1,GSTA4,GTSE1,HBEGF,HJURP,HNRNPA2B1,IRF2BP2,KIF11,KIF20A,KIF23,KIF2C,KIFC1,LBR,LMNB1,MCM10,MKI67,NEIL3,NUPR1,PLK1,POLA2,RAD51,SAFB,SAT1,SERPINE1,SHCBP1,SIGMAR1,SLC2A1,SPAG5,SPC24,SPC25,SPDL1,TMPO,TRIM16,UAP1
RRP1B	-0.47	transcription regulator			1.66e-20	AURKA,BIRC5,CCNA2,CCNB2,CDC20,CDC25C,CDC6,CDK1,CEBPB,CYP24A1,DBF4,DHFR,ESPL1,EXO1,FEN1,HAT1,HSP90AA1,KIF11,MCM2,MCM3,MCM4,MCM5,MCM6,ORC1,PCNA,PLK1,RPA2,SPP1,TOP2A,TUBG1
TP73	-0.687	transcription regulator	Activated	3.698	3.31e-20	ABCB1,AURKA,BIRC5,CASP1,CCNA2,CCNB1,CCNF,CDC20,CDC25B,CDC25C,CDK1,CDK2,CDKN1C,CDKN3,CKS2,CRYAB,CTSD,CYR61,DDIT4,DTYMK,EDN1,FN1,G6PD,GPNMB,GRN,GTSE1,HBEGF,ID2,IGFBP3,KIF22,KIF23,MCM6,MCM7,MMP2,PSRC1,PTGES,RAN,SERPINE1,TGFB2,THBS1,TP53I3,TPP1,TPX2,UBE2C
YAP1	0.158	transcription regulator		-1.612	6.74e-20	ACTA2,ANKRD1,ANLN,AURKB,BIRC5,CAVIN2,CCNF,CDK1,CTGF,CYR61,DIAPH3,E2F1,EDN1,FBXO32,FN1,FOXM1,ID1,ID2,LDHA,MCM6,MYL9,NEK2,NUPR1,PLK1,PPP1R3B,RAD51,SOX9,TAGLN,TEAD4,UHRF1
E2F2	-0.966	transcription regulator	Inhibited	-3	2.85e-19	BIRC5,CCNA2,CCNB1,CCNB2,CDC25A,CDC45,CDC6,CDK1,DHFR,E2F1,EZH2,MCM10,MCM2,MCM3,MCM4,MCM5,MCM6,MCM7,MYBL2,ORC1,PCNA,RAD51,RRM2,SERPINE1
RBL1	-0.664	transcription regulator	Activated	4.278	2.58e-18	AURKB,CCNA2,CDC25A,CDC6,CDK1,CDK2,DHFR,E2F1,MCM10,MCM2,MCM3,MCM5,MCM6,MCM7,MYBL2,NEK2,ORC1,PA2G4,PCNA,PLK1,RRM1,RRM2,THBS1,TYMS
AR	0.166	ligand-dependent nuclear receptor		-1.549	3.89e-17	AKR1C3,ALDH1A1,ANKRD1,ATAD2,BIRC5,BMF,BUB1,BUB1B,C3,CCNA2,CDC25B,CDC25C,CDCA5,CEBPB,CLDN11,CTSO,DDIT4,DEPDC1,EDN1,EDN2,EPHX1,ESPL1,FABP5,FEN1,FKBP4,GSN,IGFBP3,KIF22,KIF2C,KPNA2,MAD2L1,MCM2,MCM4,MTHFD2,NCOA4,NEK2,NUPR1,NUSAP1,ODC1,PKMYT1,PLK1,PROS1,PTGDS,RHOB,SERPINE1,SLC7A11,SMTN,SOX9,SPP1,TCF19,TGFB2,THBS1,TPX2,UBE2C,ZWINT
TCF3	-0.076	transcription regulator	Activated	4.379	5.47e-17	ANLN,ASF1B,AURKA,BIRC5,BUB1,CCNA2,CCNB1,CCNB2,CDC20,CDC25B,CDC45,CDCA3,CDK1,CDKN3,CEP55,CIP2A,CKS2,ECT2,EIF4EBP1,H2AFX,HMGB2,HMMR,ID2,ID3,IL7R,KIF11,KIF2C,KIF4A,MAD2L1,MKI67,NCAPG,NDC80,NEK2,NUF2,NUSAP1,PRC1,PSAP,RACGAP1,RRM2,SLC7A5,SPC24,SPC25,TOP2A,TTK,TYMS
KDM5B	0.295	transcription regulator	Activated	4.369	9.33e-16	AURKA,BUB1B,CCNB1,CDCA3,CDK1,CTGF,DLGAP5,E2F1,ECT2,FABP5,FBXO5,FJX1,HMMR,KIF2C,MCM2,MCM3,NCAPH,NDC80,PBK,PRPS1,SAT1,SNRPD1,SNRPG,SOX9,TGFB2,TOP2A,TTK,WNT7B
TCF4	0.097	transcription regulator		0.262	2.12e-15	ASF1B,BIRC5,CCNA2,CCNB2,CDC20,CDC25B,CDCA3,CDK1,CDKN1C,CDKN3,CEP55,CIP2A,CKS2,EDN1,FN1,HMGB2,HMMR,ID2,ID3,MAD2L1,MKI67,NCAPG,NDC80,NEK2,NUF2,PRC1,RACGAP1,RRM2,SOX9,SPC24,SPC25,SPP1,SQSTM1
E2f		group			9.39e-15	CDC25A,CDC25C,CDK1,DHFR,DLEU1,E2F1,EXOSC8,FANCD2,MCM10,MCM5,MCM6,MTHFD1,MYBL2,NASP,NUSAP1,PRR11,RAD51,TPX2,TTK,TYMS,UBE2C
E2F6	-0.182	transcription regulator	Activated	2.331	1.66e-14	CDC25A,CDC45,CDC6,DHFR,E2F1,GINS2,GMNN,MCM2,MCM3,MCM5,PCLAF,POLA2,RAD51,RAD51AP1,RFC4,RPA2,RRM2,SERPINE1,SMC1A
LIN9	-0.567	other			2.24e-14	BIRC5,BUB1,BUB1B,CCNA2,CCNB1,CDC6,CDK1,PLK1,UBE2C
HDAC1	-0.022	transcription regulator		1.99	6.67e-14	ABCB1,AMPD3,BMF,CAVIN2,CCNA2,CCNB1,CCNB2,CDC25A,CDC25C,CDC6,CDK1,CDK2,DHFR,FOXM1,ID1,MCM10,MCM3,MCM5,MCM7,MYBL2,NASP,NCL,PLK1,RAD54L,RECQL4,RHOB,RRM2,SERPINE1,SOX9,SPP1,TAGLN,TOP2A,TSC22D3,TYMS,UHRF1
MYBL2	-1.131	transcription regulator	Inhibited	-2.439	2.1e-13	AURKA,BIRC5,BUB1,CCNA2,CCNB1,CCNB2,CDC25B,CDK1,CDK2,CLU,ID1,MYBL2,PLK1,SLC1A5,TOP2A,UBE2C
MED1	-0.175	transcription regulator	Inhibited	-3.86	3.63e-13	AURKA,AURKB,BIRC5,BOP1,CCNB1,CDC20,CDC6,CDK1,CDK2,CENPA,CHAF1A,CYP24A1,DTYMK,E2F1,FOXM1,HPRT1,ID2,IGFBP1,IGFBP3,LBR,MAD2L1,NCL,ODC1,PLK1,STC2,THBS1,TNNT1
TP63		transcription regulator		-0.464	8.13e-13	ABCB1,ADAMTS1,CCNA2,CCNB1,CD82,CDC25C,CDK1,CDKN1C,CKS2,CTSD,CYR61,DDIT4,DNMT1,DOK1,FANCA,FN1,FOSL1,FUBP1,G6PD,GCNT3,HBEGF,ID1,ID3,IGFBP3,IGFBP7,KIF23,MAD2L1,MCM10,PCNA,RACGAP1,RAD51,RCC1,SERPINE1,SLC7A11,SSPN,TAGLN,TGFB2,THBS1,TINAGL1,TP53I3,TPP1,UPK1B
MAX	0.048	transcription regulator		-0.788	1.37e-12	CCNB1,CDC25A,CYCS,DHFR,DKC1,DLEU1,E2F1,EDN1,EZH2,FBXO32,FTH1,ID1,ID2,MTHFD1,NCL,ODC1,RCC1,SLC2A1,TXNIP,UBE2C
VHL	0.381	transcription regulator		1.737	9.71e-12	ADGRG1,ALDH1A1,BNIP3,CA12,CDKN1C,CTGF,E2F1,FN1,FTH1,FTL,H2AFX,HMOX1,HNRNPA2B1,MAD2L1,MAF,NREP,PCNA,QPRT,SLC2A1,SOD2,TAGLN,TFRC,TYMS
SMARCB1	-0.101	transcription regulator	Activated	3.714	1.57e-11	ABCB1,ATP1B1,AURKA,BNIP3,CCNA2,CDC6,CDK1,CENPA,CSF1,DHFR,E2F1,GMNN,GSN,HBEGF,JUP,KIF11,KIF23,MCM10,MCM2,MCM3,MCM4,MCM5,MYBL2,PTMS,RAD51AP1,SMC4
PGR	0.614	ligand-dependent nuclear receptor		0.987	2.1e-11	ADAMTS1,AKR1C3,ATP1B1,BUB1,CA12,CCNB1,CCNB2,CDC20,CDC6,CDK1,CDKN1C,CEBPB,COL6A1,CTSD,DDX21,EDN1,FN1,HBEGF,ID1,IFI27,IGFBP1,KRT18,MAD2L1,NOP16,PCNA,PTGES,S100A6,SLC7A5,SLC9A3R1,SNAPC1,TK1,TM4SF1,TSC22D3
PPARG	-0.331	ligand-dependent nuclear receptor		1.091	2.62e-11	ACTA2,APOE,BIRC5,C3,CAT,CAVIN2,CDK2,CEBPB,CTGF,CTPS1,CYCS,EDN1,EDN2,EIF4EBP1,EPHX1,FABP5,FN1,FOSL1,H6PD,HMOX1,IGFBP1,IGFBP3,IGFBP7,KLK11,KRT18,KRT19,MCM7,MKI67,MRTO4,NPPB,ODC1,OXR1,PCNA,PLIN2,PTGES,RARRES2,RHOB,SAT1,SERPINE1,SLC2A1,SPP1,TAGLN,TKT,TSC22D3
RNA polymerase II		complex			2.64e-11	CA12,CCNB1,CCNB2,CD82,CSDC2,CSF1,CYP24A1,DHFR,DLGAP5,EXOSC8,FANCI,FOSL1,GBP2,HPRT1,ID1,IGFBP1,IGFBP3,KISS1,KPNA2,MAD2L1,MCM3,MMP2,MYBL2,PCNA,PKMYT1,RAD51AP1,SOD2,SPP1,TAP2,TNNT1,TOP2A,WNT7B
SP1	0.072	transcription regulator		-0.939	3.58e-11	ABCB1,ACTA2,ADAMTS1,APOE,BIRC5,C1QBP,CAT,CCNA2,CDC25B,CDC25C,CDK1,CDK2,CEBPB,CRYAB,CTGF,CTSD,DBF4,DHFR,DIAPH3,E2F1,FN1,FOSL1,FOXM1,HBEGF,HMOX1,IGFBP1,IGFBP3,KISS1,KRT18,KRT19,LTBP3,MMP11,MMP2,MYBL1,MYBL2,NPTXR,PLAUR,PTTG1,RANBP1,RECQL4,SERPINE1,SLC2A1,SMPD1,SOD2,SOX9,SPP1,TAGLN,TGFB2,TYMS
NFKBIA	0.36	transcription regulator		0.244	4.49e-11	AMPD3,ANKRD1,AURKB,BCCIP,BNIP3,BUB1B,C3,CCNA2,CCNB1,CD82,CDC25A,CDC25B,CDC45,CDC6,CDK2,CEBPB,CKS1B,CLU,CRYAB,CSF1,CTSB,CTSF,FCGRT,FN1,FOXM1,GBP2,GRN,HMOX1,IL11,IL7R,KRT18,MXD4,PCNA,PTX3,RRM1,SAT1,SOD2,SOX9,TFRC,TGFB1I1,TGFB2,TMPO
RBL2	0.28	other			5.38e-11	AURKB,CCNA2,CDC25A,CDC6,CDK1,DHFR,E2F1,MYBL2,PA2G4,PCNA,PLK1,RANBP1,RRM2,TYMS
HSF1	0.044	transcription regulator		-1.208	5.79e-11	ABCB1,AHSA1,BUB1B,CCNA2,CCT5,CDC6,CDK1,CKS1B,CKS2,CLU,CRYAB,FKBP4,FOXM1,HMGB1,HMOX1,HSP90AA1,HSPD1,IL7R,LDHA,PGAM5,POLA2,RANGAP1,RARRES3,RRAD,STIP1,TRA2B
NFYA	0.146	transcription regulator		-1.287	6.41e-11	ABCB1,CAT,CCNA2,CCNB1,CCNB2,CDC25B,CDC25C,CDCA8,CDK1,E2F1,EPHX1,FTH1,PTTG1,RHOB,RRM2,THOP1,TOP2A,TXNIP
FOXO1	0.412	transcription regulator	Inhibited	-2.736	1.05e-10	ANLN,BIRC5,CAT,CCNA2,CCNB1,CCNB2,CCNF,CDK1,CDKN1C,CENPF,CERS4,CTGF,CYCS,DEPDC1,DLGAP5,EDN1,FABP5,FBXO32,FN1,FOXM1,HMOX1,HSPD1,IGFBP1,IGFBP7,IL7R,KIF11,MCM5,NCAPG,NEK2,NUSAP1,PBK,PIK3IP1,PRC1,SERPINE1,SOD2,SPC25,THBS1,TKT,TNNT1,TOMM40,TXNIP
E2F8	-0.974	transcription regulator			1.13e-10	CCNA2,CCNB1,CDC6,CDK1,E2F1,ECT2,KIF23,RACGAP1
E2F7	-0.411	transcription regulator			2.11e-10	CCNA2,CCNB1,CDC6,CDK1,DHFR,E2F1,ECT2,KIF23,RACGAP1
HIF1A	-0.193	transcription regulator		-1.88	2.77e-10	ABCB1,ACTA2,ADAMTS1,APOE,AURKA,BHLHE41,BIRC5,BNIP3,CSF1,CTGF,CTPS1,CTSD,CYR61,DDIT4,EDN1,EIF5A,FN1,H2AFX,HIST1H2AC,HIST1H2BK,HMOX1,ID1,ID2,IGFBP3,JUP,KRT18,KRT19,LDHA,MMP2,PLAUR,RASSF1,SERPINE1,SLC16A4,SLC2A1,SOD2,SOX9,STC2,TFRC,THBS1
SMAD7	0.37	transcription regulator		-0.868	3e-10	ACTA2,CCNA2,CCNB1,CDC25C,CDK1,COL6A1,CTGF,DEPTOR,EIF4EBP1,FN1,HBEGF,HMOX1,ID1,ID2,ID3,LTBP3,NID2,SERPINE1,SOX9,TAGLN,TGFB2,TPM2
PPARA	0.666	ligand-dependent nuclear receptor		0.87	5.2e-10	ALDH2,APOE,AURKA,C1R,C1S,C3,CAT,CCNA2,CCNB1,CDK1,CDK2,CEBPB,CHAF1B,CYCS,CYP27A1,ECH1,EDN1,FABP5,G6PD,GSTZ1,H2AFX,H2AFZ,HMOX1,IGFBP1,IGFBP3,KIF20A,KIF2C,KIF4A,MAD2L1,MKI67,NPPB,PCNA,PLIN2,PLK1,PLTP,PRC1,QPCT,SAT1,SMC4,SRM,TOP2A
BRCA1	-0.69	transcription regulator		0.652	8.35e-10	BIRC5,CCNB1,CCNB2,CDC25C,CTSD,CTSF,DDIT4,EXO1,FEN1,H2AFX,HMOX1,HNRNPD,IFI27,MAD2L1,NEK2,NQO1,PCNA,PLK1,PLTP,RAD51,RUVBL2,SAFB,SAT1,TP53I3
RARA	0.061	ligand-dependent nuclear receptor	Inhibited	-2.694	8.41e-10	ALDH1A1,BIRC5,CA12,CCNA2,CDK1,CDKN3,CEBPB,CENPA,CENPF,CENPM,CENPN,CENPU,E2F1,HELLS,HNRNPD,JUP,KIF23,MAD2L1,MMP11,MXD4,NCAPG,NCAPH,PBK,PHF19,PIMREG,PTTG1,PVR,SLC7A11,SMC4,SMPD1,SPP1,UBA7,UBE2T
NCOA3	0.164	transcription regulator	Inhibited	-2.132	1.2e-09	CCDC80,CCNA2,CCNB1,CDC25A,CDC6,CDK2,E2F1,HMOX1,IGFBP1,IGFBP3,LDHA,MCM7,PCNA,PLIN2,SLC2A1,TAGLN
HNF4A	-0.411	transcription regulator	Activated	2.058	2.1e-09	ABCC3,ACTA2,AHSA1,AKR1C3,ALDH1A1,ALDH2,ANPEP,APOE,ARHGAP11A,BCCIP,C1S,C3,CAT,CCNA2,CCNB1,CDC25A,CDC45,CDC6,CDCA5,CDK1,CDK2,CEBPB,CENPU,CKS2,CMSS1,CRIP1,CRY1,CTSB,CYP27A1,DSN1,DTL,DYRK1B,EMG1,EPHX1,EXO1,FAM216A,FARSB,FEN1,FTH1,FTSJ1,G6PD,GINS2,GSN,GSTA4,GSTZ1,HBEGF,HGD,HIRIP3,HIST1H2BD,HMGB1,HMGB2,HNRNPR,IGFBP1,INCENP,ING4,KIF20A,KIF22,KPNB1,LDHA,MCM3,MCM8,MRTO4,MTHFD1,NCOA4,NDC1,NDC80,NME1,NOLC1,…
WT1	-0.259	transcription regulator		0.365	1.56e-08	ANPEP,CDC45,CHAF1B,CSF1,CTGF,GSN,HBEGF,HCFC1R1,IFRD2,IL11,ITM2B,JUP,LRP1,MMP2,NME1,ODC1,PLAUR,SERPINE1,SMC1A,SOX9,SQSTM1,ST6GAL1,TCOF1,THBS1,TM4SF1,TRAP1
ATF3	-0.277	transcription regulator		1.823	1.81e-08	AURKA,AURKB,BHLHE41,CD82,CDC25A,CDK1,CDK2,GBP2,GSN,ID1,MMP2,NEK2,PLK1,PTGES,SERPINE1,TP53I3
Rb		group			2.47e-08	AURKB,DHFR,E2F1,ECT2,FOXM1,PA2G4,PLK1,TYMS
E2F5	-0.091	transcription regulator			2.95e-08	AURKB,CDK1,DHFR,E2F1,MYBL2,PA2G4,PCNA,RANBP1,SERPINE1
CCNE1	-0.433	transcription regulator	Inhibited	-2.975	2.95e-08	CCNA2,CCNB1,CDC45,CDC6,CDK2,E2F1,MCM2,MCM4,PCNA
ZFP36	0.528	transcription regulator	Activated	2.72	3.48e-08	CDC6,CENPA,E2F1,FOSL1,KIF11,KIF14,NEK2,NUF2,PBK,PLAUR,PNRC1,PRC1,SPP1,TFRC,TOP2A
JUN	-0.145	transcription regulator		-0.02	6.55e-08	ABCB1,APOE,CCNA2,CDC20,CDK1,CLU,CSF1,CYCS,CYR61,DNMT1,EDN1,FN1,FOSL1,FTH1,FUS,HMOX1,HNRNPA2B1,ID2,IGFBP1,IGFBP3,IGFBP7,IL7R,MAF,MMP2,NQO1,PDCD4,PLAUR,PTGDS,PTGES,PTX3,RHOB,SERPINE1,SOD2,SPP1,SRSF2,THBS1,TK1
CEBPB	0.744	transcription regulator		0.5	6.94e-08	ABCB1,ACTA2,AKR1C3,ALDH1A1,C3,CCNA2,CCNB2,CDC25A,CDC25B,CDC25C,CDC45,CDC6,CEBPB,CLEC4E,CYP24A1,DHFR,E2F1,FBXO32,ID1,IGFBP1,IGFBP3,IRF9,KRT18,MCM3,MMP11,MYBL2,ODC1,PCNA,PTGES,SAT1,SPP1,TM4SF1
NFYB	-0.174	transcription regulator			7.09e-08	ACTA2,ARHGAP11A,CCNB1,CCNB2,CDC25A,CDC25C,CDCA8,CDK1,CENPF,CIP2A,CKS2,DTL,FTH1,HMGB2,LYAR,PCLAF,PCNA,PLK1,PTTG1,RAD51,RFC3,RHOB,RRM2,SNAPC1,TOP2A,TYMS,UHRF1
SMARCA4	-0.279	transcription regulator		1.522	1.02e-07	ABCB1,ACTA2,ADGRG1,ALDH2,ATP2B4,BIRC5,CASP1,CCNA2,CD74,CDC25A,CDC6,CDH16,CDK2,CEBPB,CSF1,CTGF,CTSB,DHFR,E2F1,FN1,ID3,IFI27,IGFBP7,IL11,IL7R,KRT18,MMP2,MXD4,OXCT1,PLAUR,PLIN2,PTX3,RASSF1,RRM2,S100A6,SEMA3B,SEMA7A,SERPINE1,SLC43A3,SPP1,TAGLN,TGFB2,TNFRSF14,TRNP1,TYMS
AHR	-0.063	ligand-dependent nuclear receptor		-0.871	1.13e-07	ACTA2,ALDH1B1,ALDH2,CAMK2N1,CCNA2,CCNB1,CCNF,CDC25B,CDC25C,CDK1,CDK2,COL6A1,CTSD,DHFR,E2F1,EDN1,FN1,HSP90AA1,IGFBP1,LDHA,LTBP3,MMP2,NID2,NQO1,SERPINE1,SLC2A1,SOD2,SPP1,TGFB2,THBS1,TK1
NOTCH1	-0.199	transcription regulator		-0.713	1.7e-07	ACTA2,ANKRD1,CD82,CDCA7,CDK2,CEBPB,CTGF,CYR61,E2F1,ECT2,FOSL1,GAA,GRN,HMOX1,ID1,ID2,IGFBP3,IL7R,MMP2,NRG1,PTGDS,SERPINE1,SPP1,TAGLN,TGFB2
ATF4	-0.459	transcription regulator		0.157	2.14e-07	ANKRD1,CEBPB,CYP27A1,DDIT4,EDN1,EIF4EBP1,IGFBP7,MARS,MTHFD2,NID2,NUPR1,PRRX2,PTX3,SLC1A5,SLC7A11,SLC7A5,SOD2,STC2,TKT
HIC1	-0.49	transcription regulator		-0.302	2.24e-07	ACTA2,AHNAK2,CA12,CDKN1C,CYP24A1,SLC7A11,SNAPC1,SOX9,SPP1,SRGN,TRIM16,TRIM16L
Histone h4		group			2.33e-07	ABCB1,CDC25A,CDC25C,CDC6,CDK1,CYP24A1,DHFR,E2F1,FOXM1,G6PD,IGFBP1,MCM3,MCM4,PCNA,RRM2,SPP1,TAGLN,TYMS
MXI1	0.441	transcription regulator		1.706	3.63e-07	CCNB1,FOXM1,ID1,ID2,MKI67,MTHFD2,ODC1
RXRA	0.274	ligand-dependent nuclear receptor		-0.577	4.01e-07	ABCB1,ABCC3,ALDH1A1,APOE,C3,CAT,CCNA2,CCNB1,CRYAB,CTSB,CYP24A1,EPHX1,FABP5,FTL,HBEGF,HMOX1,IGFBP1,MMP11,MMP2,NME1,NPPB,PLTP,PTGDS,SAT1,SPP1,TGFB2,TK1
SPI1	-0.91	transcription regulator	Activated	2.445	4.53e-07	CCNA2,CCNB1,CCNB2,CDC25A,CDK1,CDK2,CSF1,DDX21,E2F1,EPB41L2,FCGRT,FTH1,ID2,ID3,IFI27,IL7R,IMP4,IRF9,LBR,MMP2,NOL6,PCNA,SPP1,TK1,TNFRSF14
PML	0.184	transcription regulator		0.251	4.85e-07	ANXA4,APOE,BIRC5,CAT,CDK2,DNAJC9,FANCD2,FTL,HMOX1,ID2,JUP,MAF,MCM6,NQO1,SQSTM1,STIP1,TAP2
EGR1	-0.09	transcription regulator		-0.063	8.45e-07	ABCB1,ACTA2,CDC20,CLU,CSF1,EIF4EBP1,FN1,FOSL1,FTL,HBEGF,HMOX1,ID1,MYBL1,PEG10,PTGES,RRAD,SERPINE1,SOD2,SPP1,THBS1
JUND	0.331	transcription regulator		-0.883	9.31e-07	CLU,COL6A1,FOSL1,FTH1,HMOX1,IL11,LY6K,PLAUR,SAT1,SOX4,SPP1,TK1
PIN1	-0.348	enzyme			1.15e-06	BUB1,CENPA,DEPDC1,MIS18A,NCAPH,PIMREG
SIN3B	-0.035	transcription regulator			1.34e-06	DHFR,FBXO32,LDHA,NCL,RRM2,TXNIP,TYMS
KDM3A	0.115	transcription regulator		-0.468	1.37e-06	ACTA2,EDN1,HMOX1,SERPINE1,TAGLN
PAX3		transcription regulator			2.5e-06	ATP2B4,CDC6,CLU,CRY1,EXOSC9,FUBP1,G6PD,ID2,ID3,IL7R,LY6K,MEST,PCNA,RARRES2,RHOB,SOX4,SRGN,SRSF3,TCN2,TGFB2
CBX5	-0.311	transcription regulator		-1.387	2.92e-06	ABCB1,AKR1C3,BIRC5,CDC25A,CDC6,CPA4,FOXQ1,GCNT3,QPCT,QPRT,RARRES3,SLC2A10,SLC7A8,TM4SF1,TXNIP
EPAS1	-0.333	transcription regulator		-0.547	3.16e-06	BNIP3,CA12,CAT,CEBPB,CTGF,EDN1,EIF5A,HIST1H2AC,IGFBP3,LDHA,NEAT1,PLIN2,RASSF1,SERPINE1,SLC16A4,SLC2A1,SLC7A5,SOD2,SOX9,STC2
GATA1		transcription regulator	Activated	4.472	3.59e-06	BIRC5,CDK2,EZH2,HNRNPAB,HSPA9,IL7R,MCM3,MCM5,MTHFD1,NCL,PBXIP1,PCNA,POLA2,RAD54L,RANBP1,RFC3,RFC4,RRM1,SRM,SRSF2,TFRC,TGFB1I1,TOP2A,UAP1,UHRF1
TWIST1	0.075	transcription regulator		1.872	3.64e-06	ACTA2,ADAMTS1,ALDH1A1,C1QTNF1,C3,CLU,COL6A1,FN1,FOSL1,GSN,IGFBP1,MMP2,MRC2,OLFML3,PAMR1,PRRX2,SPP1
ARNT	0.214	transcription regulator		-0.365	4.46e-06	BHLHE41,BNIP3,CTSD,EDN1,G6PD,ID2,KIF20A,LDHA,NQO1,RANBP1,RANGAP1,SERPINE1,SLC2A1,TFRC,UBE2C
CBX4	0.303	transcription regulator			4.96e-06	CCNB1,CDC25A,CDC6,DHFR,MCM3,ORC1
NFE2L2	0.008	transcription regulator	Activated	2.501	5.15e-06	ABCC3,BNIP3,CAT,CHORDC1,CTGF,CTSD,EPHX1,FN1,FTH1,FTL,G6PD,GSTA4,HMOX1,HPRT1,HSP90AA1,HSPA9,NQO1,PLIN2,RAN,RRS1,SAT1,SERPINE1,SLC2A1,SLC7A11,SLC7A8,SOD2,SQSTM1,SRGN,STIP1,TCN2,TKT
CDCA7L	-0.176	other			5.87e-06	CCNB1,CDC6,DHFR,MCM3,ORC1
TAL1	-0.292	transcription regulator	Inhibited	-4.243	6.32e-06	ADGRG1,BUB1,C3,CCNB1,CDKN3,CENPU,GINS1,HELLS,ID2,KIF14,KIF20A,LRR1,MCM2,MCM4,MELK,MEST,NCAPG,OXR1,PGAM5,SOX4,TUBB4B
STAT3	-0.044	transcription regulator		-1.025	6.74e-06	ACTA2,ALDH1A1,BIRC5,BMF,CASP1,CCNB1,CD74,CDK1,CEBPB,CFB,CTF1,CTGF,CTSB,ECT2,EDN1,FN1,FOXM1,GBP2,HMOX1,HNRNPD,ID2,IFI27,IGFBP1,IL11,IRF9,LDHA,MAF,MMP2,PEG10,PLAUR,PTTG1,SERPINE1,SLC2A1,SOD2,STC2,TAGLN,THBS1
FOS	0.998	transcription regulator		-0.671	6.74e-06	ABCB1,AKR1C3,ANXA4,CAT,CCNA2,CERS4,CLU,COL6A1,CTGF,CTSB,CYCS,DNMT1,EDN1,FN1,FOSL1,FTH1,HMMR,HMOX1,IGFBP1,IL11,LTBP3,LY6K,MCM5,MMP2,NPPB,NQO1,ODC1,PLAUR,PTGDS,PTTG1,PXK,SEMA3B,SERPINE1,SNN,SPP1,TPP1,WNT7B
ETS1	-0.477	transcription regulator		-0.391	7.19e-06	ABCB1,ANPEP,CASP1,CDK2,CTGF,CYP24A1,FN1,HMOX1,ID2,IL7R,MMP2,NCLN,NQO1,PEG10,PVR,SERPINE1,SPP1,SRGN,TGFB2,TYMS
KDM4C	0.173	enzyme			7.46e-06	CCNB1,CDC25A,CDC6,DHFR,MCM3,ORC1
TEAD2	0.207	transcription regulator			1.05e-05	CCNF,CDK1,MCM6,RAD51,UHRF1
NKX2-1		transcription regulator		-0.468	1.21e-05	CD74,CKS1B,CLU,FARSB,FOXQ1,HELLS,HMGB2,KISS1,MMP2,NOP56,PRRX2,RAD51,RRM2,SERPINE1,TGFB2,THBS1,TMEM37,WNT7B
DPY30	0.12	enzyme			1.24e-05	CDK2,E2F1,ID1,ID3
ACO1	0.018	enzyme			1.24e-05	FTH1,FTL,IGFBP1,IGFBP3
TOB1	0.107	transcription regulator	Activated	2.611	1.29e-05	CCNA2,CDK2,GMNN,HJURP,MIS18A,MKI67,SPDL1,TCN2,UBE2T
BACH1	0.318	transcription regulator		-1.055	1.55e-05	FTH1,HMOX1,NQO1,SLC7A11,SPP1,SQSTM1
ESR2	-0.128	ligand-dependent nuclear receptor		1.924	1.58e-05	ANXA4,BIRC5,C3,CCNA2,CDC25A,CDKN1C,CLDN11,CTSD,FOXM1,GGCT,KRT19,LOXL4,MKI67,MMP2,NID2,PLAUR,PLIN2,POLD4,PTGDS,PTX3,SEMA3B,SLC9A3R1,SNN,SOX4,SPP1,TEAD4,TP53I3
TRRAP	-0.008	transcription regulator			1.75e-05	MAD2L1,MCM3,MCM4,NCL,PCNA
HTT	-0.103	transcription regulator		1.947	1.78e-05	ACTA2,APOE,C1R,CA12,CASP1,CD74,CDK2,CEBPB,COL6A1,CRYAB,CTGF,CTSD,CYCS,FKBP4,FN1,FOSL1,GAS7,GSN,HBEGF,HMGB2,HRAS,HSPA9,HSPD1,JUP,KCNK3,LDHA,MMP2,NREP,PCNA,PLAUR,RRS1,SERPING1,SLC2A1,SNN,SOD2,SPP1,SQSTM1,SRM,SRSF2,TAGLN,TFRC,TM4SF1,TRAP1
MYCN	1.189	transcription regulator		-1.573	1.8e-05	ABCB1,ABCC3,ALDH1A1,CLU,CTGF,E2F1,EIF5A,EZH2,FN1,HSPD1,ID2,IGFBP7,LDHA,MMP2,MRC2,NCL,NME1,ODC1,RFC3,SERPINE1,SLC2A1,TAGLN,TUBA1B
NFYC	-0.012	transcription regulator			1.96e-05	CCNB1,CCNB2,CDCA8,FTH1,PTTG1,RFC3,RHOB,TYMS
CARM1	-0.041	transcription regulator		0.762	1.96e-05	C3,CCNB1,DHFR,FTH1,FTL,HSP90AA1,PTGES,STC2
MEOX2	0.46	transcription regulator		1.414	1.96e-05	CDKN1C,EDN1,HBEGF,ID1,ID3,LRP1,PCNA,PTX3
SND1	-0.035	enzyme			2.12e-05	CDC6,DHFR,E2F1,ID1,KISS1,QPCT,SOX4
HOXD3	0.542	transcription regulator		-1.633	2.16e-05	IGFBP3,JUP,MMP2,SERPINE1,TAGLN,THBS1
CCNA2	-1.224	other			2.86e-05	CCNA2,DHFR,PCNA
APEX1	0.076	enzyme		-1.123	4.21e-05	ABCB1,FTH1,GFRA1,HTRA1,NCL
FLI1	-0.19	transcription regulator		-1.634	4.68e-05	ADGRG1,CTGF,DDX21,DNMT1,ID2,IMP4,NEU1,NOL6,SRGN
NR3C1	0.196	ligand-dependent nuclear receptor		-0.128	4.92e-05	APOE,ATP1B1,BMF,C1QTNF1,C1R,CAT,CAVIN2,CDKN1C,CEBPB,CKAP2,CKS1B,CRYAB,CYP27A1,CYR61,DDIT4,EDN1,EDN2,FKBP4,FN1,G6PD,GBP2,H6PD,HGD,IGFBP1,IL11,IL7R,MEST,MTHFD1,NQO1,PDCD4,PLIN2,RHOB,SERPINE1,SOX4,SPP1,TCF19,THBS1,TK1,TP53I3,TSC22D3
CEBPA	0.557	transcription regulator		1.771	5.76e-05	ABCB1,AKR1C3,ANPEP,C3,CCNA2,CCNB2,CEBPB,CSF1,CYCS,DDX21,DHFR,E2F1,EPHX1,FOXM1,HMOX1,ID1,ID2,IFI27,IGFBP3,MYBL2,PCNA,PLIN2,PTX3,RARRES2,SERPINE1,SOD2,SPP1,TGFB2,THBS1,TSC22D3
STAT5A	0.318	transcription regulator		0.478	5.93e-05	ABCB1,AKR1C3,CDC25C,CEBPB,CPA4,EZH2,FOXQ1,GCNT3,ID1,ID2,IL7R,MAF,QPCT,QPRT,RARRES3,SLC2A1,SLC2A10,SLC7A8,TM4SF1,TNFRSF14,TNNT1,TXNIP
EP300	0.201	transcription regulator		-0.32	7e-05	BIRC5,BMF,CA12,CDC25A,CDK2,DHFR,E2F1,EDN1,FN1,FTH1,GFRA1,H6PD,HMOX1,ID1,ID2,ID3,IL7R,JUP,LDHA,MAF,MCM3,MKI67,MMP11,SLC7A11,SOD2,ST6GAL1,TK1,TXNIP,UBE2C
CREB1	0.236	transcription regulator		-1.405	7.01e-05	APOE,ATP2B4,AURKA,BIRC5,BNIP3,CCNA2,CCNB1,CCNB2,CDCA8,CEBPB,CYR61,EDN1,FN1,GAA,GABARAP,GFRA1,GPNMB,HMOX1,ID1,MCM5,MCM6,MEST,MKI67,MYBL2,NREP,PCNA,PEG10,PNO1,RAD54L,SAT1,SEMA7A,SOD2,SQSTM1,TFRC,THOP1
RELA	0.011	transcription regulator		0.441	7.83e-05	ABCB1,ACTA2,ANKRD1,APOE,BIRC5,C3,CEBPB,CFB,CRYAB,CTGF,CTSB,E2F1,EDN1,FCGRT,FN1,HMOX1,ID1,IL7R,KRT18,NPPB,PLK1,PTGDS,PTGES,PTX3,S100A6,SOD2,SOX9,TAP2
CTNNB1	-0.01	transcription regulator		-1.482	8.1e-05	ABCB1,ACTA2,ALDH1A1,AURKA,BIRC5,BMF,CCNA2,CDH16,CENPM,CLU,CRIP1,CTGF,CTHRC1,CTSF,CYP24A1,CYR61,DIAPH3,DOK1,EDN1,EIF5A,FEN1,FN1,FOSL1,FOXQ1,HTRA1,ID2,ID3,KIF23,KIFC1,MMP2,NRG1,PCNA,PLAUR,PLK1,PSAP,QPCT,SERPINE1,SLC1A5,SOX4,SOX9,SPP1,SQSTM1,WNT7B,YPEL3
SMAD3	-0.373	transcription regulator		-0.887	8.67e-05	ACTA2,ANKRD1,COL6A1,CTGF,DEPTOR,EDN1,HBEGF,HMOX1,ID1,ID2,ID3,IL11,PCNA,RHOB,SERPINE1,SPP1,TAGLN,THBS1,TPM2
CBX3	-0.298	transcription regulator			8.74e-05	BIRC5,CDC25A,CDK1,E2F1,PLK1
HELLS	-0.933	enzyme			9.7e-05	CCNB1,HSPD1,MCM4,PCNA
MTPN		transcription regulator		-0.308	0.000106	BNIP3,EDN1,FN1,H6PD,S100A6,SERPINE1,SPP1,TAGLN,TGFB2
HOXA9	0.252	transcription regulator		0.943	0.000107	ADGRG1,ALDH1A1,ARHGAP11A,CDC6,DLGAP5,FCGRT,GMNN,ID2,IL7R,KIF20B,KRT18,RAD51,SOX4,SPP1,TSC22D3,USP1
H2AFZ	-0.879	other			0.00011	FOXM1,GINS2,MCM2,MCM7,RFC4,TOMM40
NOTCH3	0.831	transcription regulator		0.448	0.00011	ACTA2,BIRC5,DLGAP5,FN1,ID1,PTX3,SMTN,TAGLN
KMT2E	0.196	enzyme			0.000112	CDC6,CDK1,E2F1
NR1H4	0.631	ligand-dependent nuclear receptor		-0.297	0.000115	ABCC3,ACTA2,C3,CEBPB,EDN1,FABP5,FOXM1,LDHA,MMP2,PLTP,RARRES2,SPP1,SQSTM1,TK1,TXNIP
PPARD	0.015	ligand-dependent nuclear receptor		0.351	0.00015	ACTA2,ALDH2,BIRC5,CDK1,CDK2,CEBPB,ECH1,IGFBP1,LDHA,PCNA,PLIN2,S100A6,SAT1,ST3GAL5,TCEA3,THBS1,TMEM120A
SMAD1	-0.05	transcription regulator		1.404	0.00016	ACTA2,CSF1,CTGF,ID1,IL11,SOX9,SPP1
GLI1	1.17	transcription regulator		0.848	0.00016	C11orf96,CDK2,CLU,CSF1,FOXM1,ID2,IGFBP7,IMPA2,JUP,KRT19,MEST,MMP2,NREP,PVR,RHOB,SOX9,SPP1
SRSF1	-0.468	other			0.000163	AURKA,AURKB,PLK1,RRM2,SRSF2
NFKB1	-0.125	transcription regulator		-1.408	0.000169	ABCB1,ANKRD1,APOE,CD82,CFB,CSF1,CTGF,CTSB,CYR61,E2F1,FANCD2,FCGRT,GFRA1,HMOX1,IGFBP3,NPPB,PTX3,SOD2,SOX9,TK1
TLX1		transcription regulator	Inhibited	-2.449	0.00017	CCNB1,CDC20,CDC6,ORC1,PCNA,RAD51
MBD2	-0.139	transcription regulator		-1.309	0.000174	APOE,CENPH,CKS2,G6PD,MMP2,NEIL3,NUPR1,ORC6,PLK1
PPARGC1A	1.071	transcription regulator		-0.315	0.000179	ADGRG1,BNIP3,C3,CAT,CEBPB,CYCS,FBXO32,LDHA,MCM3,MCM4,MCM5,MCM6,NCEH1,OXCT1,PHYH,PLIN2,PRDX5,SOD2,TCHP
RUNX2	0.142	transcription regulator		1.068	0.000181	ABCB1,ACTA2,BIRC5,FN1,HTRA1,MKI67,MMP2,PTGDS,SERPINE1,SPP1,ST3GAL5,TAGLN
PDX1	-1.021	transcription regulator	Inhibited	-2.673	0.000203	CAMK2N1,CAT,ECH1,EIF4EBP1,GRN,ID1,ID2,ID3,IGFBP3,KRT18,NQO1,PCNA,PDZK1IP1,SLC2A1,SPP1,TXNIP
THRB	-0.346	ligand-dependent nuclear receptor		0.726	0.000214	CASP1,CCNB1,CTSD,E2F1,FOSL1,GSN,ID1,IGFBP3,MMP2,NCOA4,NME1,NPPB,PHYH,PTGDS,PTTG1,SERPINE1,TCEA3
IRF4	0.217	transcription regulator		0.954	0.000247	BNIP3,CCNB1,CDK1,CDK2,DNASE2,IL7R,IRF9,PCNA,PLAUR,RAD51,RHOB,SLC2A1,SPP1,TK1
ELK1	-0.217	transcription regulator		0.164	0.000253	FOSL1,MTHFD2,NUPR1,SLC2A1,SLC7A11,SPP1,TAGLN,THBS1
HNF1B	-0.013	transcription regulator		0.494	0.000272	ANXA4,CDK1,FN1,ID1,ID3,IGFBP1,IGFBP3,MMP2,NID2,PDZK1IP1,PLAUR,S100A6
TFDP2	0.338	transcription regulator			0.000273	AURKB,DHFR,SMC1A
JUNB	0.513	transcription regulator		-0.342	0.000294	C3,CD82,CDC20,CLU,FN1,FOSL1,FTH1,HMOX1,ID2,MMP2,PLAUR,SERPINE1
SP3	0.025	transcription regulator		0.555	0.000335	ABCB1,ACTA2,BIRC5,BMF,CDC25B,DHFR,E2F1,FOSL1,IGFBP3,KISS1,MMP2,NPTXR,PLAUR,PTTG1,SERPINE1,SOD2,TAGLN
SRY		transcription regulator		0.054	0.000354	FOSL1,PTGDS,SOX9,THOP1
ATF6	-0.032	transcription regulator		-1.913	0.000367	AURKA,BUB1,CDKN3,HMMR,PVR,RAN,TROAP,UBE2C
UXT	-0.046	transcription regulator	Activated	2.418	0.000369	BUB1,CCNA2,CDC6,GTSE1,KRT18,TTK
MYB	-0.518	transcription regulator		-0.013	0.000399	ANPEP,BIRC5,CARNS1,CCNB1,CDK1,FN1,IGFBP3,IL7R,MMP11,PCNA,SLC1A5,SPP1
NKX2-3		transcription regulator	Inhibited	-2.128	0.000416	ACTA2,ANLN,BCYRN1,CASP1,CAVIN2,CCNB2,CDKN3,CENPW,CEP55,CRYAB,EDN1,GBP2,GMPR,HMMR,IL7R,TAP2,UBA7
TFDP1	-0.329	transcription regulator		-1.98	0.00044	CDC6,CDK1,DHFR,E2F1,MYBL2,RANBP1
TGFB1I1	0.566	transcription regulator		-0.391	0.000452	FN1,ID1,KRT18,KRT19,SERPINE1
TFAP2B		transcription regulator		-1.412	0.000499	EDN1,KISS1,MMP2,SOD2
ZBED6	0.609	transcription regulator		1.414	0.000521	BOP1,DDIT4,DLGAP5,MYBL1,NASP,TTK
TIP60		complex			0.000533	MCM3,MCM4,PCNA
HDAC2	-0.149	transcription regulator		1.897	0.000573	CAVIN2,CDK2,FOXM1,MCM10,MCM3,MCM5,MCM7,NASP,RAD54L,RHOB,SOX9,TAGLN
TFEB	0.543	transcription regulator	Activated	2.446	0.000612	CTSB,CTSD,CTSF,NEU1,PSAP,TPP1
NR3C2	1.24	ligand-dependent nuclear receptor		-0.415	0.000651	ADAMTS1,ATP1B1,CTGF,DDIT4,EDN1,FKBP4,FN1,HSPA9,RRAD,SERPINE1,TSC22D3
APBB1	0.253	transcription regulator		1.091	0.000682	ACTA2,CD82,TAGLN,TYMS
DTX1	1.342	transcription regulator	Inhibited	-2.236	0.000694	CD82,CEP55,GFRA1,SPP1,TGFB2
BTG2	0.245	transcription regulator			0.000694	CAT,DIAPH3,HMOX1,NQO1,SOD2
ETV5	0.05	transcription regulator		0	0.000715	CAVIN2,FN1,FOXM1,KRT19,MAF,MMP2,PKP4,S100A6,SPP1,TINAGL1
Histone h3		group			0.000721	BIRC5,CCNA2,CCNB1,CDC6,CRIP2,DBF4,E2F1,FOXM1,G6PD,ID1,ID2,IGFBP3,MCM2,MCM3,MCM4,MCM5,MYBL2,PCNA,PNO1,POLD4,PROS1,PTGES,RASSF1,SOD2,SPP1,TAGLN,TOP2A
NEUROG1		transcription regulator		-1.414	0.000722	C1S,C3,CAVIN2,CD82,FN1,MEST,SLC43A3,THBS1
SREBF1	0.294	transcription regulator		1.623	0.000806	ADGRG1,BHLHE41,CEBPB,COL6A1,CYCS,FABP5,FBXO32,FN1,G6PD,GPNMB,HMOX1,NUPR1,PLTP,PTGDS,SERPINE1,SEZ6L2,SMPD1,TM7SF2
HDAC6	0.3	transcription regulator		0.025	0.000833	ADAMTS1,BIRC5,SERPINE1,SRSF2,TAGLN,TGFB1I1
BRD4	-0.151	kinase			0.000833	HMOX1,HS1BP3,ID2,IL7R,NQO1,STC2
SMAD5	-0.037	transcription regulator		1.951	0.000846	CSF1,CTGF,ID1,ID3,SERPINE1
KLF2	0.188	transcription regulator	Activated	2.579	0.000876	CTGF,EDN1,ID1,ID3,NQO1,PROS1,PTGDS,SERPINE1,SLC2A1,SOX9,TFRC,TGFB2,THBS1
PBRM1	0.002	other			0.000912	CCNB1,CDK1,CENPF
BRD2	0.104	kinase			0.000912	HMOX1,IL7R,NQO1
MCM2	-0.79	enzyme			0.000936	LMNB2,MCM4
MCM4	-0.969	enzyme			0.000936	LMNB2,MCM4
MCM7	-0.855	enzyme			0.000936	LMNB2,MCM4
RAF1	-0.19	kinase			0.000936	CDC25A,CDC6
MCM3	-0.862	enzyme			0.000936	LMNB2,MCM4
ORC1	-0.988	other			0.000936	LMNB2,MCM4
ING2	0.141	transcription regulator			0.000936	SERPINE1,SPP1
MXD4	0.904	transcription regulator			0.000936	ID2,ODC1
TAZ	0.152	enzyme			0.000936	CTGF,CYR61
CKS2	-0.672	kinase			0.000936	CCNB1,CDK1
IRF2	-0.001	transcription regulator		1	0.000938	C1QTNF1,C1S,CA12,CASP1,CDK2,CFB,HGD,ID1,IGFBP1,SRGN,TAP2
NR4A1	0.319	ligand-dependent nuclear receptor		-1.716	0.000964	ACTA2,APOE,BIRC5,COL6A1,CSF1,E2F1,HMOX1,JUP,KRT18,PCNA,PTGDS,SAT1,SERPINE1,UBE2C
WWTR1	-0.306	transcription regulator		0	0.00111	CTGF,CYR61,FN1,ID2,SERPINE1,SPP1
MNT	0.278	transcription regulator			0.00118	FBXO32,NCL,ODC1,TXNIP
ERG		transcription regulator		-0.816	0.00119	ADGRG1,CCNA2,DIAPH3,EZH2,HMGB1,HMMR,NRG1,ORC6,PLAUR,RASSF1,SOX4,SPP1,TGFB1I1,THBS1,TSC22D3
ID3	0.663	transcription regulator		0.539	0.0012	ADGRG1,CCNB1,CDC25B,CDC6,CDK1,CEBPB,CSF1,ID3,IL7R,MAF,MMP2,PIK3IP1,SEMA7A,SOX4
TFAP2A	-0.015	transcription regulator		0.591	0.00124	APOE,BIRC5,KISS1,MCM5,MMP2,PLAUR,PSAP,SERPINE1,SMPD1,SOD2
ATF1	-0.022	transcription regulator			0.00127	CEBPB,FOSL1,FTH1,PCNA,SOD2,THBS1
HOXA10	0.199	transcription regulator		0	0.00141	ALDH1A1,APOE,CDH16,FN1,HSP90AA1,ID1,ID2,IGFBP3,IL11,KRT18,PROS1,SAT1,SSPN,ST6GAL1
PHF8	-0.155	enzyme			0.00143	CDC25A,E2F1,ID1
SNAI2	0.609	transcription regulator		0.445	0.00154	ANKRD1,CTGF,CYR61,FN1,JUP,KRT18,SOX9
CUX1	0.362	transcription regulator			0.00154	CCNA2,CDK2,ECT2,KISS1,MMP2,RACGAP1,THBS1
MYOD1	-1.712	transcription regulator		-0.45	0.00156	ACTA2,CDC6,CDK2,CRYAB,DHFR,ID2,LMNB2,MKI67,MMP2,PNP,SEPT4,SLC2A1,TKT,TNNT1
RXRB	0.16	ligand-dependent nuclear receptor			0.00158	ALDH1A1,CRYAB,CTSB,CYP24A1,HBEGF,MMP11,MMP2,SPP1
ASCL1		transcription regulator	Inhibited	-2.236	0.00161	BIRC5,CDCA7,CDK1,CDK2,E2F1,FOXM1,ID1,ID3,SEMA7A
RARB	-0.15	ligand-dependent nuclear receptor		-0.391	0.00188	CRYAB,ID1,ID3,IFI27,IGFBP3,MMP11,SLC2A1,SPP1,UBA7
TFAP2C	0.095	transcription regulator		0.57	0.00188	ANLN,CTGF,FKBP4,MMP2,SEMA3B,SOD2,THBS1,TK1
SKI	0.182	transcription regulator		1.257	0.00189	ACTA2,CDC25A,ODC1,SERPINE1
HDAC3	-0.153	transcription regulator		1.126	0.00203	CCNB1,CCNB2,CD82,G6PD,HMOX1,JUP,PLIN2,SPP1,TAGLN
FOXO4	1.147	transcription regulator		-1.195	0.00203	BNIP3,CERS4,CTGF,FABP5,IGFBP1,IGFBP7,SERPINE1,SLC2A1,SOD2
KLF4	0.023	transcription regulator		1.084	0.00205	ACTA2,ADAMTS1,ALDH1A1,BUB1B,CCNB1,CDKN1C,FN1,FOXM1,ID3,KRT19,ODC1,PLAUR,SERPINE1,SOD2,TAGLN,TGFB2,THBS1
EP400	-0.021	other			0.00209	MCM3,MCM4,PCNA
HES1	0.403	transcription regulator		-0.48	0.00209	E2F1,GAA,NEU1,PCNA,PTGDS,SPP1,TAGLN
CDKN2B	0.317	transcription regulator			0.00209	DHFR,DNMT1,SERPINE1
ATF5	0.08	transcription regulator			0.00209	EIF4EBP1,ID1,TXNIP
HMGA1	-0.14	transcription regulator		-0.181	0.00215	ACTA2,CRYAB,CYR61,GSN,ID3,IGFBP1,IGFBP3,IGFBP7,RAN,RHOB,SOX4,TAGLN
PAX8	0.29	transcription regulator	Inhibited	-2.216	0.00269	CCNA2,CDC6,DHFR,E2F1,MCM3
HOXC8	-0.6	transcription regulator		-0.555	0.00269	ANKRD1,KRT19,NQO1,SPP1,TAGLN
LPXN	0.122	transcription regulator			0.00275	ACTA2,TAGLN
PURB	0.183	transcription regulator			0.00275	ACTA2,HTRA1
MXD3	-0.498	transcription regulator			0.00275	ID2,ODC1
Cdkn1c		other			0.00275	CCNA2,E2F1
RUVBL2	-0.506	transcription regulator			0.00292	MCM3,MCM4,PCNA
SMAD4	0.178	transcription regulator		0	0.00304	CSF1,CTGF,CTSD,EDN1,EIF4EBP1,FN1,HMOX1,ID1,ID2,KLK11,PTX3,RASSF1,SERPINE1,THBS1,TPM2
HOXD10	2.68	transcription regulator		-1.134	0.00306	E2F1,HBEGF,NME1,PDZK1IP1,RHOB,SERPINE1,TGFB1I1
SMAD2	0.109	transcription regulator		0.634	0.00309	ACTA2,CTGF,FN1,HMOX1,MMP2,SERPINE1,THBS1,TPM2
DNMT1	-0.827	enzyme		1.499	0.00309	BIRC5,CDC25C,CDK1,CYP24A1,DNMT1,PYCARD,RASSF1,SLC7A11
SMARCA2	0.091	transcription regulator			0.00334	CDK2,DHFR,E2F1,NME1,RRM2,TAGLN,TYMS
SMARCE1	0.07	transcription regulator	Activated	2	0.00344	CCNB1,CDK1,CENPF,CTSD
ETV4	-0.393	transcription regulator		1.489	0.00353	ACTA2,FN1,GGT1,JUP,SPP1
TRIM24	0.084	transcription regulator		-0.816	0.00358	CYP24A1,EIF5A,FAM110B,GBP2,IRF9,PCLAF,SERPINE1,SPP1,UBA7
FOSL2	0.01	transcription regulator		-0.192	0.00367	CEBPB,FOSL1,LY6K,MMP2,SOX4,TK1
POU2F1	0.033	transcription regulator			0.00384	DDIT4,GBP2,H2AFX,NDRG4,PTGDS,PTGES,SERPING1,SLC7A11,SPP1,TNFRSF14
SIRT1	-0.109	transcription regulator		0.548	0.00389	ABCB1,ANXA4,BIRC5,BNIP3,CA12,CAT,CCNB2,CD74,CEBPB,CYCS,FN1,H2AFZ,HJURP,HMOX1,ID1,MMP2,SERPINE1,SLC7A11,SOD2,UBA7
ID1	0.572	transcription regulator		1.115	0.00398	ALDH1A1,CTGF,E2F1,FN1,MMP2,THBS1,TYMS
DACH1	0.766	transcription regulator		0.555	0.00402	CDC25A,ID1,IGFBP3,SERPINE1,STC2
FOSB	-0.009	transcription regulator			0.00402	CEBPB,FOSL1,FTH1,MMP2,SERPINE1
UBE3A	-0.111	enzyme			0.0041	ECT2,SERPINE1,SOX9,TP53INP1
MDM2	0.091	transcription regulator		-0.608	0.00433	BIRC5,CCNA2,E2F1,FCGRT,LRMDA,THBS1,TP53I3
BMPR1A	0.073	kinase		1.285	0.00455	ID1,ID3,PCNA,SERPINE1,SOX9
CDK9	-0.084	kinase			0.00455	HIST1H2AC,HIST1H2BD,NCL,ODC1,STC2
TRIB3	-0.117	kinase		1	0.00485	DDIT4,ID1,MTHFD2,STC2
HIF3A	1.158	transcription regulator			0.00511	EDN1,PLAUR,SLC2A1
DHX9	-0.474	enzyme			0.00511	ABCB1,APOE,ID2
Hif1		complex			0.00511	BHLHE41,EDN1,LDHA
PAF1	-0.073	other			0.00539	HIST1H2AC,HIST1H2BD
ZNF24	0.088	transcription regulator			0.00539	CDKN3,MMP2
YWHAZ	-0.05	enzyme			0.00539	FOSL1,TSC22D3
PKN1	-0.014	kinase			0.00539	ACTA2,TAGLN
PLAGL2	-0.149	transcription regulator			0.00539	BNIP3,LDHA
ORC2	-0.298	other			0.00539	LMNB2,MCM4
NRF1	-0.521	transcription regulator		1.446	0.00544	ATP1B1,CYCS,FTH1,HMOX1,NQO1,PVR
PAX6	0.15	transcription regulator	Activated	2.945	0.00544	CDC45,CDC6,CDCA2,CDCA7,CDK2,CENPN,CRYAB,DOK1,GAA,IQGAP3,MAF,MCM3,MCM6,SNRNP25
IFI16	0.436	transcription regulator		-1.633	0.00552	CDC25A,DHFR,EDN1,ID2,IL7R,MTHFD2,PCNA
HEY1	0.283	transcription regulator		0.714	0.00568	ACTA2,MMP2,SMTN,TAGLN
NANOG	-0.339	transcription regulator	Inhibited	-2.132	0.00604	ABCB1,BIRC5,CDC25A,E2F1,FUS,IER5L,IGFBP1,PDCD4,S100A6,SRRT
Rxr		group			0.00634	APOE,CTSB,CYP24A1,HBEGF,MMP2,PLIN2,PLTP,SPP1
ONECUT1		transcription regulator			0.00639	C1S,CDC25A,CDCA5,CDK2,CENPN,E2F1,EMG1,FABP5,GSTA4,HMGB2,HNRNPA2B1,HNRNPR,NDC1,NOLC1,ORC1,SH3BGRL,YPEL3
Ap2		group			0.0066	C3,MMP2,PTGDS,SMPD1
NFIC	-0.137	transcription regulator			0.0066	CCNB1,CSF1,HMGB1,HTRA1
SNAI1	0.817	transcription regulator		0.958	0.00669	ANKRD1,CDC25B,CTGF,CYR61,FN1,FOSL1,GSN,ID1,KRT18
TAF4	-0.319	transcription regulator		0.933	0.00677	CTGF,HBEGF,ID2,MMP2,OLFML3,PBK,SPP1,THBS1
KLF5	-0.852	transcription regulator		-0.778	0.00713	ACTA2,BIRC5,CDK1,PCNA,PTGES,TAGLN
RUVBL1	-0.485	transcription regulator			0.00719	HIST1H2BK,IGFBP3,MCM3,MCM4,PCNA
ATN1	0.139	transcription regulator			0.00826	ATP1B1,GAS7,GSN,HBEGF,JUP,KCNK3,NREP,SOX4,SPP1,TM4SF1
POLR2A	0.037	enzyme			0.00845	BMF,CCNA2,CDK2,KISS1,MYBL2,STC2
ZNF281	0.101	transcription regulator			0.00872	FANCA,FANCD2,IL11,ODC1
FOXK2	-0.177	transcription regulator			0.0088	MCM3,SERPINE1
TOX	0.273	transcription regulator			0.0088	CDKN1C,ID2
SNED1	0.656	other			0.0088	IGFBP1,IGFBP3
URI1	-0.152	transcription regulator			0.0088	CCNB1,CDK1
HNRNPAB	-0.695	enzyme			0.0088	HTRA1,SPP1
GABPA	0.235	transcription regulator			0.00884	AURKA,HMOX1,IL7R,LBR,NQO1
SRSF2	-0.533	transcription regulator			0.00884	AURKA,AURKB,PLK1,RRM2,SRSF2
GATA4	0.178	transcription regulator	Inhibited	-2.616	0.00886	ANKRD1,CDCA8,CTGF,CTHRC1,EDN1,EPHX1,ESPL1,IL11,NPPB,NUSAP1,SOX9,SPP1,TAGLN
REL	-0.235	transcription regulator		-0.296	0.00939	ANLN,BIRC5,CDC6,DHFR,EZH2,FN1,FOSL1,HBEGF,JUP,PTGDS,PYCARD,SOD2,TTK,TTLL1
SKIL	0.323	transcription regulator		-0.75	0.00976	ACTA2,CKS2,SERPINE1,SLC1A5,VAT1
THRAP3	-0.072	transcription regulator			0.00987	PEG10,RARRES2,TXNIP
NKX6-1	-0.414	transcription regulator			0.00987	E2F1,GFRA1,UBE2C
SERTAD2	-0.505	transcription regulator			0.00987	CAT,ECH1,PHYH
BHLHA15	-0.804	transcription regulator			0.00987	CLU,KRT19,NUPR1
VDR	-0.17	transcription regulator			0.0101	ABCC3,ACTA2,CEBPB,CYP24A1,DOK1,IGFBP3,PLIN2,SPP1,TGFB2,TK1
IRF1	-0.009	transcription regulator		1.381	0.0104	C1R,CASP1,CDK2,CFB,GBP2,IFI27,IRF9,ODC1,PCNA,RARRES3,TAP2
HNF1A	0.35	transcription regulator		0.955	0.0104	AKR1C3,ANPEP,ANXA4,ARHGAP11A,C1S,CDC45,CYP27A1,DTL,GCNT3,HGD,IGFBP1,ITM2B,KIF12,KIF20A,MTHFD1,NOP16,NUF2,PAMR1,PNO1,SERPINE1,SERPING1,TFRC,YPEL3
BMI1	-0.32	transcription regulator		-1.067	0.0107	AURKA,BNIP3,DNMT1,H2AFX,MCM3,TP53I3
NRIP1	-0.11	transcription regulator		1.342	0.0107	CCNB2,CDC6,CDK1,PPP1R3B,PTX3,TK1
STAT6	0.444	transcription regulator		0.513	0.0114	ALDH2,APOE,CCDC86,CDK2,CRIP1,CTSB,EPHX1,GBP2,IRF9,MAF,MMP2,PROS1,SERPINE1,SQSTM1,ST6GAL1,TBC1D17
BCL6	0.2	transcription regulator		-0.447	0.0116	CSF1,EPB41L2,FCGRT,FTH1,IL7R,IRF9,MAF,ORC1,SERPINE1,SH2D4A,SOX9,TNFRSF14,UBA7
MAFG	0.177	transcription regulator			0.0119	ABCC3,HMOX1,NQO1
DDX17	0.373	enzyme			0.0119	CTSD,FOSL1,HTRA1
USF1	-0.096	transcription regulator		1.997	0.012	CAT,FBXO32,IGFBP1,IGFBP3,SERPINE1,SPP1,TXNIP
USF2	0.056	transcription regulator		1.088	0.0125	HMOX1,IGFBP1,IGFBP3,SERPINE1,SPP1,THBS1
KAT6A	-0.086	enzyme			0.0129	CDC6,CDCA2,CDCA8,EZH2,MELK
TSC22D1	0.329	transcription regulator			0.0129	FN1,SERPINE1
SF1	-0.338	transcription regulator			0.0129	ACTA2,FN1
TCF		group			0.0129	ABCB1,SERPINE1
RBPJ	-0.043	transcription regulator		0.412	0.0133	CDCA7,CSF1,ECT2,EZH2,HMMR,IL7R,SLC2A1,SOX4,SOX9,TGFB2
PHB2	-0.098	transcription regulator			0.0141	CDKN1C,IGFBP1,IL11
DNAJB6	-0.107	transcription regulator			0.0141	KISS1,KRT18,SPP1
CUL4B	0.025	other			0.0141	E2F1,IGFBP3,MCM8
SMAD6	0.73	transcription regulator			0.0141	SERPINE1,SOX9,SPP1
PIAS1	0.065	transcription regulator		-0.692	0.0159	ACTA2,CDK1,RRAD,TAGLN
RNF20	0.051	enzyme			0.0165	CDK2,PA2G4,RHOB
GLIS2	0.089	transcription regulator			0.0165	C3,CTGF,SERPINE1
LYL1	0.309	transcription regulator			0.0165	ADGRG1,ID1,ID3
BARX2	1.114	transcription regulator			0.0165	ACTA2,ANLN,HSPA9
DNMT3B	-0.226	enzyme		-0.213	0.0171	CDC25C,CDK1,IFI27,MYL9,POLD4,RASSF1,RCC1,SAFB,SAT2,SLC7A11,TNNT1
ID2	0.931	transcription regulator		-0.447	0.0171	ACTA2,CCNB1,CDC25B,CDC6,CDK1,CEBPB,CSF1,IL7R,MAF,PIK3IP1,SOX4
SRF	0.214	transcription regulator		-1.019	0.0173	ACTA2,ANKRD1,CTGF,FOSL1,FOXQ1,GPATCH4,GSN,HMOX1,LRP1,MYL9,PTMS,RFC4,SLC2A1,SMTN,TAGLN,TNNT1,TRIM4,TUBB4B
ATF2	0.115	transcription regulator		-0.218	0.0173	CCNA2,FN1,NPPB,NUPR1,RHOB,SOD2,TGFB2
HEY2	0.036	transcription regulator		0.688	0.0176	ACTA2,ANKRD1,SMTN,TAGLN
BCL3	0.479	transcription regulator			0.0176	CD82,ID1,ID2,PLAUR
SSRP1	-0.509	transcription regulator			0.0176	HIST1H2AC,ID2,TAGLN,TP53I3
RXRG		ligand-dependent nuclear receptor			0.0176	CRYAB,CYP24A1,FABP5,MMP11
ASCL2	0.055	transcription regulator			0.0177	CCNB1,CTSD
HDAC10	0.43	transcription regulator			0.0177	MMP2,TXNIP
MTBP	-0.654	other			0.0177	NCL,ODC1
APP	0.404	other			0.0177	CD82,LRP1
NR1I3	-0.103	ligand-dependent nuclear receptor		0.564	0.0179	ABCB1,ABCC3,ALDH1A1,CYP27A1,EIF4EBP1,EPHX1,RPA2,SAT1
FOXA1	-0.269	transcription regulator		-1.103	0.018	ACTA2,EPHX1,FKBP4,GBP2,IGFBP1,MYL9,RASSF1,SOX9,TAGLN,WNT7B
KDM5A	0.051	transcription regulator		1	0.0186	ATP1B1,E2F1,GRPEL1,HMOX1,MCM2,MCM3,NME1,SOD2,TNNT1
YBX1	-0.161	transcription regulator		-0.896	0.0189	ABCB1,ACTA2,ID1,IGFBP3,MMP2,STC2
BHLHE40	-0.315	transcription regulator			0.0192	BHLHE41,BIRC5,ID1
NAB2	0.36	transcription regulator			0.0192	FN1,ID2,RRAD
TCL1A		transcription regulator			0.0194	CLEC4E,CTSB,CTSD,GPNMB,HMOX1,NEU1,SEMA7A
FHL2	0.049	transcription regulator		1.165	0.0195	ACTA2,CTSD,MRC2,SPP1,TAGLN
CEBPD	0.549	transcription regulator	Activated	2.423	0.0205	BIRC5,C3,CCNB1,CCNB2,CDKN1C,CEBPB,CLU
PTTG1	-0.852	transcription regulator			0.0215	CCNA2,CCNB1,FEN1,PARP2,PINX1,SMC1A
Smad2/3		group			0.0221	ID1,SERPINE1,TAGLN
PPP1R13L	0.002	transcription regulator			0.0221	H2AFX,JUP,SLC2A1
DDX5	-0.207	enzyme			0.0221	ACTA2,FOSL1,HTRA1
MAF	1.629	transcription regulator		-0.277	0.0227	ANPEP,CRYAB,DEPTOR,MAF,NQO1
CBX1	-0.34	transcription regulator			0.0232	BIRC5,PROS1
CHUK	-0.351	kinase			0.0232	E2F1,TK1
HEYL	1.333	transcription regulator			0.0232	MMP2,SMTN
PAX7	-0.245	transcription regulator		1.72	0.0243	DEPTOR,ID2,ID3,MEST,NQO1,RNF128
MAFK	-0.27	transcription regulator			0.0252	ABCC3,HMOX1,NQO1
SCX		transcription regulator			0.0252	ID1,SOX9,SPP1
KAT2A	-0.06	enzyme			0.0252	BNIP3,E2F1,FBXO32
MTDH	-0.244	transcription regulator			0.0259	HTRA1,MMP2,NCOA4,TYMS
PLAG1	0.634	transcription regulator	Activated	2.213	0.0262	CDKN1C,CRIP2,KRT19,NPTXR,SMARCD3
RUNX1	-0.211	transcription regulator		1.992	0.0266	ADGRG1,CSF1,DEPTOR,ID2,IGFBP3,IL7R,MAD2L1,MYL9,SERPINE1,SPP1,ST3GAL5
FOXP3	0.533	transcription regulator		1	0.0266	CHAF1A,FEN1,ID2,IL7R,MAF,MMP2,PDCD4
GATA6	0.218	transcription regulator		-1.14	0.0275	ABCB1,ACTA2,C1R,CDCA8,EDN1,ESPL1,NUSAP1,PTGES,TAGLN,TGFB2,WNT7B
NR1D1	0.229	ligand-dependent nuclear receptor			0.0282	BNIP3,CRY1,NUPR1,SLC2A1
SOX4	0.55	transcription regulator	Activated	2.393	0.0285	ALDH1B1,BIRC5,CASP1,CD74,EZH2,FN1,MMP11,NREP,PNP,SNN,ST6GAL1
APOE	0.94	transporter			0.0289	ADGRG1,CASP1,CTSD,GAS7,PLPPR3,TXNIP
SREBF2	0.372	transcription regulator		0.555	0.0289	FABP5,G6PD,LRP1,PLIN2,RARRES2,TM7SF2
SHOX	-0.422	transcription regulator			0.0292	CCNB1,CDK1
NPAT	-0.136	transcription regulator			0.0292	HIST1H2AC,HIST1H2BD
DMRT1	-0.78	transcription regulator			0.0294	ALDH1A1,CDK2,CLDN11,E2F1,IGFBP3,NCOA4,VRK1
PRKCB	0.069	kinase			0.03	CYCS,FN1,MMP2,SERPINE1,SOD2
PARP		group			0.0306	APOE
UBN1	0.006	transcription regulator			0.0306	CCNA2
CUZD1	0.566	other			0.0306	ID2
Bvr		group			0.0306	HMOX1
BUD23	-0.471	enzyme			0.0306	TSC22D3
PHF2	0.029	enzyme			0.0306	HTRA1
ZNF366		transcription regulator			0.0306	TSC22D3
Tcp4		other			0.0306	HTRA1
PMF1/PMF1-BGLAP	0.262	transcription regulator			0.0306	SAT1
TFB1M	-0.349	transcription regulator			0.0306	E2F1
NFE2L3	-0.054	transcription regulator			0.0306	NQO1
SPZ1		transcription regulator			0.0306	PCNA
PRKG1	0.032	kinase			0.0306	ID1
STK4	-0.175	kinase			0.0306	PROS1
DICER1	-0.194	enzyme			0.0306	PROS1
CDC7	-0.884	kinase			0.0306	MCM4
ZNF613	-0.003	transcription regulator			0.0306	ID2
CKAP4	-0.093	other			0.0306	CTGF
PRKRA	0.063	other			0.0306	PROS1
ASF1A	-0.035	other			0.0306	CCNA2
ORC4	0.039	other			0.0306	LMNB2
ORC6	-1.023	other			0.0306	LMNB2
PTGES2	-0.236	transcription regulator			0.0306	IRF9
DDX1	-0.205	enzyme			0.0306	HTRA1
DMAP1	0.017	transcription regulator			0.0306	TK1
RGD1560225		other			0.0306	EDN1
PCBP2	0.049	other			0.0306	HNRNPD
EIF4E	-0.392	translation regulator			0.0306	UBE2C
CCNA1	-0.02	other			0.0306	MMP2
CDC20	-1.155	other			0.0306	UBE2C
YWHAE	-0.214	other			0.0306	FOSL1
ORC3	-0.334	other			0.0306	LMNB2
TARBP2	-0.095	other			0.0306	PROS1
CDC27	-0.312	other			0.0306	UBE2C
PLCL1	1.245	enzyme			0.0306	E2F1
Hmgn2 (includes others)		other			0.0306	SOX9
ALYREF	-0.81	transcription regulator			0.0306	APOE
RBM39	-0.112	transcription regulator			0.0306	HTRA1
HMGN5	0.374	transcription regulator			0.0306	CCNB1
MED4	-0.152	transcription regulator			0.0306	HTRA1
TFAP4	-0.07	transcription regulator		-1.165	0.0307	CDK2,CKS2,FN1,ID1
estrogen receptor		group			0.0321	C3,HRAS,SLC9A3R1
ETV1	0.636	transcription regulator			0.0321	E2F1,PLAUR,SOX9
FOXA2	-0.386	transcription regulator		-1.974	0.0336	ABCB1,ACTA2,C3,EPHX1,FABP5,IGFBP1,MYL9,PROS1,PTGDS,TAGLN,WNT7B
HOXB5	0.771	transcription regulator			0.0358	MMP2,PLAUR
AEBP1	1.421	peptidase			0.0358	ACTA2,APOE
NOTCH4	1.123	transcription regulator			0.0359	ACTA2,SERPINE1,TAGLN
TAF4B	-0.393	transcription regulator			0.0359	CTGF,FN1,SPP1
MBD1	-0.009	transcription regulator			0.0359	ABCB1,APOE,TK1
Ap1		complex			0.0378	CCNA2,CLU,EDN1,KRT18,MMP2,NQO1
ASXL1	-0.286	transcription regulator			0.0389	MCM2,PDCD4,RARRES2,SERPINE1
TBX5	-0.002	transcription regulator		-1.982	0.0398	ANKRD1,BIRC5,CDC6,CDK2,IL11,NPPB
STAT4	0.695	transcription regulator		0.6	0.0401	C3,CDK2,KRT18,LRP1,LTBP3,POLD4,RASSF1,RNF128,RRAD,SAT1,SERPINE1,STC2
SQSTM1	0.736	transcription regulator		0.326	0.0419	EDN1,HBEGF,HMOX1,NQO1
MXD1	0.406	transcription regulator			0.0429	EDN1,ODC1
SUMO1	0.113	enzyme			0.0429	BIRC5,DHFR
MAFF	-0.507	transcription regulator			0.0429	ABCC3,NQO1
ARID4A	0.227	transcription regulator			0.0429	E2F1,PTGDS
ARID1A	0.015	transcription regulator			0.0429	CCNB2,PIK3IP1
ELK3	-0.011	transcription regulator			0.0429	HMOX1,SERPINE1
LHX2	0.265	transcription regulator			0.044	EDN2,NQO1,RARRES2
MYBL1	-0.943	transcription regulator			0.044	HSP90AA1,NEK2,UBE2T
ECSIT	0.206	transcription regulator			0.044	HMOX1,PLAUR,SOD2
RARG	0.421	ligand-dependent nuclear receptor			0.045	CRYAB,CTGF,MMP11,UBA7
KLF1	-0.799	transcription regulator		0.882	0.0483	ALAD,DNASE2,SLC2A1,TFRC
FOSL1	-0.61	transcription regulator		-0.831	0.0487	FOSL1,LY6K,MMP2,PLAUR,SERPINE1
RUNX3	-0.03	transcription regulator		1.937	0.0588	BIRC5,CTGF,CYR61,ST3GAL5,STC2,TGFB2,TPM2
ETS2	-0.279	transcription regulator		1.982	0.0601	ANPEP,CYP27A1,HMOX1,KRT18,SPP1
STAT5B	-0.009	transcription regulator	Inhibited	-2	0.0925	ABCB1,AKR1C3,ANKRD1,BMF,KRT19,MAF,NQO1,PLTP,PPME1,RUVBL2,SLC47A1,TNFRSF14,TNNT1
SOX9	0.777	transcription regulator		1.96	0.138	CTGF,GAS7,PTGDS,SOX9
STAT1	-0.188	transcription regulator	Activated	2.391	0.162	APOE,BIRC5,C1R,C1S,C3,CASP1,CDK2,CFB,EDN1,GBP2,HTRA1,IFI27,IRF9,SERPING1
KLF3	0.306	transcription regulator	Activated	2.111	0.45	ALDH3B1,APOE,EIF5A,FCGRT,HIST1H2AC,NSUN2,OGFRL1,PIK3IP1,PPM1G,RASSF1,TMPO
NR1H3	0.52	ligand-dependent nuclear receptor		1.927	0.47	ACTA2,APOE,CAT,PLTP

## Sheet: 8) OVCAR4 UPSR
Upstream Regulator	Expr Log Ratio	Molecule type	Predicted Activation State	Activation z-score	p-value of overlap	Target molecules in dataset
ESR1	-0.035	ligand-dependent nuclear receptor	Inhibited	-3.455	4.44e-26	ADA,ANLN,APOE,AQP3,AXIN2,BCL2L11,BMP4,C18orf25,CA12,CA2,CAV1,CCNA2,CCND1,CDC42EP3,CDK6,CEMIP2,CHST2,CLDN4,CLIC3,CRABP2,CRIM1,CXCL1,CYP1A1,CYR61,DDIT4,DDX21,DIAPH3,EDN1,EFNA1,EGFR,ENAH,EPOR,F3,FBLN1,FOSL1,FXYD6,GDF15,GJB1,GJB2,GREM1,GSN,HIF1A,IFI27,IFITM1,IGFBP3,ISG20,JUND,LGALS1,LTB,MALL,NELL2,NPR3,PLAU,PLAUR,PLCE1,PLS1,PRSS23,RAB11FIP4,RELB,RORC,RTN2,SEC14L1,SERPINE1,SLC26A2,SLC2A12,SLC6A6,SLC6A…
TP53	0.072	transcription regulator		-0.372	1.1e-19	ACTA2,ADA,AMOTL2,ANKRD1,ANLN,APOE,APOL1,AQP3,ATAD2,AXIN2,BCL2L11,BMF,CAV1,CCDC80,CCNA2,CCND1,CDC42EP3,COL4A1,CTGF,CX3CL1,CXCL1,CYB5A,CYP1A1,CYR61,DDIT4,DDR1,DEK,EDN1,EFNA1,EGFL6,EGFR,EPHA2,F3,FABP5,FOSL1,FSTL1,FTH1,FXYD3,FZD7,GBP1,GDF15,GSN,HIF1A,HMOX1,HSPA4L,HSPB1,ID2,IDH2,IFI35,IGFBP3,JUND,MMP10,MVP,NDRG1,NID2,NOLC1,NUPR1,PAWR,PIK3R3,PLAU,PLAUR,PLK2,RARRES3,RRP1B,S100A4,SAT1,SERPINE1,SFN,SLC2A1…
CTNNB1	-0.014	transcription regulator		-1.648	6.31e-18	ACTA2,ALDH1A3,AXIN2,BCL2L11,BMF,BMP4,CCNA2,CCND1,CEMIP2,CHGA,COL4A1,CRABP2,CTGF,CYB5A,CYP1A1,CYR61,DIAPH3,DNAJC6,EDN1,EGFR,FGF18,FOSL1,FZD7,GJB1,GJB2,GREM1,ID2,IDO1,IFITM1,KRT5,LBH,LGR5,MMP7,NCAM1,NES,NOTUM,PLAU,PLAUR,RAI14,S100A4,SDC2,SERPINE1,SFN,SLC26A2,SOX4,TEAD2,TNFSF10,UGCG,VIM,WNT7B,YPEL3
SP1	-0.167	transcription regulator		-1.119	2.32e-16	ACTA2,ADA,ALPL,APOE,BAG2,BMP4,CAV1,CCNA2,CCND1,CD40,CDK6,CHGA,CHI3L1,CRABP2,CTGF,CXCL5,DIAPH3,EGFR,EPOR,F3,FOSL1,GDF15,HIF1A,HMOX1,IGFBP3,KRT81,LTB,MMP11,NDRG1,NES,PLAU,PLAUR,PYY,RRAS,SERPINE1,SLC2A12,TGFB2,TGFBR2,TNFSF10,UGCG,VIM
TP63	0.21	transcription regulator		-1.63	3.85e-16	ADA,ALDH1A3,BCL2L11,CCNA2,CCND1,CDK6,CLDN3,COL4A1,CYR61,DDIT4,EFNA4,EGFR,EPHA2,F3,FOSL1,GREM1,IGFBP3,NT5E,PIK3R3,PKP2,PLAU,PNPT1,RELB,S100A4,SERPINE1,SFN,TGFB2,TGFBR2,THBS1,TINAGL1,TNFSF10,TP53I3,VIM,WFDC2
NFKB1	-0.051	transcription regulator		0.968	1.23e-14	ANKRD1,APOE,CCND1,CD40,CHI3L1,CTGF,CX3CL1,CYR61,EGFR,ELF3,FCGRT,GBP1,GFRA1,HLA-DMB,HMOX1,IGFBP3,IL18,IL1RN,LGALS1,LTB,MMP10,MMP7,NPPB,PLAU,RELB,SYTL1,TNFSF10
STAT3	0.109	transcription regulator		-0.196	1.14e-13	ACTA2,ALDH1A3,BCL2L11,BMF,CCND1,CD40,CHI3L1,CLIC5,CTGF,CX3CL1,EDN1,F3,GBP2,GBP5,HIF1A,HLA-DMA,HMOX1,ID2,IFI27,IFI35,IFITM1,IL1RN,ISG20,KRT17,MUC1,NDRG1,NES,PLAU,PLAUR,ROR1,RORC,SERPINE1,SLC1A3,SYNPO,THBS1,TNFSF10,VIM
FOS	0.174	transcription regulator		-0.318	1.14e-13	AKR1C3,ALDH1A3,AQP3,ASAP1,BCL2L11,CA2,CCNA2,CCND1,CHGA,CHI3L1,COL6A1,CRABP1,CRABP2,CTGF,EDN1,ENAH,F3,FOSL1,FSTL1,FTH1,HMOX1,MMP10,MMP7,NPPB,OXTR,PDPN,PLAU,PLAUR,PLK2,RBP1,SELENBP1,SERPINE1,SPHK1,TGFBI,UGCG,VIM,WNT7B
EZH2	-0.146	transcription regulator		-1.075	4.48e-13	ALPL,AXIN2,BCL2L11,BMP4,CCND1,CDK6,COL4A1,CX3CL1,CXCL1,EFNA1,EGFR,FBLN1,GDF15,IGFBP3,KRT81,LAMB3,LTB,MMP7,NCOA7,NDRG1,NES,OXTR,PIK3IP1,PRICKLE1,RARRES3,S100A4,SFN,SLC1A3,TGFB2
PPARG	-0.283	ligand-dependent nuclear receptor		1.02	4.99e-13	ACTA2,APOE,AQP3,ASAP1,CA2,CAV1,CCND1,CD40,CDK6,CRABP2,CTGF,EDN1,EDN2,EGFR,FABP5,FOSL1,HMOX1,IGFBP3,LAMB3,LNPEP,MUC1,MYH14,NDRG1,NPPB,RARRES2,RORC,SAT1,SERPINE1,TGFBR2,TNFSF10,TSC22D3,VAMP5,VIM
RELA	0.001	transcription regulator		0.734	7.55e-13	ACTA2,ANKRD1,APOE,CAV1,CCND1,CD40,CHI3L1,CTGF,CX3CL1,CXCL1,CXCL5,EDN1,ELF3,F3,FCGRT,GBP1,GDF15,HMOX1,IL1RN,IL32,LGR5,LTB,MUC1,NPPB,PLAU,RELB,RORC,S100A6,SYTL1,TUBB3,VIM
AR	0.78	ligand-dependent nuclear receptor		0.317	1.8e-12	AKR1C3,ANKRD1,AQP3,ATAD2,BMF,CAV1,CCNA2,CCND1,CLDN3,DDIT4,EDN1,EDN2,EGFR,ESPN,FABP5,FXYD3,GDF15,GSN,IGFBP3,LMOD1,MUC1,NDRG1,NUPR1,PLAU,SERPINE1,TACSTD2,TGFB2,TGFBR2,THBS1,TMEM158,TNFSF10,TUBB3,VIM
PGR	0.685	ligand-dependent nuclear receptor		0.387	2.06e-12	AKR1C3,ALDH1A3,CA12,CCND1,COL6A1,DDX21,EDN1,EGFR,ENC1,F3,GPR160,HIF1A,IFI27,MUC1,MVP,NDRG1,OCEL1,PLAU,PLK2,S100A6,SNAPC1,TGFBI,TM4SF1,TSC22D3,UGCG
JUN	0.304	transcription regulator		0.634	8.4e-12	APOE,BCL2L11,CAV1,CCNA2,CCND1,CHGA,CX3CL1,CXCL1,CXCL5,CYR61,EDN1,EGFR,F3,FOSL1,FTH1,HMOX1,ID2,IGFBP3,LGR5,MMP10,MMP7,NCAM1,OXTR,PLAU,PLAUR,RELB,SERPINE1,SLC6A6,SPHK1,THBS1,VIM
HIF1A	-0.487	transcription regulator		0.743	1.36e-11	ACTA2,APOE,AXIN2,CAV1,CCND1,CTGF,CYB5A,CYR61,DDIT4,EDN1,EGFR,EPOR,HIF1A,HMOX1,HSPB1,ID2,IGFBP3,LGALS1,MMP7,MUC1,NDRG1,NT5E,PLAUR,RAB11FIP4,RORC,SERPINE1,SPHK1,THBS1,VIM
YAP1	0.029	transcription regulator		-1.482	3.92e-11	ACTA2,AMOTL2,ANKRD1,ANLN,BCL2L11,CCND1,CDK6,CTGF,CYR61,DIAPH3,EDN1,EGFR,ID2,NUPR1,SFN,VIM
STAT5A	0.106	transcription regulator		-0.503	1.45e-10	AKR1C3,AXIN2,CCND1,CDK6,CPA4,CXCL5,EPOR,GJB1,ID2,KRT5,KRT80,LAMB3,LTB,MMP7,PRSS23,RARRES3,SELENBP1,SYTL2,TACSTD2,TGFBI,TGFBR2,TM4SF1,TNNT1
TP73	0.151	transcription regulator		0.81	2.61e-10	ADA,BCL2L11,CCNA2,CX3CL1,CXCL1,CYR61,DDIT4,EDN1,EGFR,EPHA2,GPNMB,ID2,IGFBP3,MDK,NCAM1,PIK3R3,PLAU,SERPINE1,SFN,TGFB2,THBS1,TP53I3
TWIST1	0.597	transcription regulator		0.51	2.62e-10	ACTA2,CD40,CHI3L1,CLDN4,COL6A1,EGFL6,EMP3,FOSL1,GSN,NCAM1,NT5E,RELB,SDC3,SPHK1,TGFBI,TGFBR2,VIM
NKX2-3	0.03	transcription regulator		-1.302	3.17e-10	ACTA2,ALPL,ANLN,BMP4,CX3CL1,EDN1,GBP1,GBP2,GDF15,GMPR,HES2,IDO1,KRT81,MMP7,NETO2,PAWR,PLEKHA4,PNPT1,TCIM,TMEM158
KLF2	0.342	transcription regulator		1.398	3.58e-10	BMP4,CAV1,CD40,COL4A1,CTGF,EDN1,EFNA1,F3,FBLN1,HIF1A,LGALS9,MVP,NDRG1,PDPN,SERPINE1,TGFB2,THBS1
MYC	-0.318	transcription regulator		-1.21	4.84e-10	CAV1,CCNA2,CCND1,CDK6,COL4A1,CRABP2,DDIT4,DDX21,DLEU1,EDN1,EPHA2,F3,FABP5,FCGRT,FOSL1,FSTL1,FTH1,GBP2,HIF1A,HMOX1,HSPB1,ID2,IDH2,IFI35,KRT17,LAMB3,LGALS1,LGR5,MMP7,NCAM1,NDRG1,NOLC1,PLAU,PLAUR,RBP1,RRP1B,RTN2,S100A6,SAT1,SERPINE1,TEAD2,TGFB2,THBS1,TNNI3,TP53I3,VIM,WNT7B
NR3C1	-0.334	ligand-dependent nuclear receptor		0.003	6.68e-10	APOE,ARHGEF3,BAG2,BCL2L11,BMF,CAV1,CCND1,CDC42EP3,CRABP2,CYR61,DCAF12L1,DDIT4,EDN1,EDN2,EFNA1,ENC1,F3,GBP2,HGD,IL18,JUND,KRT17,KRT5,LTB,PAWR,PDPN,PIK3R3,PLK2,SERPINE1,SOX4,TCIM,THBS1,TP53I3,TSC22D3,UGCG
SP3	-0.227	transcription regulator		0.314	1.54e-09	ACTA2,BMF,CCND1,CD40,CHI3L1,EGFR,F3,FOSL1,GDF15,IGFBP3,KRT81,NES,PLAU,PLAUR,PYY,RRAS,SERPINE1,TGFBR2,VIM
BRCA1	-0.227	transcription regulator		1.637	2.9e-09	ALDH1A3,CCND1,CYP1A1,DDIT4,EGFR,FXYD3,GDF15,HMOX1,HSPB1,IFI27,IFITM1,KRT17,KRT5,SAT1,SFN,TP53I3,VIM
RUNX3	-0.198	transcription regulator	Activated	2.02	3.14e-09	BCL2L11,CCND1,COL4A1,CRIM1,CTGF,CYR61,FSTL1,IL18,NUAK1,RHOBTB3,SCARA3,TGFB2,UGCG,VIM
CBX5	-0.207	transcription regulator		-1.069	4.97e-09	AKR1C3,AXIN2,CPA4,CXCL5,KRT80,LAMB3,MMP7,PRSS23,RARRES3,SELENBP1,SYTL2,TACSTD2,TGFBI,TM4SF1
EGR1	0.444	transcription regulator		-0.196	5.27e-09	ACTA2,BCL2L11,CAV1,CCND1,CHGA,EGFR,F3,FOSL1,GDF15,HIF1A,HMOX1,JUND,NDRG1,SERPINE1,TGFBR2,THBS1,TNFSF10
EP300	-0.198	transcription regulator		0.132	6.44e-09	ARHGEF3,AXIN2,BMF,CA12,CA2,CAPG,CCND1,CDC42EP3,CRABP2,CRIM1,CYP1A1,EDN1,FTH1,GFRA1,HMOX1,ID2,MMP11,MMP7,NDRG1,PDLIM4,RBP1,RORC,SPHK1,TGFBR2,TMPRSS4,TUBA8
SPDEF	0.912	transcription regulator		0.426	6.52e-09	CD40,COL4A1,COL6A1,CTGF,EGFR,HIF1A,PLAU,PLAUR,SDC2,SERPINE1,VIM
JUND	0.516	transcription regulator		-0.492	9.04e-09	CCND1,COL6A1,F3,FOSL1,FTH1,HMOX1,JUND,PLAU,PLAUR,SAT1,SOX4
NOTCH1	-0.039	transcription regulator		0.357	1.54e-08	ACTA2,ANKRD1,CCND1,CHGA,CTGF,CXCL1,CYR61,EGFR,FOSL1,HMOX1,ID2,IGFBP3,IL18,MMP10,RELB,RORC,SERPINE1,TGFB2,TGFBR2
VHL	0.158	transcription regulator		0.561	1.97e-08	CA12,CAV1,CCND1,CLDN4,CTGF,F3,FTH1,GAL3ST1,HIF1A,HMOX1,NREP,SLC1A3,TNFSF10,VIM
FOXO3	0.037	transcription regulator		-0.189	2.26e-08	BCL2L11,CAV1,CCND1,CDC42EP3,COL4A1,CTGF,CYR61,FABP5,HIF1A,NDRG1,NOLC1,NT5E,NUPR1,PAWR,PIK3IP1,PLAU,SERPINE1,TCIM,TGFB2,TNFSF10,VIM
ETV5	-0.008	transcription regulator		-0.707	3.84e-08	CAV1,CCND1,CHI3L1,CLDN3,CLDN4,CLIC5,EGFL6,KRT80,PKP2,S100A6,TINAGL1,TJP3
KDM3A	0.031	transcription regulator		0.555	5.17e-08	ACTA2,EDN1,GDF15,HMOX1,SERPINE1
ESR2	0.036	ligand-dependent nuclear receptor		0.566	6.36e-08	AQP3,BMP4,CA2,CAV1,CCNA2,CCND1,CEMIP2,CHST2,CLDN4,CRIM1,EGFR,FBLN1,GJB1,LIMCH1,NELL2,NID2,PLAUR,RORC,RTN2,SOX4,SYNPO,TP53I3
SMARCA4	-0.072	transcription regulator		1.424	7.23e-08	ACTA2,ALDH1A3,ATP2B4,AXIN2,BMP4,CCNA2,CCND1,CTGF,CYP1A1,EMP3,F3,IFI27,IFITM1,LGALS1,MMP7,MUC1,PLAUR,PLS1,RBP1,S100A6,SDC2,SERPINE1,SPHK1,SPOCD1,TACSTD2,TCIM,TGFB2,TNFSF10,TPK1,VIM
STAT1	-0.011	transcription regulator	Activated	2.05	1.29e-07	ALDH1A3,APOE,BCL2L11,CCND1,CD40,CLIC5,CX3CL1,EDN1,GBP1,GBP2,GBP5,HIF1A,IDO1,IFI27,IFI35,IFITM1,IL18,KCTD12,MUC1,RORC,TNFSF10
AHR	0.09	ligand-dependent nuclear receptor		-0.163	1.81e-07	ACTA2,CCNA2,CCND1,CHST2,COL4A1,COL6A1,CYP1A1,EDN1,EMILIN2,FZD7,HIF1A,IDO1,NID2,RBP1,SERPINE1,TGFB2,TGFBI,TGFBR2,THBS1,TUBA8,VIM
NR4A1	0.477	ligand-dependent nuclear receptor		-0.854	7.52e-07	ACTA2,APOE,AXIN2,BCL2L11,CCND1,COL6A1,CRABP2,HIF1A,HMOX1,MMP7,NT5E,SAT1,SERPINE1,TNFSF10
PRDM1	-0.659	transcription regulator		-0.407	7.76e-07	ADA,ALPL,AQP3,AXIN2,BCL2L11,CHI3L1,CPA4,DDIT4,FOSL1,FTH1,IDO1,KRT81,LGALS1,MALL,RARRES3,TNFSF10
CEBPA	-0.283	transcription regulator		0.03	8.58e-07	AKR1C3,CA2,CCNA2,CCND1,CHI3L1,CRABP2,DDX21,GBP1,HMOX1,ID2,IFI27,IGFBP3,IL1RN,KLK8,KRT17,LGALS1,OXTR,RARRES2,SERPINE1,TGFB2,THBS1,TNFSF10,TSC22D3
MDM2	-0.189	transcription regulator		-1.45	1.06e-06	CCNA2,CCND1,FCGRT,HIF1A,IL1RN,SFN,THBS1,TNFSF10,TP53I3
EHF	-0.229	transcription regulator	Activated	2.53	1.17e-06	BMP4,CRABP2,CYP1A1,HMOX1,IL1RN,KLK7,KLK8,MUC1,PLAUR,SERPINE1
ETS1	-0.333	transcription regulator		-0.243	1.3e-06	BMP4,CAV1,CCND1,CDK6,CTGF,FLI1,HMOX1,ID2,LTB,MMP7,PLAU,RHOBTB3,SERPINE1,TGFB2,TGFBR2
MSX2	0.289	transcription regulator		0.734	1.31e-06	ALPL,AQP3,BMP4,CCND1,TGFB2,VIM,WNT7B
FOXO1	0.461	transcription regulator		0.137	1.35e-06	ANLN,BCL2L11,CA2,CAV1,CCNA2,CCND1,CD40,CDC42EP3,COL4A1,CTGF,EDN1,FABP5,FGF18,HIF1A,HMOX1,IL18,PIK3IP1,SERPINE1,SFN,THBS1,TNFSF10,TNNT1
KDM5B	0.172	transcription regulator	Activated	2.12	1.77e-06	CAV1,CCND1,CTGF,CYB5A,FABP5,FJX1,GJB2,IVNS1ABP,LIMCH1,SAT1,TGFB2,WNT7B
ZNF652	0.053	other			2.07e-06	EGFR,TGFB2,TGFBR2,VIM
SMAD7	-0.137	transcription regulator		0.816	2.41e-06	ACTA2,BCL2L11,CCNA2,COL6A1,CTGF,HMOX1,ID2,NID2,SERPINE1,TGFB2,TGFBI,TGFBR2
SNAI2	0.022	transcription regulator		0.371	2.64e-06	ANKRD1,BCL2L11,CCND1,CTGF,CYR61,MUC1,NES,VIM
HNF1B	-0.156	transcription regulator	Inhibited	-2.72	2.79e-06	CA2,CXCL1,IGFBP3,MMP10,MMP7,NID2,PLAU,PLAUR,S100A4,S100A6,TACSTD2
KLF4	0.899	transcription regulator		1.683	2.88e-06	ACTA2,ALPL,CCND1,CRABP2,CYP1A1,EPHA2,GJB2,KRT17,LGR5,PLAUR,SERPINE1,SPHK1,TEAD2,TGFB2,THBS1,VIM
JUNB	0.442	transcription regulator		1.195	3.04e-06	CAV1,CCND1,FOSL1,FTH1,HMOX1,ID2,MMP10,PLAU,PLAUR,RELB,SERPINE1
SMAD3	-0.098	transcription regulator		0.603	4.03e-06	ACTA2,ANKRD1,AXIN2,BCL2L11,CCND1,COL6A1,CTGF,EDN1,HMOX1,ID2,JUND,SERPINE1,SPHK1,THBS1,VIM
SPI1	0.055	transcription regulator		1.705	4.1e-06	CCNA2,CCND1,CDK6,CHI3L1,DDX21,FCGRT,FLI1,FTH1,ID2,IFI27,IFITM1,IL18,IL1RN,ISG20,TNFSF10,VIM
WT1	0.007	transcription regulator		1.433	5.24e-06	CCND1,COL4A1,CTGF,CX3CL1,EFNA1,EGFR,EPOR,GSN,JUND,NDRG1,PLAUR,SERPINE1,SLC6A6,THBS1,TM4SF1
MTPN		transcription regulator		0	5.8e-06	CCND1,EDN1,FBLN1,LTB,S100A6,SERPINE1,TGFB2,TUBA1A
STAT2	0.399	transcription regulator		1.732	6.3e-06	CAV1,CD40,GBP1,IFI27,IFI35,IFITM1,TNFSF10
NAB2	0.285	transcription regulator		0.283	9.31e-06	F3,HIF1A,ID2,PLAU,TNFSF10
SNAI1	0.299	transcription regulator			9.93e-06	ANKRD1,CLDN3,CLDN4,CTGF,CYR61,ESPN,FOSL1,GSN,KRT17,MUC1
RUNX2	-0.623	transcription regulator		-1.074	1.26e-05	ACTA2,ALPL,AXIN2,CCND1,FGF18,HIF1A,PLAU,RGCC,SERPINE1,UGCG
ETV4	0.231	transcription regulator		1.698	1.39e-05	ACTA2,CAV1,KRT5,MMP7,TGFBR2,VIM
YWHAZ	-0.055	enzyme			1.55e-05	FOSL1,MMP7,TSC22D3
EPAS1	-0.288	transcription regulator		-1.06	1.73e-05	CA12,CAV1,CCND1,CTGF,EDN1,EGFR,GAL3ST1,HIF1A,IGFBP3,NDRG1,SERPINE1,SLC6A8,SPHK1
ERG	-0.187	transcription regulator		0.174	1.73e-05	AXIN2,CCNA2,CXCL1,DIAPH3,NDRG1,PLAU,PLAUR,RRAS,SOX4,TGFBR2,THBS1,TSC22D3,VIM
RXRA	0.331	ligand-dependent nuclear receptor		0.089	1.92e-05	APOE,CCNA2,CCND1,CRABP2,FABP5,FSTL1,HIF1A,HMOX1,MMP11,NPPB,RBP1,RORC,S100A4,SAT1,SLC6A8,TGFB2
E2F3	-0.202	transcription regulator	Inhibited	-2.72	2.23e-05	AKR1C3,C1orf198,CA12,CCNA2,CCND1,CXCL1,EDN1,ELF3,KRT80,SERPINE1,THBS1,WFDC2
TCF7L2	-0.082	transcription regulator		-0.63	2.24e-05	ANLN,AQP3,AXIN2,BMP4,CCND1,CEMIP2,CTGF,EGFR,FTH1,GJB1,GSN,ID2,LBH,MMP7,PRICKLE1,SDC2,SYTL2
HDAC6	0.173	transcription regulator		0.728	2.3e-05	CYP1A1,HIF1A,PLAU,SERPINE1,TGFBI,VIM
THRB	-0.095	ligand-dependent nuclear receptor		0.057	2.62e-05	CCND1,CDK6,EGFR,FOSL1,FSTL1,FZD7,GSN,HIF1A,IGFBP3,MMP7,NPPB,SERPINE1,TGFBI
DHX9	-0.163	enzyme			2.75e-05	APOE,CCND1,ID2,TGFBR2
CUX1	0.044	transcription regulator			2.77e-05	CCNA2,CXCL1,KLK8,NCAM1,RHOBTB3,THBS1,VIM
SRF	-0.028	transcription regulator		0.458	3.15e-05	ACTA2,ANKRD1,BCL2L11,BICC1,CLDN3,CTGF,FOSL1,GSN,HMOX1,LBH,LMCD1,LMOD1,NCOA7,PTMS,SOSTDC1,TJP3,TNNT1
BTG2	-0.035	transcription regulator			3.19e-05	CCND1,CXCL1,DIAPH3,HMOX1,NCAM1
PML	0.402	transcription regulator		0.919	4.27e-05	APOE,CCND1,EGFR,HLA-DMB,HMOX1,HSPB1,ID2,MMP10,NDRG1,VIM
SMAD4	-0.09	transcription regulator		-0.067	4.72e-05	CCND1,CDC42EP3,CTGF,EDN1,EGFR,HMOX1,ID2,PLAU,RGCC,SERPINE1,SPHK1,THBS1,VIM
IRF1	0.02	transcription regulator		1.889	5.03e-05	CCND1,CD40,GBP2,IDO1,IFI27,IFI35,IFITM1,IL18,LTB,RARRES3,TNFSF10
FOXM1	-0.119	transcription regulator		-0.468	5.19e-05	AXIN2,CAV1,CCNA2,CCND1,IL1RN,MMP7,NES,PLAUR,TGFBR2,VIM
NEUROG1		transcription regulator		1.89	6.67e-05	CXCL1,GREM1,LGR5,LIX1,PLK2,S100A4,THBS1
SNW1	-0.117	transcription regulator			7.57e-05	CCND1,PLAU,SERPINE1
TCF		group			7.57e-05	CCND1,FGF18,SERPINE1
RNA polymerase II		complex			7.68e-05	ALPL,CA12,CD40,CLDN3,CYP1A1,FOSL1,GBP2,GDF15,IGFBP3,IL1RN,RORC,SFN,TNNT1,WNT7B
CDKN2A	0.084	transcription regulator		0.827	7.85e-05	ATAD2,BCL2L11,CAPG,CCNA2,CCND1,CPA4,CTGF,CX3CL1,DDR1,DEK,EFNA1,IFI35,S100A6,SERPINE1,VIM
CCND1	-0.784	transcription regulator		-1.886	7.99e-05	ALDH1A3,AQP3,ATAD2,CCNA2,CCND1,CDK6,EGFR,EPHA2,FZD7,HSPB1,NT5E,PDLIM4,SELENBP1,SOX4,TGFBR2,TP53INP2
GATA4	-0.622	transcription regulator	Inhibited	-2.189	8.67e-05	ANKRD1,CRABP2,CTGF,EDN1,EPOR,KRT17,NPPB,PYY,S100A4,TGFBI,TNNI3,VIM
MBD3	0.038	enzyme			8.96e-05	APOE,CCND1,FOSL1,FZD7,LGR5,PRICKLE1,WNT7B
TAF4	-0.155	transcription regulator	Activated	2.216	9.79e-05	CCND1,CTGF,EGFR,GJB2,GREM1,ID2,IL1RN,THBS1
FOXO4	0.534	transcription regulator		-1.091	0.000106	BCL2L11,CAV1,CDC42EP3,COL4A1,CTGF,FABP5,HIF1A,SERPINE1
ATF3	0.211	transcription regulator		1.844	0.000106	CCND1,CX3CL1,CXCL1,GBP2,GSN,HSPB1,SERPINE1,TP53I3
YBX1	0.084	transcription regulator		0	0.000108	ACTA2,CDK6,EGFR,F3,HES2,IGFBP3,MVP
HMGA1	-0.078	transcription regulator		-0.176	0.000134	ACTA2,ALPL,CAV1,CCND1,COL4A1,CYR61,FSTL1,GSN,IGFBP3,SOX4
HOXA10	-0.354	transcription regulator		0	0.000152	ALPL,APOE,BCL2L11,EGFR,ID2,IDH2,IGFBP3,NCAM1,PDPN,RBP1,SAT1
MYCN	-0.134	transcription regulator		1.285	0.000155	AMOTL2,CAV1,CCND1,COL4A1,CRIM1,CTGF,EGFR,ID2,LGALS1,NCAM1,NDRG1,SDC2,SERPINE1,VIM
GLIS2	-0.162	transcription regulator		1	0.000158	CCND1,CTGF,SERPINE1,VIM
BCL3	0.519	transcription regulator		-1.452	0.000158	CCND1,CD40,ID2,PLAUR,STAP2
NFKBIB	0.042	transcription regulator			0.000165	BCL2L11,CD40,CXCL1,PLAU,SYTL1,TNFSF10
TEAD4	-0.185	transcription regulator			0.000183	BMP4,CTGF,CYR61,HIF1A,PLK2
GATA6	-0.307	transcription regulator		-1.352	0.000184	ACTA2,BMP4,CAV1,COL4A1,CRABP2,EDN1,KRT17,LGR5,TGFB2,TNFSF10,WNT7B
[truncated: 324 more rows]

## Sheet: 9) ABC-1 UPSR
Upstream Regulator	Expr Log Ratio	Molecule type	Predicted Activation State	Activation z-score	p-value of overlap	Target molecules in dataset
[truncated: 404 more rows]

[truncated: 6 more sheets: 10) RKO UPSR, 11) COLO320DM UPSR selected, 12) UO-31-IPA UPSR selected, 13) OVCAR-4 UPSR selected, 14) ABC-1 UPSR selected, 15) RKO UPSR selected]
