# Supplementary material for: Identification of response signatures for tankyrase inhibitor treatment in tumor cell lines
Source: iScience. 2021 Jul 1;24(7):102807. doi: 10.1016/j.isci.2021.102807 (PMC8313754; doi:10.1016/j.isci.2021.102807)
Supplement: Table S4. Excel file containing the results of NOISeq differential expression analysis for SILAC proteomics data for each of the cell lines and Venn analysis results, related to Figures 2 and S2 — (Sheets 1–5) Lists of differentially expressed proteins. The sheets contain columns depicting symbol, control mean, treatment mean, log2 fold change, and probability. For Sheets 1–7, upon vehicle control (0.01% DMSO) and G007-LK (1 μM) treatment (24 h) of COLO 320DM, UO-31, OVCAR-4, ABC-1 and RKO tumor cell lines. Missing values are replaced by the value 0.3. (Sheets 6–7) Venn analysis across all cell lines for downregulated and upregulated proteins (proteins with probability >0.8 included). The sheets contain columns labeled with cell lines, total number of proteins identified, and protein name. [file mmc4.xlsx]

## Sheet: COLO320DM
Symbol	Control_mean	Treatment_mean	log2foldchange	Probability
PCBD1	6.57183	0.3	-4.45326	0.999836
CASC3	0.3	3.51504	3.55051	0.999013
RRM2	3.23693	0.3	-3.43159	0.998849
RPL30	2.62371	0.3	-3.12857	0.998356
MRPL34	2.3452	0.3	-2.96668	0.99589
MTHFR	2.26757	0.3	-2.91811	0.995396
MEA1	0.3	2.24929	2.90644	0.995232
SCEL	2.08693	0.3	-2.79835	0.993423
AMOT	0.3	1.9544	2.70369	0.991286
HSD17B4	0.3	1.80446	2.58854	0.988655
MRGBP	0.3	1.79155	2.57818	0.988655
TCEAL1	0.3	1.7943	2.58039	0.988655
SUCLG2	0.3	1.72177	2.52086	0.986024
FSCN1	0.3	1.68234	2.48744	0.984709
NSDHL	0.3	1.67396	2.48023	0.984545
C1orf122	1.62102	0.3	-2.43387	0.981914
YARS2	0.3	1.53546	2.35564	0.978625
C1orf131	0.3	1.51523	2.3365	0.977475
BLVRA	1.51014	0.3	-2.33165	0.976981
PAIP2B	1.47713	0.3	-2.29976	0.974186
THUMPD1	0.3	1.4682	2.29101	0.972706
ZWINT	1.44833	0.3	-2.27136	0.970898
RTN1	1.4244	0.3	-2.24732	0.968267
TSC22D2	0.3	1.41513	2.23791	0.967938
ACTN1	1.39663	0.3	-2.21892	0.965965
PSMD14	0.3	1.36242	2.18313	0.962512
PPID	0.3	1.34872	2.16855	0.960868
RAD50	0.3	1.35115	2.17115	0.960868
UBE2V1	1.35026	5.94802	2.13917	0.960539
ACO2	0.3	1.34389	2.16338	0.960375
NDUFA2	1.34238	0.3	-2.16176	0.960375
CRIPT	0.3	1.31519	2.13224	0.95758
GCFC2	1.31615	0.3	-2.13329	0.95758
UBE2Z	0.3	1.31644	2.13361	0.95758
COL3A1	2.24219	0.525178	-2.09403	0.956429
CD36	1.28513	0.3	-2.09887	0.954785
KNSTRN	0.3	1.28273	2.09618	0.953798
C21orf33	0.3	1.27279	2.08496	0.95314
COPG1	1.26542	0.3	-2.07659	0.95314
MGEA5	0.3	1.25666	2.06657	0.952647
C1orf52	0.3	1.23885	2.04597	0.949688
PSPH	0.3	1.23821	2.04522	0.949688
FAM122B	1.22954	0.3	-2.03508	0.948866
BZW1	1.19628	0.3	-1.99553	0.946399
CTNNB1	1.1945	0.3	-1.99337	0.944755
GTF2I	0.3	1.1946	1.99349	0.944755
OGFR	1.1945	0.3	-1.99337	0.944755
WARS	0.3	1.19056	1.98861	0.944755
MCM2	0.3	1.18589	1.98293	0.944262
SDF2L1	0.3	1.18578	1.9828	0.944262
ARPC2	0.3	1.18447	1.98121	0.943768
PHPT1	0.3	1.16946	1.96281	0.942453
TBC1D4	0.3	1.16819	1.96124	0.942453
TUBB6	1.16776	0.3	-1.96071	0.942453
RPL22	0.3	1.16465	1.95686	0.941138
BCL7C	0.3	1.14375	1.93074	0.938343
CROCC	1.13804	0.3	-1.92352	0.937849
EIF1AD	1.13549	0.3	-1.92029	0.937849
PSMD3	1.12553	0.3	-1.90757	0.937027
PRMT1	1.12439	0.3	-1.90611	0.936041
PPFIBP1	1.11608	0.3	-1.8954	0.935548
CCDC102A	0.3	1.08687	1.85715	0.931437
CHP1	0.3	1.08413	1.85351	0.929957
PHACTR4	1.07805	0.3	-1.8454	0.929957
CSDE1	0.3	1.07684	1.84376	0.929464
USF2	0.3	1.07402	1.83999	0.928477
MRFAP1	1.0696	0.3	-1.83404	0.927491
LRRC47	0.444499	1.4833	1.73856	0.927162
KIF5B	0.3	1.05194	1.81001	0.925189
DDX6	0.3	1.04141	1.7955	0.923545
RNASET2	0.3	1.03977	1.79324	0.92338
RNF181	0.3	1.03921	1.79245	0.92338
MAPT	0.3	1.02839	1.77736	0.922394
C14orf166	0.3	1.01521	1.75875	0.92075
CARS	1.01121	0.3	-1.75304	0.919434
CD44	1.00652	0.3	-1.74634	0.919434
DNAJB14	0.3	1.01014	1.75152	0.919434
FKBP15	0.3	0.998651	1.73502	0.917955
SPR	0.3	0.999185	1.73579	0.917955
CCDC85C	0.997314	0.3	-1.73309	0.91631
COPS8	0.3	0.998507	1.73481	0.91631
CPSF3	0.985953	0.3	-1.71656	0.915324
C9orf40	0.3	0.979187	1.70662	0.914173
CLIC4	0.3	0.984892	1.715	0.914173
DDRGK1	0.3	0.981428	1.70992	0.914173
ARPC3	0.3	0.96598	1.68703	0.912858
MZT2A	0.968652	0.3	-1.69102	0.912858
ASNS	0.668317	1.92087	1.52316	0.912529
ANKHD1	0.963233	0.3	-1.68292	0.911213
AMD1	0.3	0.948658	1.66093	0.909405
MAT2A	0.947372	0.3	-1.65897	0.909405
NDUFA4	0.3	0.948697	1.66098	0.909405
NRBF2	0.3	0.942594	1.65167	0.908418
NUTF2	0.3	0.940506	1.64847	0.908418
ZFAND6	0.3	0.936596	1.64246	0.907596
WBP2	0.920214	0.3	-1.61701	0.905294
ZNF830	0.3	0.922046	1.61988	0.905294
EIF4EBP2	1.39505	0.515257	-1.43695	0.90513
GFPT1	0.711842	1.86448	1.38914	0.90513
LYSMD2	0.917684	0.3	-1.61303	0.904308
MNAT1	0.3	0.915427	1.60948	0.904308
BOD1	0.3	0.9097	1.60043	0.902006
PSMD8	0.3	0.909971	1.60086	0.902006
CALML3	0.3	0.895244	1.57732	0.900033
EPN1	0.895769	0.3	-1.57816	0.900033
PRCP	0.896659	0.3	-1.5796	0.900033
CHCHD4	0.3	0.892523	1.57293	0.899046
CPNE1	0.3	0.887888	1.56541	0.899046
DBNDD1	0.891609	0.3	-1.57145	0.899046
HABP4	0.890534	0.3	-1.56971	0.899046
STX6	0.888959	0.3	-1.56715	0.899046
UBL4A	0.892259	0.3	-1.5725	0.899046
DNM1L	0.886431	0.3	-1.56305	0.898718
STUB1	0.3	0.887235	1.56435	0.898718
GPHN	0.878428	0.3	-1.54996	0.897731
PCBP2	0.879693	0.3	-1.55204	0.897731
UIMC1	0.867288	0.3	-1.53155	0.896416
ZC3H8	1.75657	0.748587	-1.23052	0.896416
FAH	0.859653	0.3	-1.51879	0.894936
NDUFA8	1.15074	2.59597	1.17371	0.894936
PDCD6	0.861045	0.3	-1.52113	0.894936
RPS14	0.861805	0.3	-1.5224	0.894936
NUMA1	2.13267	0.951089	-1.16501	0.894607
DDX19A	1.44978	0.618077	-1.22998	0.893785
FARP2	0.3	0.852879	1.50738	0.893456
USP7	0.890379	1.93839	1.12237	0.893127
ERCC6L	0.85138	0.3	-1.50484	0.892963
MCM5	0.3	0.847117	1.4976	0.892963
MRPS23	0.3	0.846825	1.4971	0.892963
PPIH	0.848002	0.3	-1.49911	0.892963
SMC3	0.847866	0.3	-1.49887	0.892963
GPRIN1	2.36573	1.10699	-1.09564	0.89247
PGLS	1.17035	2.48011	1.08347	0.892305
ALDH9A1	0.845062	0.3	-1.4941	0.892141
NARS	0.761658	1.69705	1.15581	0.892141
CYCS	1.93973	0.914549	-1.08472	0.891812
RPS20	0.774969	1.70339	1.13619	0.891812
SORD	2.93855	1.41602	-1.05327	0.89099
CDK1	0.841946	0.3	-1.48876	0.890825
HIST3H2BB	0.3	0.844908	1.49383	0.890825
RNF20	0.843395	0.3	-1.49125	0.890825
BOLA2	0.836201	0.3	-1.47889	0.890497
CPSF1	0.835796	0.3	-1.47819	0.890497
GSTM3	0.3	0.839693	1.4849	0.890497
SCAMP3	0.839342	0.3	-1.4843	0.890497
SRP72	0.3	0.836785	1.47989	0.890497
CBX1	0.3	0.831933	1.4715	0.889839
COBLL1	0.3	0.831626	1.47097	0.889839
COLGALT1	0.828583	0.3	-1.46568	0.889839
DTNBP1	0.834172	0.3	-1.47538	0.889839
ROBO1	0.830226	0.3	-1.46854	0.889839
RTFDC1	0.830587	0.3	-1.46917	0.889839
CDC42EP1	0.826023	0.3	-1.46122	0.88951
LAMP1	2.53322	1.26086	-1.00656	0.88951
SNX5	0.3	0.82692	1.46279	0.88951
BAD	2.41112	1.20628	-0.999138	0.888688
VGLL4	2.10423	1.05892	-0.990698	0.888359
NDUFS6	0.820754	0.3	-1.45199	0.887208
TSC22D1	1.52131	0.730471	-1.05841	0.887208
DSP	0.815992	0.3	-1.44359	0.887044
EPB41L1	0.3	0.815522	1.44276	0.887044
PPP3CA	0.816205	0.3	-1.44397	0.887044
PPT1	1.76646	0.890127	-0.988782	0.886879
RANBP2	0.658839	1.4042	1.09175	0.886386
XPNPEP1	1.09141	2.09764	0.942576	0.886222
UBA6	0.768269	1.55381	1.01613	0.885564
BLOC1S3	0.3	0.806556	1.42681	0.885071
NUDT9	0.3	0.810301	1.4335	0.885071
THYN1	0.3	0.809083	1.43132	0.885071
CSRP2	0.3	0.805362	1.42467	0.884413
DAB2	0.980546	0.405807	-1.27279	0.884249
RPS9	0.565248	1.22124	1.11139	0.884249
BOLA1	1.74634	0.916119	-0.930728	0.883755
CISD1	0.804433	0.3	-1.42301	0.883262
PJA2	0.801814	0.3	-1.41831	0.883262
DNMT1	2.08166	1.13586	-0.873949	0.882933
AIF1L	0.3	0.798727	1.41274	0.88244
AIP	0.799435	0.3	-1.41402	0.88244
BAG1	0.795295	0.3	-1.40653	0.88244
RPL38	0.79887	0.3	-1.413	0.88244
NUDT21	1.44171	0.728697	-0.984388	0.882276
RPL3	0.766226	1.50332	0.972309	0.882276
GADD45GIP1	1.60387	0.842607	-0.928624	0.881782
UBE2L3	1.11234	1.99484	0.84268	0.881782
CCDC97	0.889011	1.67143	0.910809	0.881453
EIF4EBP1	0.958931	1.75643	0.873144	0.881453
KPNA3	0.732493	1.43267	0.967822	0.881125
PLOD1	0.792847	0.3	-1.40208	0.881125
IQGAP1	0.934625	1.69965	0.862779	0.880138
C19orf25	1.59556	2.73137	0.775558	0.879809
FDPS	0.668172	1.31433	0.976038	0.879809
UBA2	1.33903	0.683966	-0.969195	0.879645
OPTN	0.625105	1.24371	0.99248	0.87948
JUP	0.504434	1.08442	1.10419	0.879316
NEXN	3.86302	2.26949	-0.767362	0.879152
NFATC2IP	0.956816	1.7115	0.83895	0.879152
RPL17	0.948684	1.69884	0.840552	0.879152
TWF1	0.634637	1.25316	0.981562	0.879152
PMPCB	0.906739	1.63618	0.851573	0.878987
CAND1	2.06197	1.19926	-0.781878	0.878823
LARP4	1.91929	1.10886	-0.791486	0.878658
CBFB	0.77985	0.3	-1.37823	0.878494
PITPNB	0.781728	0.3	-1.3817	0.878494
TIAL1	0.3	0.778701	1.37611	0.878494
ZDHHC5	0.3	0.78168	1.38162	0.878494
SRXN1	0.776331	0.3	-1.37171	0.878001
EIF4G2	0.877548	1.57089	0.840033	0.877343
HINT2	1.20561	2.02498	0.748142	0.876685
CPNE3	0.774282	0.3	-1.3679	0.876521
PABPC4	0.488662	1.037	1.0855	0.876521
SUGP1	0.773698	0.3	-1.36681	0.876521
TOX4	1.9616	1.16542	-0.751172	0.876521
NANS	0.3	0.769019	1.35806	0.876192
PBXIP1	0.767742	0.3	-1.35566	0.876192
NELFB	1.20705	0.617814	-0.966239	0.876028
VAT1	1.65591	0.955594	-0.793157	0.876028
GRWD1	0.603968	1.18576	0.973269	0.875699
MSH2	0.686913	1.29174	0.911121	0.87537
FDX1	1.33705	0.734659	-0.863909	0.874712
PSMB3	0.62669	1.20268	0.94043	0.874712
CHTF8	1.18589	0.617202	-0.942156	0.874219
POLR3G	1.1561	1.92004	0.731875	0.874219
DSG2	2.75877	1.70553	-0.693803	0.873726
NDUFS8	0.722869	1.2999	0.846597	0.873561
CREBBP	1.25062	0.683937	-0.870706	0.873068
DARS	0.761165	0.3	-1.34325	0.872904
PML	0.3	0.75777	1.3368	0.872904
UAP1	0.756428	0.3	-1.33424	0.87241
GOLM1	1.29088	2.06974	0.681098	0.871753
HIRIP3	1.42845	0.83495	-0.774687	0.871259
ARCN1	0.473415	0.980165	1.04992	0.870931
PPP1R11	0.819882	1.39791	0.769788	0.870931
BUB3	0.701706	1.249	0.83184	0.870766
CYB5A	0.3	0.752515	1.32676	0.870766
NCOR1	0.716398	0.269571	-1.41009	0.870766
CNOT2	0.75086	0.3	-1.32358	0.870602
CTSB	0.3	0.749779	1.3215	0.870602
DACH1	0.7481	0.3	-1.31827	0.870602
VPS4B	0.3	0.749161	1.32031	0.870602
ACAT2	1.04385	1.69821	0.702105	0.870437
GAA	0.764976	1.32859	0.796406	0.870437
CLIP2	1.07586	1.73453	0.689059	0.870273
AKT1S1	1.08835	1.74521	0.681259	0.870109
HIBADH	0.3	0.745919	1.31406	0.870109
MED29	0.3	0.746353	1.3149	0.870109
SDHA	0.74547	0.3	-1.31319	0.870109
CNOT3	1.49092	0.896309	-0.734133	0.869944
GYG1	1.81127	1.13488	-0.67446	0.86978
ACTL6A	0.645884	1.17384	0.861882	0.869615
NRF1	0.662705	1.19649	0.852376	0.869615
EIF3M	1.35769	0.794521	-0.772992	0.869451
ECHS1	0.3	0.743465	1.3093	0.869286
MLLT11	0.743387	0.3	-1.30915	0.869286
NEBL	0.701347	1.2402	0.822378	0.869122
CTTNBP2NL	1.58743	0.985791	-0.687337	0.868629
STAT1	0.3	0.738866	1.30035	0.868464
TAF7	0.738738	0.3	-1.3001	0.868464
ZGPAT	0.737268	0.3	-1.29723	0.868464
LLPH	0.747543	1.29122	0.788507	0.868135
TFRC	1.52114	2.3349	0.618205	0.868135
DDX1	0.620544	1.13987	0.877262	0.867971
NUP93	0.629432	1.1488	0.868001	0.867807
SIKE1	1.52643	0.943412	-0.6942	0.867807
ANXA6	1.00485	1.59493	0.666522	0.867642
CAPZA1	1.53833	0.962595	-0.676362	0.867642
CCDC91	1.16634	0.6497	-0.844148	0.867642
FLOT2	1.04262	1.6429	0.656035	0.867642
SUCLA2	0.75278	1.27915	0.764887	0.866985
FAM204A	0.3	0.733213	1.28927	0.86682
QDPR	0.732843	0.3	-1.28854	0.86682
SUMF2	0.848363	1.39481	0.717312	0.866656
ZFYVE19	0.3	0.729724	1.28239	0.866656
KIAA1211	1.35579	0.817405	-0.730008	0.866491
TMED10	0.3	0.725017	1.27305	0.866491
ADSS	1.05337	0.551188	-0.934396	0.866162
GTF2E1	1.44947	0.895123	-0.695369	0.865998
ARG2	1.43874	0.895179	-0.68456	0.864683
PDS5B	0.723392	0.3	-1.26982	0.864683
PUS7	0.3	0.721181	1.2654	0.864683
SAP18	1.14366	1.74763	0.611737	0.864518
FAM84B	0.867525	1.39331	0.683538	0.864354
AAK1	0.3	0.720867	1.26477	0.864189
TAF15	0.720907	0.3	-1.26485	0.864189
NIPSNAP1	0.635673	1.12771	0.827036	0.863861
COPS3	0.820313	1.34449	0.712816	0.863696
POLR2A	1.06752	1.63415	0.614285	0.863696
RBM39	0.645737	1.14043	0.820558	0.863367
LEMD3	1.53712	0.99132	-0.632811	0.863038
MAPK1	0.674164	1.16543	0.789697	0.862545
PPP1R8	1.09159	0.609263	-0.841295	0.862545
PRPF4	0.674714	1.16691	0.79034	0.862545
ANAPC13	1.18665	0.693106	-0.775745	0.862381
BYSL	0.3	0.712873	1.24868	0.862216
HADH	0.711779	0.3	-1.24647	0.862216
FGFR1OP	1.27912	0.775172	-0.722564	0.861888
BAG6	0.575786	1.04895	0.865337	0.861559
C12orf10	0.562677	1.03044	0.872876	0.861559
ANLN	0.705908	0.3	-1.23452	0.861394
ADRM1	1.17128	0.694502	-0.754036	0.860572
EDC4	1.02676	1.55269	0.596667	0.860408
SNRPE	0.703067	0.3	-1.2287	0.859915
FLNC	0.3	0.698685	1.21968	0.859257
MCFD2	0.698595	0.3	-1.21949	0.859257
SMC4	0.3	0.697531	1.2173	0.859257
WDR44	1.44921	0.946022	-0.615318	0.859257
MKL2	1.18738	0.712829	-0.736155	0.859092
MKI67	1.29245	0.810735	-0.672809	0.858764
MAP7D2	2.63089	1.80785	-0.541278	0.858599
LNPEP	1.59216	1.06343	-0.582264	0.858435
ARF5	0.527701	0.976251	0.887532	0.85827
HADHB	0.941408	1.43488	0.608035	0.85827
FXR1	0.971072	0.532029	-0.868072	0.857119
NFYB	0.3	0.691647	1.20507	0.856955
DPP3	0.3	0.689601	1.2008	0.856462
TFIP11	0.688642	0.3	-1.19879	0.856462
MAP7	0.686751	0.3	-1.19483	0.855968
SLC25A5	0.925232	0.496212	-0.898857	0.855968
GEMIN6	0.615983	1.05848	0.781026	0.855804
MPST	1.07349	1.58007	0.557674	0.855311
KDM3B	0.683112	0.3	-1.18716	0.854324
ORC2	0.679375	0.3	-1.17925	0.854324
PRR14L	0.684005	0.3	-1.18905	0.854324
WASL	0.680228	0.3	-1.18106	0.854324
GTF2F2	0.676194	0.3	-1.17247	0.85416
NAA10	0.740975	1.18204	0.673781	0.853831
AATF	1.44918	0.9753	-0.571322	0.853502
SNX12	0.976187	1.4457	0.566538	0.853502
PELP1	1.27182	0.821299	-0.630915	0.853338
SDF4	2.15003	1.51345	-0.506516	0.853338
HSPA4L	0.782583	1.22113	0.641897	0.853173
PRPF3	0.709272	1.14304	0.688461	0.852516
LTA4H	1.76058	1.22707	-0.520838	0.852187
ITGA5	0.750096	1.18032	0.654026	0.852022
TMX1	0.867721	1.31206	0.596534	0.852022
ESD	0.674197	0.3	-1.16821	0.851858
RPL9	0.3	0.673626	1.16699	0.851858
PSME2	0.630862	1.04844	0.732844	0.851694
SLC9A3R2	0.865359	1.30583	0.593601	0.851694
THOC2	1.32956	0.885846	-0.585817	0.851694
CALCOCO2	0.666577	0.3	-1.15181	0.851529
CBR1	1.07586	0.655623	-0.714552	0.851529
CCAR1	1.0644	0.646081	-0.720252	0.851529
KCMF1	0.3	0.667475	1.15375	0.851529
PACSIN2	0.672237	0.3	-1.16401	0.851529
LGALS1	1.50968	1.03474	-0.544977	0.851365
XRN2	0.779123	1.20805	0.632755	0.8512
ECI2	0.961629	0.555022	-0.792934	0.851036
TFG	0.982355	0.57398	-0.775243	0.850871
TPD52L1	1.76895	1.25301	-0.497494	0.849885
EIF3G	0.799918	1.22048	0.609521	0.849392
ALCAM	0.65903	0.3	-1.13538	0.849227
DYNC1LI2	1.55634	1.08388	-0.521962	0.849227
MRPS5	0.3	0.664891	1.14815	0.849227
NDUFAB1	0.3	0.663305	1.14471	0.849227
PDCD6IP	0.667079	1.07267	0.68528	0.849227
SRP9	0.3	0.656894	1.1307	0.849227
NCOA6	1.39326	0.952949	-0.547998	0.848898
PRKDC	1.49419	1.03815	-0.525351	0.848734
GPKOW	0.783585	1.19668	0.610874	0.847912
MED22	0.920254	0.530141	-0.795655	0.847747
SNAPIN	1.02497	1.47595	0.52607	0.847747
UBE2K	1.15059	1.62875	0.501391	0.847747
HEXB	0.943852	1.37008	0.537624	0.847254
SSSCA1	0.947414	0.556769	-0.766918	0.847254
SNRPD3	0.729771	1.13361	0.635405	0.84709
DDB1	1.92455	1.38235	-0.4774	0.846925
CAP1	0.650816	0.3	-1.11729	0.846761
CORO1B	0.652492	0.3	-1.121	0.846761
EIF4ENIF1	0.651535	0.3	-1.11888	0.846761
GLB1	0.3	0.653723	1.12372	0.846761
METTL14	0.652018	0.3	-1.11995	0.846761
SCOC	0.3	0.651645	1.11912	0.846761
ZNF609	0.3	0.653702	1.12367	0.846761
EIF5	1.04642	1.49353	0.513271	0.846103
OCIAD1	0.967348	0.582833	-0.730952	0.845281
MRPL49	0.718731	1.11266	0.630487	0.845117
POMP	1.88539	1.36306	-0.468008	0.845117
GDI2	1.4828	2.04086	0.460852	0.843801
ACAA2	0.3	0.642902	1.09964	0.843637
RAI1	0.642902	0.3	-1.09964	0.843637
ARID1A	0.910769	1.31592	0.530911	0.843473
PPP2R1A	1.15966	1.61612	0.478829	0.843473
MRPS31	0.3	0.635531	1.083	0.843308
RNF126	0.3	0.636145	1.08439	0.843308
CTSD	1.2274	1.69945	0.469467	0.843144
PPP1CC	0.942451	0.577058	-0.7077	0.843144
FLYWCH2	1.37346	0.959283	-0.517787	0.842979
PGM2	1.14121	0.756259	-0.593614	0.842979
SF3A3	0.60569	0.976608	0.689201	0.84265
NME2P1	0.753836	1.12974	0.583669	0.842486
ADI1	0.834599	0.474549	-0.814527	0.842157
COTL1	0.844348	1.23287	0.546112	0.842157
TAF10	1.24438	0.850447	-0.549133	0.842157
ALMS1	2.30541	1.69156	-0.446672	0.8415
HEXIM2	0.70919	1.08326	0.611139	0.8415
ABAT	0.3	0.634215	1.08001	0.841335
ATRX	0.633793	0.3	-1.07905	0.841335
ENAH	0.740775	0.38855	-0.930937	0.841335
RPL27	0.3	0.634121	1.0798	0.841335
SPECC1	0.633606	0.3	-1.07862	0.841335
CD63	0.3	0.62879	1.06761	0.841006
CTCF	0.631835	0.3	-1.07458	0.841006
PPP2R2A	0.630261	0.3	-1.07099	0.841006
ATP6AP1	0.574016	0.933324	0.701287	0.840842
NHP2	0.732038	1.1034	0.591971	0.840842
OXR1	1.55253	1.12009	-0.471004	0.840842
SP1	0.578449	0.939963	0.700415	0.840842
RPS11	0.610532	0.973476	0.673078	0.840513
UQCRH	1.28767	0.89502	-0.524776	0.840349
GCC2	1.01468	0.6501	-0.642285	0.840184
YBX3	1.24924	0.865789	-0.528967	0.84002
MTHFD1L	1.03287	1.44101	0.480414	0.839855
ASNA1	0.943903	1.33279	0.497737	0.839362
FAM103A1	0.846138	0.498189	-0.764199	0.838869
C11orf84	1.46111	1.05308	-0.472452	0.838704
DCPS	0.868509	0.523431	-0.730541	0.838704
EFHD2	0.919409	0.569674	-0.690569	0.838211
PRPF31	1.25904	0.88685	-0.505561	0.837553
LARP4B	0.983797	0.636192	-0.628898	0.837389
ADD2	0.622813	0.3	-1.05384	0.837225
ITGA2	0.3	0.623037	1.05436	0.837225
LUC7L3	0.621387	0.3	-1.05053	0.837225
LENG1	0.3	0.616157	1.03834	0.83706
MRPL52	0.3	0.618911	1.04477	0.83706
RSU1	0.3	0.61856	1.04395	0.83706
DLST	0.685418	1.03566	0.595501	0.836896
PSAT1	0.90568	1.27693	0.4956	0.836896
PIN4	1.44226	1.05016	-0.457715	0.836074
BRD4	0.765268	0.431129	-0.827847	0.835745
FAM32A	0.733328	1.08415	0.564031	0.835252
GANAB	1.21171	1.64432	0.440454	0.834758
RSF1	0.800881	1.15353	0.526394	0.834429
DNAJC12	0.850077	0.522024	-0.703478	0.833936
WDR33	0.810044	1.15566	0.512649	0.833936
ADAR	0.3	0.611808	1.02812	0.833772
ESYT1	0.61477	0.3	-1.03509	0.833772
GGCT	0.612107	0.3	-1.02882	0.833772
PFN2	0.612492	0.3	-1.02973	0.833772
PSAP	0.871928	0.540189	-0.690745	0.833772
CDC42EP4	1.54646	1.14234	-0.436977	0.833607
RPL5	0.570875	0.905364	0.665321	0.833607
ARF4	0.608043	0.3	-1.01921	0.833443
CAPZA2	0.3	0.608043	1.01921	0.833443
ZFYVE16	0.607457	0.3	-1.01782	0.833443
CDKN1B	0.3	0.605913	1.01415	0.833279
ENY2	0.718233	1.05582	0.555836	0.83295
TARDBP	0.712632	1.0513	0.560939	0.83295
TUFM	0.868062	1.21702	0.487478	0.83295
CD276	0.985375	1.34618	0.450124	0.831799
RPS24	1.17061	0.830207	-0.495716	0.831305
CUL4B	1.01665	0.688167	-0.56299	0.831141
G6PD	1.03436	0.706427	-0.550126	0.831141
MPHOSPH6	0.855192	0.530546	-0.688769	0.830812
ATP6V1B2	0.559601	0.881647	0.655802	0.830483
BLM	1.22365	0.8817	-0.472834	0.829332
ITGAV	0.623709	0.94005	0.591864	0.829332
YARS	1.16964	1.56154	0.416908	0.829332
NUP35	0.603638	0.3	-1.00872	0.828675
POLR2D	1.14662	0.821158	-0.481658	0.828675
PSMA6	0.3	0.604545	1.01089	0.828675
PYGL	1.59256	1.19594	-0.413198	0.82851
RIF1	1.22376	0.888476	-0.46192	0.82851
AKAP8	1.00025	0.682663	-0.551108	0.828346
LAMTOR1	1.09319	1.4585	0.415939	0.828346
SDC1	1.47365	1.10323	-0.417658	0.828346
PPIL3	0.595236	0.3	-0.988499	0.828182
TEX264	0.596708	0.3	-0.992062	0.828182
AARS	0.862806	1.1938	0.468455	0.827853
PNP	0.9376	1.27973	0.448795	0.827853
ZYX	4.20036	3.20746	-0.389081	0.827853
LTV1	2.93681	2.23905	-0.391361	0.827688
PRMT5	1.14701	1.52904	0.414746	0.827688
ACLY	1.16514	1.54233	0.404611	0.827031
MRPS36	2.05855	1.5659	-0.394637	0.826866
TXNL1	0.910023	1.24457	0.451675	0.826537
STX12	1.4075	1.05351	-0.417939	0.825551
ATP5H	1.33626	1.746	0.385857	0.825222
RPS15A	1.16112	0.837172	-0.471925	0.825058
CAPNS1	0.593538	0.3	-0.984377	0.824564
HTRA2	0.592909	0.3	-0.982848	0.824564
PSMD4	1.33297	0.994117	-0.423156	0.824235
ADK	0.58574	0.3	-0.965298	0.824071
MED10	0.588443	0.3	-0.971939	0.824071
HNRNPD	1.10597	1.45744	0.398127	0.823907
NRGN	1.54977	1.17976	-0.39357	0.823907
COPA	1.3793	1.03485	-0.414522	0.823249
PSMB1	0.99894	1.3329	0.416099	0.823249
NOL7	1.15879	1.51971	0.391179	0.82292
SUGT1	1.72595	1.32653	-0.379737	0.822591
YTHDF2	1.34139	1.00846	-0.411569	0.822262
IDH1	0.946807	1.27054	0.424298	0.820947
C18orf25	1.44521	1.10566	-0.386375	0.820783
CSNK2A2	0.584745	0.3	-0.962845	0.820618
HECTD1	0.3	0.582264	0.956711	0.820618
BCCIP	0.734167	1.03877	0.500694	0.820289
CRB2	1.03115	0.728764	-0.500731	0.820289
H2AFY	0.3	0.580812	0.953108	0.820289
PCK2	0.726714	1.02751	0.499694	0.820289
PDXDC1	0.3	0.578192	0.946587	0.820289
RPRD1B	0.464723	0.758691	0.707142	0.820289
SNX2	1.02398	0.728362	-0.491461	0.820125
ZNF207	1.28718	0.96582	-0.414384	0.820125
UGDH	1.06149	1.39391	0.39305	0.819961
FAM107B	1.99459	1.53857	-0.374499	0.819796
PRPF6	0.83758	0.551316	-0.603347	0.819303
TMA7	1.09597	0.792914	-0.466974	0.81881
RAVER1	0.938316	0.644413	-0.542088	0.817988
SLC4A1AP	1.63582	1.26241	-0.373828	0.817988
YWHAH	1.03956	1.36149	0.389221	0.817988
AFTPH	1.44957	1.11599	-0.377307	0.817823
LONP1	1.07783	1.40494	0.382389	0.817823
NDUFA13	0.820223	1.11742	0.446082	0.817823
UGP2	2.26571	1.76661	-0.358979	0.817494
SCRIB	1.15559	0.851568	-0.440442	0.81733
AMPD2	1.57093	1.21347	-0.372483	0.817165
CRTC1	1.60572	2.05464	0.355669	0.817001
U2SURP	0.725695	0.448383	-0.694633	0.817001
TMEM109	0.828985	0.544011	-0.607711	0.816508
BORA	0.894125	0.61516	-0.539516	0.815357
GATC	1.68013	1.30809	-0.361103	0.815357
GSKIP	0.3	0.574737	0.937939	0.814699
PAFAH1B3	0.3	0.572511	0.932342	0.814699
SRPRB	0.573334	0.3	-0.934414	0.814699
SYNRG	0.573657	0.3	-0.935226	0.814699
NFU1	1.44304	1.11779	-0.368463	0.814535
TBC1D10B	1.12864	0.834051	-0.436378	0.814535
MRPS34	0.827461	1.1126	0.427175	0.814041
PDLIM5	1.14884	0.860874	-0.416306	0.813219
SLAIN2	1.71447	1.34427	-0.350936	0.812562
GMFB	1.06567	0.783415	-0.443913	0.812397
C1orf198	0.3	0.564559	0.912163	0.811575
OTUB1	0.555383	0.3	-0.888522	0.811411
PUM2	0.556438	0.3	-0.891258	0.811411
SNX1	0.556868	0.3	-0.892373	0.811411
DDI2	0.591813	0.860237	0.539593	0.810589
NDUFV3	1.12955	1.45187	0.36216	0.810424
PRCC	1.85888	1.46624	-0.342319	0.810095
EIF4A3	0.866867	1.14467	0.401046	0.809931
FNBP4	1.42645	1.11506	-0.355303	0.809931
NUP214	1.42101	1.11041	-0.355816	0.809931
UBA1	1.09605	1.40669	0.359988	0.809931
IMPDH2	1.03953	1.34044	0.366779	0.809767
YAP1	1.33888	1.03809	-0.367093	0.809767
NENF	1.27388	0.980209	-0.378068	0.809602
CAD	1.70484	1.34625	-0.340697	0.80878
EPB41L2	0.976759	0.703602	-0.473244	0.808616
RNF114	0.741359	0.482956	-0.618281	0.808616
ZNF768	0.918374	1.20104	0.387131	0.808616
VPS35	1.1697	1.49289	0.351974	0.808451
ALDH2	1.30181	1.64837	0.340518	0.808287
BID	0.551639	0.3	-0.878761	0.806971
BLOC1S2	0.554596	0.3	-0.886475	0.806971
PPP1R14B	3.5676	2.83363	-0.332303	0.806971
PRKAR1A	0.3	0.552026	0.879774	0.806971
SUPT16H	0.552901	0.3	-0.882058	0.806971
HNRNPA3	0.3	0.549521	0.873211	0.806807
BSG	2.40233	1.91099	-0.330113	0.806478
UBE2O	1.39202	1.08884	-0.354393	0.805985
SNAP25	0.711457	0.975547	0.455435	0.805656
HNRNPUL1	0.996258	0.734761	-0.439245	0.805327
ACTN4	0.893885	1.16309	0.379806	0.804998
ATXN2L	1.15302	0.883609	-0.383941	0.804998
GSS	1.05384	1.34175	0.348456	0.80467
HIST1H1E	1.76914	1.40428	-0.333214	0.80467
SND1	0.762197	1.01921	0.419214	0.804505
ATPIF1	0.3	0.540137	0.848364	0.804012
CHMP2A	0.3	0.541757	0.852685	0.804012
TCF3	0.543082	0.3	-0.856207	0.804012
CNPY4	0.536847	0.3	-0.839549	0.803847
PLIN2	0.537207	0.3	-0.840515	0.803847
SPTY2D1	1.08916	0.824664	-0.40134	0.803683
UGGT1	1.29316	1.62271	0.327505	0.803683
PYGB	0.785426	0.53276	-0.559989	0.803354
GLOD4	1.0475	1.33227	0.346937	0.803025
FEN1	0.60868	0.858733	0.496526	0.802861
MAGED1	0.852109	0.604835	-0.494497	0.802861
SARS	1.09493	1.3846	0.338636	0.802861
TRAFD1	1.3699	1.08196	-0.340423	0.802861
BAG3	1.54355	1.22919	-0.328541	0.802532
TKT	1.23119	1.54556	0.328072	0.802532
PDHA1	0.861402	1.12314	0.382785	0.802368
RILPL1	0.643916	0.898697	0.480963	0.802203
HMOX2	0.391375	0.632011	0.691397	0.802039
PACSIN3	0.650584	0.408987	-0.669682	0.802039
PSMB2	0.94623	1.2153	0.361054	0.802039
AKAP12	0.957788	0.703156	-0.445861	0.801381
DDX17	0.721018	0.96912	0.426642	0.801052
SNRPC	0.729141	0.4941	-0.561396	0.800559
ZC3H15	1.0175	0.763869	-0.413624	0.800395
TFAP4	0.818052	0.577753	-0.501742	0.800066
PLEC	0.852923	0.61066	-0.482047	0.799737
TBL1XR1	0.534261	0.3	-0.832581	0.799737
CD3EAP	1.31568	1.04233	-0.335991	0.799408
CORO1C	0.995695	1.26323	0.343344	0.799408
EMD	1.3188	1.04428	-0.336724	0.799408
FTL	0.53133	0.3	-0.824646	0.799408
RAB7A	0.80084	1.04595	0.385228	0.799408
EIF2B4	0.3	0.526534	0.811565	0.799079
FAM114A2	0.3	0.527644	0.814601	0.799079
NOP14	0.880559	0.641194	-0.45766	0.798915
PDLIM7	0.918478	0.677754	-0.438483	0.79875
MSH6	0.955519	0.712737	-0.422915	0.798586
NDUFS4	0.932025	1.191	0.353734	0.798586
RPL6	1.26255	1.5762	0.320111	0.798586
SEPT11	0.680628	0.919651	0.43422	0.798586
ACOT7	0.729012	0.967755	0.408699	0.798257
ALDH7A1	0.974114	1.23001	0.336502	0.797928
SHMT2	0.974283	1.23194	0.338514	0.797928
TXN2	0.981423	1.24298	0.340852	0.797928
SDE2	0.416966	0.646252	0.632168	0.797764
CENPF	2.16332	1.74265	-0.311969	0.797435
RPL4	1.04154	1.31298	0.334122	0.796777
RAB1A	0.80726	1.04485	0.372189	0.795791
RPP25	1.42444	1.13725	-0.324844	0.795791
DHX15	1.2664	1.00797	-0.329277	0.795462
RBM42	1.28996	1.02754	-0.328129	0.795462
CRK	0.613633	0.838704	0.450787	0.794969
CCDC137	2.28646	2.80711	0.295974	0.794804
ATP6V1E1	0.523608	0.3	-0.803525	0.793982
CPVL	0.522162	0.3	-0.799536	0.793982
KIF4A	0.3	0.521388	0.797396	0.793982
PTPN11	0.3	0.522467	0.800378	0.793982
NBN	0.3	0.520096	0.793816	0.793818
PROCR	0.3	0.517296	0.786027	0.793818
PGM1	1.10897	0.868535	-0.35256	0.793653
MAPRE1	1.07026	1.33832	0.32246	0.79316
USP10	1.74191	1.41852	-0.296288	0.792502
KNOP1	1.05295	1.31425	0.319804	0.792009
RNH1	0.8207	1.05475	0.361972	0.79168
RPS25	0.801963	1.03154	0.363187	0.79168
SERPINH1	0.674843	0.457239	-0.561605	0.791516
DPF2	0.542557	0.762393	0.490759	0.791187
STAM	0.936247	1.17423	0.32676	0.791023
EIF2A	0.830198	1.05643	0.347666	0.790694
LAMC1	0.804658	0.588392	-0.451597	0.790529
GNS	0.629185	0.844798	0.425122	0.790201
STOML2	0.6364	0.855607	0.427014	0.790201
TJP1	0.870402	0.649308	-0.42278	0.790201
LEMD2	0.904032	0.685825	-0.398533	0.789872
PCMT1	1.27044	1.01649	-0.321739	0.789872
PKIA	0.686844	0.906681	0.400614	0.789872
TRAP1	1.02116	1.27519	0.320505	0.789872
CHMP4B	1.32999	1.07284	-0.309977	0.789707
POLR2I	2.03432	1.66359	-0.290249	0.788721
POLR2M	2.0649	1.69454	-0.285178	0.788721
GSTP1	1.15866	1.43017	0.303726	0.788392
RUVBL2	0.95943	1.19491	0.316655	0.788228
TLN1	0.880125	1.10652	0.330246	0.788228
FXN	1.07227	1.32637	0.306814	0.788063
GPATCH8	1.29161	1.04365	-0.307532	0.788063
PGAM1	1.27565	1.02616	-0.313967	0.788063
CUEDC1	0.511089	0.3	-0.768612	0.787899
GART	1.38853	1.69361	0.286549	0.787899
MYBBP1A	0.505821	0.3	-0.753665	0.787734
RERE	0.3	0.508346	0.760848	0.787734
HSBP1	1.23891	1.00216	-0.305958	0.786419
EIF3F	1.06783	1.31454	0.299883	0.78609
PSMA4	1.10808	1.36197	0.29763	0.78609
CCDC174	0.470801	0.679425	0.529199	0.785926
DDX23	0.651831	0.444204	-0.553275	0.785926
UBFD1	0.492536	0.704093	0.515536	0.785926
EIF3L	0.909882	1.13708	0.32158	0.785597
ALDOC	1.49077	1.81431	0.283365	0.785432
CCT6A	1.06468	1.30786	0.296782	0.78461
STIM1	0.60106	0.81223	0.434379	0.78461
UBAC1	0.798704	0.590956	-0.434609	0.78461
EML4	0.873821	0.668659	-0.386067	0.783953
CKAP4	0.976464	1.20735	0.306205	0.783788
GOLGA3	1.44115	1.17991	-0.288542	0.783788
SPAG7	1.18638	0.958771	-0.307311	0.783788
RRS1	0.718774	0.926964	0.366975	0.783295
SAP30BP	1.09084	0.874905	-0.31824	0.783131
SF3A1	0.868063	1.08664	0.324007	0.783131
RTN4	3.23986	2.67818	-0.274675	0.782802
DLD	1.01804	1.25301	0.299599	0.782473
KTN1	1.00571	0.791456	-0.345635	0.782308
POLD3	0.98746	0.779414	-0.341332	0.782144
ZNF593	1.92494	1.59786	-0.268669	0.781815
PSMA2	0.936878	1.15959	0.307678	0.781486
ASPH	0.3	0.500951	0.739707	0.781322
HCFC1	1.3162	1.07315	-0.294529	0.781322
HMGCS1	0.3	0.501964	0.742621	0.781322
NR3C1	0.500976	0.3	-0.739778	0.781322
PDCD4	0.502941	0.3	-0.745426	0.781322
PPP2CB	1.0784	1.31497	0.286141	0.781322
ARFGAP3	0.495734	0.3	-0.724603	0.781158
CDKN2AIPNL	0.3	0.49887	0.7337	0.781158
KIAA1468	0.3	0.49662	0.727181	0.781158
RFX5	0.3	0.497159	0.728745	0.781158
FKBP5	0.82725	1.04049	0.330865	0.780993
FASN	1.40324	1.6934	0.271158	0.7805
DOHH	0.972718	1.19442	0.296217	0.780171
MYCBP	1.18056	0.956977	-0.302919	0.780171
RNPS1	1.29166	1.55837	0.270806	0.779513
TIPIN	1.61937	1.34652	-0.266199	0.779513
IKBKG	1.50604	1.24679	-0.272538	0.778856
PDIA6	0.848112	1.05855	0.319766	0.778691
RRBP1	0.863055	0.664432	-0.377331	0.777869
ACADM	0.992592	1.21078	0.286669	0.77754
CDCA3	2.52193	2.10516	-0.260598	0.77754
PALLD	1.21624	0.993612	-0.291676	0.77754
GID8	0.875982	1.08546	0.309338	0.777211
PDIA3	0.876867	1.0843	0.306336	0.777211
RANGAP1	0.871796	1.07693	0.304856	0.776389
RPRD2	1.10849	0.903182	-0.29551	0.776389
TPR	1.11494	0.905351	-0.300412	0.776389
AHSA1	0.776386	0.980926	0.337371	0.776225
DECR1	0.753333	0.952053	0.337755	0.776225
KHSRP	1.22329	1.00452	-0.284263	0.776225
PPIB	1.03131	1.2559	0.284247	0.776225
RPL19	1.44988	1.73213	0.256622	0.775567
SCAF8	0.493643	0.3	-0.718504	0.775567
WWTR1	0.493713	0.3	-0.718712	0.775567
LEO1	1.35355	1.12261	-0.269901	0.775403
DPY30	1.68203	1.40915	-0.255375	0.775238
EIF1	1.57143	1.31099	-0.261423	0.774581
SRSF7	1.30924	1.56928	0.261374	0.774581
CCDC6	1.15498	0.945883	-0.288138	0.774416
AFF4	0.455455	0.641497	0.494133	0.773759
SCP2	1.2866	1.06799	-0.268665	0.773759
EIF6	0.499135	0.691219	0.469715	0.77343
ATN1	1.45897	1.21967	-0.258452	0.773265
SLC39A10	1.01558	0.813859	-0.31945	0.773265
PDS5A	0.77672	0.590788	-0.394755	0.772772
PRPF40A	1.00013	0.80505	-0.313031	0.772114
SSR1	1.14204	1.37181	0.264472	0.772114
FREM2	1.03067	0.83435	-0.304856	0.771621
RBM33	0.86449	1.06186	0.296672	0.771621
IK	0.876611	0.690237	-0.344845	0.771292
PHGDH	0.735271	0.929336	0.337924	0.771292
BANF1	1.76678	1.4865	-0.249205	0.770963
LRPPRC	1.50827	1.79061	0.247556	0.770963
POLE3	1.63521	1.37786	-0.24705	0.770141
TARS	0.909182	1.11217	0.290735	0.769977
BCL9	1.46899	1.2323	-0.253472	0.76899
AIFM1	0.761897	0.94902	0.316843	0.768662
PEPD	0.939318	1.1354	0.273511	0.768004
XRCC5	1.01444	1.21934	0.265409	0.768004
DHX38	0.626102	0.450478	-0.474941	0.76784
TPD52L2	1.45461	1.22413	-0.248874	0.76784
VIM	1.44953	1.22248	-0.245779	0.76784
TFAM	0.501238	0.680945	0.442042	0.767511
GINS3	1.07104	0.876562	-0.289087	0.765866
MTPN	0.863158	1.05758	0.293068	0.765866
PSMB4	0.906412	1.10041	0.279807	0.765209
STXBP1	0.703225	0.885395	0.332334	0.765044
RABEP2	1.06812	1.2735	0.253725	0.764716
RRP1B	1.09468	1.30215	0.250383	0.764716
TXLNA	1.33583	1.12644	-0.245965	0.764716
AK2	0.91968	1.11022	0.271644	0.764387
EIF3I	0.900597	1.08753	0.272107	0.764387
EZR	0.738684	0.92132	0.318745	0.764222
MAP7D3	1.36451	1.61186	0.240337	0.764222
PCP4	1.32606	1.56437	0.238444	0.763729
PRDX6	1.35856	1.60342	0.239074	0.763729
SRSF5	1.31159	1.54672	0.237898	0.763729
MBD3	0.925174	0.749587	-0.303629	0.763236
TIMM9	0.80226	0.984399	0.295173	0.763236
MFAP1	1.47802	1.24991	-0.241841	0.762743
ABRACL	0.3	0.466416	0.636654	0.762414
DNAJB6	0.466937	0.3	-0.638266	0.762414
FUBP3	0.472997	0.3	-0.65687	0.762414
LZTFL1	0.471792	0.3	-0.653188	0.762414
CNDP2	0.95238	1.13821	0.257155	0.762249
DNAJC2	1.14615	0.95447	-0.264022	0.762249
GATAD2B	1.28031	1.07568	-0.251246	0.762249
NME1	1.03372	1.22972	0.250477	0.762249
PLS3	0.982843	1.17324	0.255464	0.762249
TRIM28	0.827321	1.00812	0.285154	0.761756
MAVS	1.41444	1.19547	-0.24265	0.761592
MTHFD1	1.19728	1.41815	0.24425	0.761592
NUDT5	0.846634	1.0272	0.278913	0.761098
HNRNPH2	0.440934	0.60894	0.465737	0.760605
GSE1	0.708872	0.53844	-0.396739	0.760112
RBM3	1.79193	2.10042	0.229162	0.760112
GSPT1	1.50668	1.76749	0.230321	0.759619
EIF3E	1.40286	1.64833	0.232632	0.759454
NUP50	0.989235	1.17784	0.251755	0.75929
LARP1	1.07174	0.896586	-0.257443	0.758796
DDX46	0.674291	0.845091	0.325735	0.758303
ERP44	0.654996	0.822539	0.328597	0.758303
LBH	1.59346	1.36307	-0.225307	0.758303
MCM6	1.3283	1.55531	0.227616	0.758303
PARP1	0.649401	0.815162	0.327979	0.758303
CCT4	1.11882	1.31717	0.235466	0.758139
PATL1	1.07685	1.2735	0.241984	0.758139
RPS18	1.09587	1.29091	0.236313	0.758139
MTDH	0.857768	0.686968	-0.320344	0.757481
RPA3	0.666054	0.831552	0.320166	0.757481
UCHL3	0.730611	0.902799	0.305301	0.757152
MARCKS	0.935903	0.761982	-0.296603	0.756823
HSPA1A	0.939144	1.11876	0.25248	0.756166
URM1	1.21137	1.02545	-0.240382	0.755837
LAMP2	0.76438	0.932876	0.287395	0.755344
GMPS	1.82507	2.12908	0.222277	0.755179
FARSB	1.17964	1.38119	0.227562	0.75485
LAP3	1.1531	1.3493	0.226691	0.75485
PDIA4	1.1593	1.35671	0.226864	0.75485
PFKM	1.14561	1.34733	0.233992	0.75485
LRRFIP2	1.02739	0.85301	-0.268345	0.753864
ECH1	1.16099	0.983993	-0.23863	0.753535
EIF2S1	0.965292	1.14247	0.243119	0.753535
SRRM2	1.18518	1.0062	-0.236185	0.753535
TRA2B	0.993283	1.17705	0.244894	0.753535
HGS	0.462324	0.3	-0.623943	0.753206
MEF2D	0.459406	0.3	-0.614807	0.753206
MYOF	0.458128	0.3	-0.61079	0.753206
RBBP7	0.3	0.461701	0.621997	0.753206
RPL15	0.3	0.464051	0.62932	0.753206
PSMA7	1.2857	1.50254	0.224856	0.752549
TUBB	1.22769	1.43364	0.223732	0.752055
NAP1L1	0.526009	0.69013	0.39178	0.751726
GIGYF2	0.712005	0.547402	-0.379286	0.751562
TBCB	0.719042	0.562916	-0.353156	0.750904
ATF2	1.03324	1.21417	0.232791	0.75074
CLTC	1.23632	1.43846	0.218474	0.75074
CREB1	1.24327	1.06096	-0.228768	0.75074
DUT	1.41676	1.21896	-0.216943	0.75074
EIF4A1	1.21662	1.42155	0.224584	0.75074
FHL1	0.896893	1.06641	0.249748	0.75074
PPP1CA	1.03745	1.21614	0.229261	0.75074
RAN	0.879169	1.04712	0.252214	0.75074
SGTA	0.624673	0.788471	0.335957	0.75074
GAPDH	1.16239	1.35338	0.219475	0.748767
PGD	1.17755	1.3693	0.217648	0.748767
SLC3A2	1.13855	1.32929	0.223464	0.748767
SLC9A3R1	1.33162	1.14394	-0.219169	0.748767
COMMD9	0.710431	0.867896	0.288827	0.748109
TPPP3	0.880016	0.724983	-0.279582	0.74778
ACAT1	1.08352	1.26188	0.219846	0.746958
NUCB1	1.31512	1.13034	-0.218444	0.746958
TCF20	1.25742	1.08153	-0.217394	0.746958
NDE1	1.31968	1.53108	0.214368	0.746794
PHRF1	0.805798	0.964372	0.259172	0.746301
IGF2BP2	0.968304	1.13912	0.234391	0.746136
NAPG	1.00227	1.17435	0.228596	0.746136
SSBP1	0.965664	1.13431	0.232222	0.746136
SUMO1	1.12667	0.958485	-0.233238	0.746136
DCTPP1	1.41983	1.22462	-0.213382	0.745643
OLA1	1.22492	1.42129	0.214506	0.745643
PRRC2C	1.53436	1.32939	-0.206867	0.745643
MRRF	0.454934	0.3	-0.600694	0.744821
PPIL1	0.3	0.452425	0.592718	0.744821
PTPN1	0.3	0.451169	0.588704	0.744821
CHTOP	0.868775	1.0337	0.250761	0.744328
OXCT1	0.3	0.446296	0.573039	0.744328
PIH1D1	0.445998	0.3	-0.572075	0.744328
PPM1A	0.447992	0.3	-0.578509	0.744328
EIF4B	1.21646	1.41025	0.213254	0.743999
HADHA	1.2599	1.45282	0.205548	0.743999
RRP15	1.44147	1.25027	-0.205297	0.743999
AGFG1	0.48745	0.632765	0.376416	0.743505
ABLIM1	1.15482	0.989048	-0.223556	0.743177
CHMP1A	1.21012	1.03681	-0.223007	0.743177
CIRBP	0.901415	1.06338	0.238391	0.743177
HYOU1	0.883705	1.04171	0.237314	0.743177
TUBB4B	1.06262	1.23653	0.218671	0.743177
DDX39B	1.17205	1.3535	0.207668	0.742683
ZRANB2	1.36175	1.17683	-0.210551	0.742683
LSM3	0.939543	1.102	0.230088	0.741532
RPS21	1.1049	0.940741	-0.232043	0.741532
EEF1G	1.53761	1.77048	0.203455	0.741039
PGAM5	0.835878	0.68492	-0.287357	0.740875
MPHOSPH10	0.720456	0.872081	0.275553	0.740546
CKB	0.713866	0.862777	0.273335	0.739888
RDX	0.729797	0.878029	0.266774	0.739888
SRM	1.06099	1.22613	0.208701	0.739559
TJAP1	1.61669	1.40685	-0.200579	0.739559
VCL	1.10384	1.27837	0.211774	0.739559
DDX5	0.752668	0.898955	0.256234	0.739395
LUZP1	0.75175	0.899177	0.258353	0.739395
PUM1	0.937727	0.784202	-0.257943	0.739395
RPL8	1.33604	1.53636	0.201551	0.738573
SEC16A	1.52641	1.32843	-0.200423	0.738573
SRSF10	1.53673	1.33597	-0.201983	0.738573
SETD7	0.806646	0.956448	0.245751	0.737751
CCT7	1.28991	1.48243	0.200691	0.737422
HSPA5	0.823203	0.974562	0.243506	0.737093
MIER1	0.441426	0.3	-0.55721	0.736435
NME1-NME2	0.438617	0.3	-0.547999	0.736435
GSR	1.21291	1.39425	0.201016	0.736271
PICALM	0.521913	0.379074	-0.46133	0.736107
CPSF6	1.05604	0.901444	-0.228354	0.735778
PDHB	0.847269	0.995749	0.232962	0.735778
ABCE1	1.01439	1.17499	0.212035	0.735613
NUP62	1.16037	1.00468	-0.20784	0.735613
ETFB	0.55302	0.691335	0.322051	0.734462
UBE2M	0.558263	0.694295	0.314603	0.734298
GPATCH11	0.749396	0.607959	-0.301754	0.734134
DPYSL2	0.896981	1.04764	0.223991	0.733805
GOLIM4	0.878182	1.0232	0.220497	0.733805
AHCY	1.11713	1.28268	0.199364	0.733476
CBS	1.12376	1.29461	0.204193	0.733476
CDV3	1.29731	1.13022	-0.198913	0.733476
LASP1	1.31245	1.14525	-0.196595	0.733476
PSMC5	1.52416	1.73663	0.188281	0.732983
MDC1	0.814403	0.674404	-0.272129	0.732489
SUGP2	0.857644	0.713603	-0.265258	0.732489
KRI1	0.675893	0.811975	0.264641	0.732325
PLD3	0.69547	0.831134	0.257092	0.732325
SOD2	0.692281	0.830767	0.263086	0.732325
CAAP1	1.57255	1.37646	-0.192145	0.73216
TCERG1	0.943847	1.09305	0.211739	0.73216
PSMD9	1.58822	1.39635	-0.185744	0.731338
DNPH1	0.724311	0.85998	0.247692	0.730845
GOT2	0.753564	0.896342	0.250319	0.730845
CAPRIN1	1.20399	1.04646	-0.202301	0.730516
CRACR2A	1.18682	1.02977	-0.204787	0.730516
KIAA1143	1.25549	1.09141	-0.202056	0.730516
BUD13	0.79515	0.936975	0.236783	0.730352
EIF3J	0.928676	0.788924	-0.23529	0.730352
CHMP5	1.5003	1.31756	-0.187386	0.730187
SON	0.972545	0.832069	-0.225062	0.729365
PDHX	0.42787	0.3	-0.512211	0.728214
PES1	0.431009	0.3	-0.522757	0.728214
SSR4	0.433736	0.3	-0.531855	0.728214
ARL2BP	0.382591	0.513945	0.425812	0.727886
GPALPP1	1.19833	1.36564	0.188555	0.727886
HSPA8	1.16218	1.32755	0.191923	0.727886
NPEPPS	1.20283	1.37507	0.193065	0.727886
UTP14A	1.17461	1.34291	0.193173	0.727886
YTHDF1	0.53242	0.406786	-0.388297	0.727886
CEP170	1.02509	0.882434	-0.216197	0.727721
QRICH1	1.02858	0.884198	-0.218215	0.727721
RPS28	0.980781	0.841751	-0.220537	0.727721
NUDC	0.993484	1.13918	0.197423	0.727392
PAWR	1.15808	1.0099	-0.197527	0.727392
SUB1	0.955088	1.10034	0.204241	0.727392
FAM114A1	0.610784	0.4836	-0.336847	0.727228
BOD1L1	1.03749	0.898502	-0.207501	0.72657
MAP7D1	0.896949	1.04044	0.214097	0.72657
PFAS	1.03848	0.89803	-0.209641	0.72657
PTBP1	1.00517	0.866398	-0.214334	0.72657
RPL31	0.886449	1.02474	0.209153	0.72657
THRAP3	0.569171	0.702271	0.303165	0.72657
WIPF2	0.860054	0.99691	0.213036	0.72657
YWHAE	0.915021	1.05623	0.207053	0.72657
SNRNP27	0.711413	0.580256	-0.293999	0.725913
UBXN7	0.607877	0.737983	0.279808	0.725584
MSN	1.14655	1.3089	0.191051	0.725255
RPL10A	1.14422	1.30913	0.194244	0.725255
GMNN	1.7122	1.51378	-0.177698	0.724926
RCN3	1.419	1.61073	0.182834	0.724597
CHAMP1	0.800889	0.673475	-0.249978	0.724104
RBM17	0.814477	0.685403	-0.248921	0.724104
ARFGAP2	0.85314	0.722684	-0.239417	0.723611
NCOA1	0.861399	0.728249	-0.242251	0.723611
PHB2	0.724885	0.853576	0.235768	0.723611
WDHD1	0.703361	0.832402	0.243016	0.723611
ACBD7	0.781608	0.914841	0.227075	0.722953
HIST1H1C	0.72362	0.849727	0.231767	0.722953
HMGA1	0.762348	0.89428	0.230277	0.722953
LUC7L	0.734107	0.859539	0.227573	0.722953
USO1	0.741089	0.872157	0.234941	0.722953
PDAP1	1.21699	1.0695	-0.186387	0.722789
SELENBP1	1.07497	1.22491	0.188378	0.722789
CFDP1	1.12326	0.979238	-0.197963	0.72246
CSE1L	0.936168	1.07404	0.198214	0.72246
PPP4R2	1.07878	0.94095	-0.197216	0.72246
RPS12	1.03532	0.899146	-0.203448	0.72246
CCT8	1.27047	1.44012	0.180821	0.722131
PIR	0.744334	0.869339	0.223969	0.721966
HMGN5	1.0074	0.873555	-0.205668	0.721144
SNAP29	0.9469	0.81813	-0.210882	0.721144
ARPC5L	1.39014	1.22928	-0.177414	0.719993
PSMC3	1.23937	1.40358	0.179502	0.719993
FSTL1	1.12331	1.27059	0.177734	0.718349
PGRMC2	1.018	1.16281	0.191877	0.718349
PKM	1.13601	1.28919	0.182494	0.718349
PSMD11	1.0191	1.1633	0.190926	0.718349
TIMM10	1.24123	1.09514	-0.180656	0.718349
HSP90AB1	1.49207	1.67887	0.170181	0.718185
PPIE	1.01157	0.883329	-0.195571	0.718185
CC2D1A	0.3	0.418025	0.478626	0.717692
EEF2	1.46838	1.65032	0.168526	0.717692
ATP5O	0.563633	0.446454	-0.336244	0.717363
LRP1	0.41634	0.531942	0.353506	0.717363
SH3KBP1	0.57129	0.453672	-0.332576	0.717034
SRRT	0.469959	0.592636	0.334613	0.717034
RBBP4	0.495162	0.617556	0.31867	0.716869
ARHGDIA	1.34293	1.51393	0.172914	0.716212
CIAPIN1	1.55362	1.38036	-0.17059	0.716212
HSD17B10	1.36674	1.53507	0.167563	0.716212
LSM8	0.550444	0.671485	0.286759	0.716212
PRPF4B	0.644546	0.525687	-0.294079	0.716212
URI1	1.3928	1.56777	0.170727	0.716212
NAP1L4	0.57435	0.695161	0.275416	0.716047
EIF2S2	0.593711	0.716364	0.270933	0.715554
RPS16	1.28709	1.45116	0.173095	0.715061
TCP1	1.48371	1.32212	-0.166354	0.715061
ACTR1A	1.01104	0.883278	-0.194907	0.714732
BAG4	1.02793	0.899521	-0.192515	0.714732
CAT	0.910822	1.04044	0.191947	0.714732
FKBP11	0.756278	0.637852	-0.245693	0.714732
APRT	0.998845	1.13506	0.184437	0.714403
EPS15	0.673642	0.797266	0.243078	0.714403
SKP1	1.37078	1.21961	-0.168584	0.71391
WDR1	1.15121	1.29712	0.172168	0.71391
ENO2	0.72812	0.845568	0.215745	0.713252
ATP5A1	0.787108	0.910312	0.209798	0.712595
PCNP	1.81092	1.62234	-0.158646	0.711444
KCTD12	1.50603	1.68316	0.160421	0.71095
SNW1	1.10347	0.973175	-0.181281	0.71095
NOP16	1.05248	1.1878	0.174498	0.710457
RPS3	1.11969	1.26233	0.17299	0.710457
GRB2	0.835387	0.959105	0.199243	0.710128
KHDRBS1	0.796397	0.917286	0.203883	0.710128
PBDC1	0.802681	0.921068	0.198481	0.710128
REPS1	0.969769	0.846007	-0.196971	0.710128
APMAP	1.47742	1.65238	0.16146	0.709964
PSME1	1.3935	1.55884	0.16176	0.709964
EIF3B	1.03428	1.16509	0.171818	0.707662
PSMD13	1.03428	1.16704	0.174226	0.707662
SRSF3	1.04225	1.17171	0.168908	0.707662
SRSF9	1.17738	1.04367	-0.17392	0.707662
DDX54	0.414999	0.3	-0.468145	0.707498
TOM1	0.408198	0.3	-0.444306	0.707498
DDX42	0.969947	0.852178	-0.186751	0.707169
DENR	0.836679	0.957577	0.194713	0.707169
FARSA	0.842859	0.964389	0.194323	0.707169
HSPD1	0.824311	0.940116	0.18965	0.707169
RPL35	0.524373	0.634509	0.275047	0.706347
REXO2	0.538688	0.648391	0.267415	0.705853
CGN	1.32671	1.18865	-0.158529	0.705689
LDHB	1.15719	1.29297	0.160056	0.705689
UQCRC1	0.566019	0.676328	0.256872	0.705689
COASY	0.597708	0.708499	0.245326	0.705196
RBM26	0.694455	0.585025	-0.247384	0.705196
CUX1	0.620733	0.733656	0.241131	0.705031
RAB11FIP1	0.747553	0.634952	-0.235529	0.705031
PPP1R10	0.720441	0.613936	-0.230791	0.704702
HNRNPR	0.681785	0.795718	0.22294	0.704209
SMC1A	0.703036	0.817236	0.217154	0.704209
DYNC1I2	0.884531	1.00229	0.180321	0.704045
HSPE1	1.06496	0.941028	-0.178492	0.704045
SH3BGRL	1.04346	0.923104	-0.176815	0.704045
TBCA	1.06086	0.938153	-0.177336	0.704045
VAPB	1.00211	0.885632	-0.178262	0.704045
CARHSP1	1.10421	1.2377	0.164643	0.70388
GCSH	1.30643	1.17213	-0.156497	0.70388
ILF2	1.08927	1.21971	0.163186	0.70388
SRSF6	1.06488	1.19146	0.162036	0.70388
BCLAF1	0.710395	0.822677	0.211705	0.703716
MIA3	0.836218	0.724897	-0.206104	0.703716
DNAJB1	0.829482	0.722336	-0.19954	0.701907
KRT18	0.86661	0.753187	-0.202374	0.701907
BZW2	0.962057	1.08272	0.170465	0.701743
DBN1	1.07854	0.960446	-0.167305	0.701743
HTATSF1	1.09395	0.970939	-0.172095	0.701743
RABEP1	0.918725	1.03539	0.172467	0.701743
VCP	0.992834	1.11722	0.170289	0.701743
C12orf57	1.41822	1.57055	0.147185	0.700427
FLNA	1.38053	1.52726	0.145724	0.700427
PPIF	1.43809	1.5925	0.147139	0.700427
RPL7	1.06436	1.18616	0.156307	0.698948
TALDO1	1.03739	1.15723	0.157716	0.698948
TIMM8A	1.08464	0.96827	-0.163737	0.698948
INIP	1.43562	1.29489	-0.148849	0.698619
MYL6B	1.41676	1.2794	-0.147123	0.698619
ANXA1	0.816695	0.922166	0.175229	0.69829
ATP6V1F	0.824975	0.935722	0.181729	0.69829
EIF2B1	0.971828	0.856864	-0.181635	0.69829
ENO1	0.793792	0.899955	0.181092	0.69829
TPT1	0.794592	0.903152	0.184754	0.69829
C9orf78	1.39413	1.2605	-0.145377	0.697468
GRSF1	1.26391	1.39756	0.145024	0.697468
PRPF8	1.25971	1.13437	-0.151205	0.697468
ANXA5	0.861374	0.969627	0.17079	0.69681
DNTTIP2	1.02808	0.914342	-0.169149	0.69681
RPS6	1.01072	0.900188	-0.167084	0.69681
CDK12	1.02587	0.917088	-0.16172	0.694344
DHX9	0.951048	1.06251	0.159889	0.694344
KLC1	0.877402	0.982506	0.163228	0.694344
MBNL1	0.915846	1.02514	0.162646	0.694344
MIF	0.941492	1.05063	0.158237	0.694344
PNPO	0.956463	1.06514	0.155259	0.694344
PSMB6	0.955553	1.06824	0.160831	0.694344
STIP1	0.995047	0.889334	-0.16204	0.694344
TSR2	1.06403	0.950109	-0.163376	0.694344
CHCHD6	0.400601	0.3	-0.417205	0.693851
EHBP1	0.39523	0.3	-0.397731	0.693851
GPI	1.13894	1.26263	0.148749	0.693851
SRSF11	1.1317	1.25379	0.147796	0.693851
UBAP2L	1.22733	1.10893	-0.146358	0.693851
APEX1	0.486456	0.39029	-0.317765	0.693193
NAT10	0.540756	0.439184	-0.30015	0.693193
SCAF1	0.571971	0.467314	-0.291551	0.693193
HIST1H4A	0.505485	0.609828	0.270735	0.692864
DDAH1	0.625629	0.727165	0.216974	0.692207
CDK5RAP3	0.641545	0.741255	0.208418	0.692042
LSM14A	0.771548	0.669163	-0.205399	0.692042
RABL6	0.804161	0.69974	-0.200667	0.690891
ALDH18A1	1.75012	1.93316	0.14351	0.690562
PDCD5	1.15736	1.04298	-0.15013	0.690398
ZC3H18	1.0788	0.969012	-0.154843	0.690398
TOMM22	1.93932	1.76454	-0.136263	0.690069
PRRC2A	1.54008	1.69904	0.141709	0.689905
TSSC4	1.44862	1.60048	0.14383	0.68974
ARFGAP1	0.889409	0.785947	-0.178415	0.688754
GOLGB1	0.855595	0.75753	-0.175625	0.688754
HNRNPU	0.879068	0.778471	-0.175331	0.688754
MECP2	0.731415	0.830146	0.182675	0.688754
UBE2E2	0.770363	0.874627	0.18313	0.688754
PSMC6	1.45234	1.31466	-0.143695	0.688589
SERF2	1.56501	1.42125	-0.139006	0.688589
TACC3	1.55152	1.41097	-0.137	0.688589
CALR	0.809654	0.911591	0.17108	0.687932
CCT3	1.30798	1.4416	0.140329	0.687932
EWSR1	1.26017	1.38805	0.139447	0.687932
TPP2	1.26603	1.3928	0.137678	0.687932
DNAJC8	0.935173	0.837281	-0.159521	0.685794
GRPEL1	0.958463	0.855575	-0.163829	0.685794
IPO7	0.888051	0.992065	0.159792	0.685794
PFDN2	0.955113	0.853732	-0.161888	0.685794
PPA1	0.90777	1.01233	0.157281	0.685794
ACTB	1.19435	1.31309	0.136743	0.685465
CCAR2	1.11309	1.22909	0.143016	0.685465
HSP90AA1	1.19214	1.31173	0.137918	0.685465
IGBP1	1.35009	1.22685	-0.138098	0.685465
MAX	1.15756	1.27793	0.142725	0.685465
RUVBL1	1.16921	1.28511	0.136362	0.685465
APEH	1.01174	1.11815	0.144273	0.683163
CCT2	1.09894	1.20836	0.13695	0.683163
CD2BP2	1.07345	1.18235	0.139393	0.683163
MDH1	0.964506	1.0695	0.149075	0.683163
PHF10	1.01428	0.915319	-0.148108	0.683163
RPS7	1.05828	1.16358	0.136848	0.683163
DAG1	2.07025	1.89323	-0.128956	0.681519
PSMD2	1.89787	1.72978	-0.133791	0.681026
SF3B3	1.62572	1.7848	0.134686	0.681026
CMBL	0.639812	0.732594	0.195367	0.679875
ERC1	0.752286	0.660809	-0.187048	0.679875
ITM2B	0.62856	0.719568	0.19508	0.679875
PSME3	0.688706	0.603227	-0.191187	0.679875
RBMX	0.656594	0.741749	0.175929	0.67856
TXNDC17	0.696478	0.786874	0.176056	0.67856
ATP1A1	0.721891	0.810254	0.166593	0.678066
CLINT1	0.774476	0.687096	-0.172709	0.678066
NCL	0.71502	0.803434	0.168197	0.678066
SYAP1	0.803114	0.713691	-0.170304	0.678066
TOMM34	0.866163	0.771739	-0.166526	0.678066
PGRMC1	1.27209	1.39265	0.130633	0.677902
SEC61B	1.3709	1.25572	-0.1266	0.677902
CLTB	1.07697	0.977639	-0.139609	0.677244
SNRPD2	1.00411	1.10641	0.13997	0.677244
TP53BP1	0.968222	1.06913	0.143023	0.677244
TPM1	1.10104	1.00068	-0.137877	0.677244
VBP1	1.10691	1.00545	-0.138699	0.677244
XRCC6	1.00674	1.10824	0.138575	0.677244
SPAG9	0.756854	0.845014	0.158961	0.676751
CAST	1.22433	1.11563	-0.134135	0.676587
MDH2	1.09463	1.19993	0.132515	0.676587
CACYBP	0.864458	0.959072	0.149842	0.674614
FAM162A	0.815203	0.907541	0.154804	0.674614
HEBP2	0.900496	0.809469	-0.153744	0.674614
P4HB	0.791209	0.878498	0.15098	0.674614
PA2G4	0.803059	0.889772	0.14793	0.674614
SRP14	0.876336	0.971073	0.148096	0.674614
ATIC	1.11038	1.21321	0.12777	0.672147
ATP5B	1.11441	1.21858	0.128921	0.672147
HMGN3	1.11461	1.01928	-0.128987	0.672147
LRPAP1	1.17091	1.07342	-0.12541	0.672147
MARS	1.0792	1.17702	0.125183	0.672147
PRRC2B	2.13005	2.31192	0.118201	0.670996
ALYREF	0.862829	0.948692	0.136866	0.670339
BAG2	0.887698	0.976057	0.136897	0.670339
IGF2R	0.873837	0.964322	0.142151	0.670339
ZNF638	0.962024	0.871141	-0.143167	0.670339
FTH1	0.376439	0.3	-0.327454	0.669023
NIFK	0.377853	0.3	-0.332861	0.669023
SDC4	0.3	0.376244	0.326707	0.669023
AHCYL2	0.506526	0.590297	0.220806	0.668859
ATAD3A	0.473082	0.390806	-0.275638	0.668859
AVEN	1.58622	1.46337	-0.116298	0.668859
CDC26	1.4626	1.34464	-0.121311	0.668859
CTNNBL1	0.425816	0.504108	0.2435	0.668859
EPRS	0.5863	0.503782	-0.21884	0.668859
HNRNPA0	0.420285	0.504048	0.262193	0.668859
FKBP4	1.19511	1.30256	0.124209	0.667872
HNRNPC	0.609925	0.692478	0.183137	0.667379
PARK7	0.649342	0.73373	0.176269	0.667379
DPYSL3	0.720986	0.641427	-0.168687	0.66705
HDDC2	0.656878	0.741114	0.17407	0.66705
SLTM	0.759881	0.675209	-0.170439	0.66705
PCBP1	1.10952	1.01632	-0.126585	0.666557
PLIN3	1.06036	0.96942	-0.129359	0.666557
PRDX3	0.937594	1.02267	0.125305	0.666557
ESF1	0.648912	0.726068	0.162082	0.666393
ILF3	0.708957	0.785312	0.147568	0.665077
SLC1A5	1.3227	1.21812	-0.118829	0.664913
LYSMD1	0.875521	0.794712	-0.139709	0.662282
PPM1B	0.798618	0.876966	0.135016	0.662282
STAU1	0.840825	0.763114	-0.139908	0.662282
AHNAK	1.091	1.1858	0.120214	0.660638
ALDOA	1.02676	1.1174	0.122052	0.660638
CS	1.01204	1.09833	0.11805	0.660638
DDX21	1.15711	1.0639	-0.121174	0.660638
ERP29	1.01441	1.10238	0.119984	0.660638
FAM192A	1.14423	1.05255	-0.120485	0.660638
GPC4	0.997467	1.0855	0.122018	0.660638
NACA	1.05827	1.14728	0.116509	0.660638
PHAX	1.13837	1.04454	-0.124105	0.660638
PHB	0.959489	1.04562	0.124023	0.660638
PUF60	1.92782	1.78691	-0.109501	0.660638
RNF113A	1.17284	1.08257	-0.115551	0.660638
ADH5	0.90371	0.988034	0.128702	0.660309
RCC2	0.85382	0.935912	0.132441	0.660309
UBR7	0.881662	0.961529	0.125105	0.660309
YWHAZ	0.785026	0.861204	0.133614	0.660309
ARL6IP5	1.19692	1.29405	0.112566	0.656856
CCDC117	1.33871	1.24148	-0.108786	0.656856
CLIP1	1.33374	1.43537	0.105946	0.656856
SAE1	1.45898	1.35567	-0.105956	0.656856
SZRD1	1.34468	1.24435	-0.11187	0.656856
ZEB1	1.36528	1.26427	-0.110896	0.656856
CPD	1.06524	0.982424	-0.116765	0.655705
PGK1	0.999287	1.08281	0.115804	0.655705
PITRM1	0.227729	0.3	0.397644	0.655705
PSPC1	1.01743	0.934662	-0.122416	0.655705
SEC24C	0.975914	0.90012	-0.116636	0.655705
SPTBN1	0.936262	1.01628	0.118319	0.655705
GINS4	0.376552	0.451532	0.261979	0.655541
SUPT5H	0.438584	0.511533	0.221975	0.655541
PHF3	0.620721	0.551606	-0.170306	0.65439
C1orf123	0.669232	0.600613	-0.156072	0.653897
HNRNPL	0.585602	0.652201	0.155397	0.653897
NMT1	0.641134	0.714795	0.156905	0.653897
SRI	0.592946	0.660774	0.156257	0.653897
SSRP1	0.635835	0.710667	0.16052	0.653897
GRHPR	1.24606	1.15757	-0.106273	0.653732
HMGN2	1.13441	1.2283	0.114722	0.653732
LRRC59	1.13538	1.22282	0.107044	0.653732
EHMT1	0.609897	0.676603	0.149744	0.65291
PFDN5	0.686257	0.76065	0.148483	0.65291
RPL36	0.641612	0.710737	0.147613	0.65291
SGTB	0.625873	0.692694	0.146347	0.65291
HEXIM1	1.14343	1.06237	-0.106073	0.650937
HSPA9	0.95878	1.03552	0.11109	0.650937
HSPB1	2.13211	1.98432	-0.103638	0.650937
SF3B2	1.00132	0.925967	-0.112875	0.650937
DDX27	0.71891	0.652924	-0.138897	0.650773
KIAA1191	0.790631	0.717694	-0.139636	0.650773
SRRM1	0.718313	0.652459	-0.138726	0.650773
C12orf45	1.76929	1.8977	0.101087	0.650608
RPL23	1.83017	1.70701	-0.100508	0.649951
AHCTF1	0.745776	0.67967	-0.133909	0.649786
BCL10	0.684045	0.750175	0.133136	0.649786
CCDC50	0.879002	0.804634	-0.127533	0.649786
KARS	0.747869	0.81743	0.128309	0.649786
RWDD4	0.829726	0.76069	-0.125326	0.649786
NUFIP2	1.47478	1.37866	-0.0972322	0.648142
ADSL	0.793451	0.859582	0.115495	0.646498
PPIA	0.824148	0.897818	0.12352	0.646498
SMS	0.882922	0.956571	0.115586	0.646498
SNRPA	0.879905	0.810306	-0.118881	0.646498
WASF2	0.912443	0.837742	-0.123229	0.646498
CISD2	1.263	1.34908	0.095118	0.64584
ETFA	1.19416	1.27946	0.099541	0.64584
NES	1.22093	1.3105	0.102148	0.64584
ASNSD1	1.19211	1.11347	-0.0984592	0.644196
CKS1B	1.26768	1.1863	-0.0957222	0.644196
EEA1	1.09066	1.01433	-0.104662	0.644196
FUS	1.05289	1.12881	0.100449	0.644196
GARS	1.14238	1.2238	0.0993231	0.644196
HDGF	1.21816	1.13542	-0.101477	0.644196
RAD23A	1.09598	1.17393	0.0991315	0.644196
ATP6V1A	0.872742	0.944293	0.11368	0.643703
EIF4H	0.883268	0.955269	0.113056	0.643703
NUP153	1.00957	0.934577	-0.111361	0.643703
PTMA	0.944695	0.877724	-0.106081	0.643703
RNASEH2C	0.955946	0.888541	-0.105491	0.643703
SF3A2	0.860679	0.930518	0.112559	0.643703
TNRC6B	0.857039	0.927612	0.114161	0.643703
COPRS	2.39922	2.25855	-0.0871669	0.640085
MAPK1IP1L	2.28772	2.15549	-0.0858917	0.640085
DDOST	0.363959	0.3	-0.278812	0.639592
EBNA1BP2	0.407547	0.47057	0.207442	0.639592
RBM6	0.3	0.363292	0.276169	0.639592
CSTF2	1.09678	1.02411	-0.098902	0.639099
FKBP3	1.15062	1.07705	-0.0953283	0.639099
LMO7	0.555611	0.492203	-0.174821	0.639099
PSMA5	1.02285	1.09635	0.100115	0.639099
RBM25	1.10442	1.0306	-0.0998051	0.639099
TTLL12	1.09638	1.02309	-0.099819	0.639099
YWHAG	0.953761	1.019	0.0954486	0.639099
MARCKSL1	1.5536	1.65291	0.0893944	0.638606
SPTAN1	0.560214	0.61975	0.145708	0.638277
CUTA	0.61198	0.672076	0.135139	0.637455
PABPN1	0.645625	0.71055	0.138241	0.637455
BAX	0.666326	0.727647	0.127011	0.637126
COX4I1	1.44436	1.35841	-0.0885091	0.637126
GRN	1.38231	1.47169	0.0903917	0.637126
PQBP1	1.58609	1.49318	-0.0870912	0.637126
PSMD5	0.71217	0.77703	0.125748	0.637126
SURF6	1.33137	1.41718	0.0901132	0.637126
USP5	1.4771	1.56767	0.085857	0.637126
YTHDF3	0.72947	0.667704	-0.12764	0.637126
PSMD1	1.29654	1.3769	0.0867618	0.636304
SCAF11	1.32716	1.24613	-0.0908894	0.636304
UBQLN4	1.1892	1.11409	-0.0941256	0.636304
CTNNBIP1	0.773584	0.713355	-0.116939	0.634988
SMC2	0.65272	0.708622	0.118552	0.634988
SSB	0.724458	0.787085	0.119618	0.634988
CHCHD3	0.732377	0.789399	0.108168	0.633509
CNPY2	0.80889	0.870612	0.106086	0.633509
FABP5	0.741935	0.686355	-0.112338	0.633509
FHL3	0.809013	0.873417	0.110508	0.633509
HDLBP	0.797175	0.861388	0.111767	0.633509
HSPA4	0.87939	0.815506	-0.108807	0.633509
NUDCD2	0.761557	0.820952	0.108346	0.633509
RALY	0.6833	0.738995	0.113046	0.633509
CAPZB	1.18044	1.25219	0.0851277	0.633344
PABPC1	0.97532	1.0414	0.0945753	0.633344
PEBP1	1.17233	1.24509	0.0868728	0.633344
RPL23A	1.16975	1.24096	0.0852538	0.633344
ZNF143	1.07488	1.00669	-0.0945475	0.633344
GOLGA5	0.905534	0.845261	-0.0993728	0.630549
LUC7L2	0.837486	0.899615	0.103243	0.630549
MCM7	0.760054	0.815097	0.10087	0.630549
PKP2	0.893019	0.95705	0.0999035	0.630549
UPF3B	0.818406	0.761878	-0.103257	0.630549
SNX3	2.69458	2.54617	-0.0817318	0.627261
CRKL	1.03586	0.9733	-0.0898693	0.627096
DCTN2	0.839463	0.89529	0.0928888	0.627096
IRF2BP2	1.10182	1.03731	-0.0870369	0.627096
NCSTN	0.886835	0.943882	0.0899419	0.627096
NUCKS1	0.96045	0.90247	-0.0898315	0.627096
POLR1D	1.00244	0.942468	-0.0890036	0.627096
TXNDC12	1.04911	0.987944	-0.0866647	0.627096
SLIRP	1.67812	1.58577	-0.0816648	0.625288
ATP5J	1.41399	1.33612	-0.0817224	0.624959
MRPS27	1.43218	1.35435	-0.0806097	0.624959
BTF3L4	1.17589	1.24539	0.0828464	0.623315
CHERP	1.19532	1.12923	-0.0820613	0.623315
FKBP10	1.18169	1.25145	0.0827515	0.623315
NSRP1	1.11938	1.18616	0.0836003	0.623315
OTUD5	1.36103	1.28862	-0.0788714	0.623315
SPC24	1.09765	1.16415	0.0848555	0.623315
TSC22D4	1.17894	1.11252	-0.083654	0.623315
WBP4	1.1919	1.12609	-0.0819383	0.623315
RFC1	0.460907	0.411342	-0.164135	0.621177
MPHOSPH8	0.592058	0.537967	-0.138222	0.621013
MRPL41	0.538802	0.587828	0.125638	0.621013
AAMDC	0.662027	0.610622	-0.11661	0.619862
BSDC1	1.0917	1.02938	-0.0847995	0.619862
CLTA	1.11316	1.17802	0.0817027	0.619862
FUBP1	1.1019	1.04415	-0.0776711	0.619862
GOLGA2	1.00202	1.05859	0.0792256	0.619862
KPNB1	1.1372	1.198	0.0751517	0.619862
SART1	1.04624	1.10839	0.0832431	0.619862
STMN1	1.00669	0.950279	-0.0831923	0.619862
TBC1D5	0.658575	0.608085	-0.115073	0.619862
UBQLN1	1.11825	1.05995	-0.0772343	0.619862
FGFR1OP2	0.621476	0.575931	-0.109803	0.619697
SNRNP70	0.602284	0.651114	0.112467	0.619697
CADM1	0.759801	0.81306	0.0977401	0.618547
CD2AP	0.760955	0.708238	-0.103577	0.618547
GLO1	0.757005	0.809574	0.0968594	0.618547
THTPA	0.696476	0.747852	0.102679	0.618547
BIN1	0.869747	0.814996	-0.0938027	0.617231
ISCA2	0.820352	0.772953	-0.0858607	0.617231
NSFL1C	0.841445	0.893456	0.0865263	0.617231
PFDN6	0.868576	0.814477	-0.0927782	0.617231
PSMF1	0.766543	0.817924	0.0936001	0.617231
RWDD1	0.869869	0.924619	0.088061	0.617231
SKIV2L2	0.928477	0.875279	-0.0851229	0.617231
TARS2	0.832501	0.885673	0.0893223	0.617231
ARGLU1	0.844764	0.894099	0.0818863	0.612299
ATG3	0.885311	0.934618	0.0781931	0.612299
COA7	0.938867	0.890813	-0.0757981	0.612299
EDF1	0.919693	0.870409	-0.0794595	0.612299
NONO	0.906724	0.857575	-0.0804009	0.612299
SF3B1	0.88616	0.933716	0.0754167	0.612299
VDAC1	0.933053	0.983382	0.0757925	0.612299
CCDC86	1.91717	1.82051	-0.0746349	0.611641
CLIC1	1.49716	1.42733	-0.0689043	0.61049
NDUFAF2	1.47894	1.40592	-0.0730508	0.61049
TNKS1BP1	1.37642	1.31061	-0.0706851	0.61049
CNN3	1.18327	1.12747	-0.0696855	0.60901
HSP90B1	1.09147	1.14935	0.0745457	0.60901
ISY1	1.25422	1.19078	-0.0748898	0.60901
ME2	1.15487	1.21115	0.0686385	0.60901
RTCB	1.1664	1.22454	0.0701796	0.60901
USP14	1.20177	1.14166	-0.0740356	0.60901
COPB2	1.22788	1.17303	-0.0659268	0.603913
MSRB3	0.975698	1.02727	0.0743083	0.603913
PAK2	0.98795	0.941065	-0.0701437	0.603913
PFDN4	0.923479	0.878128	-0.0726476	0.603913
PRDX2	1.0444	1.09417	0.0671563	0.603913
PSMC2	0.995751	1.04774	0.0734286	0.603913
SAFB2	0.993849	1.04228	0.0686387	0.603913
SKA3	0.927799	0.974402	0.070706	0.603913
SNRPA1	0.945848	0.994044	0.0717004	0.603913
DAZAP1	0.376585	0.332953	-0.177658	0.602105
LMNB2	0.390308	0.345707	-0.175062	0.602105
POLDIP3	0.604157	0.561001	-0.106922	0.601447
PTGES3	0.561247	0.605511	0.109517	0.601447
RBM14	0.615238	0.571298	-0.1069	0.601447
H1FX	0.601725	0.644268	0.098556	0.601282
RBBP6	0.653788	0.609792	-0.100505	0.601282
ELAVL1	0.689724	0.732573	0.0869532	0.600625
HNRNPM	0.709335	0.668747	-0.0850063	0.600625
CCDC43	0.69386	0.657353	-0.0779768	0.59783
LZIC	0.770686	0.731075	-0.0761245	0.59783
SART3	0.783254	0.742364	-0.077353	0.59783
YWHAB	0.770369	0.814755	0.0808175	0.59783
NUSAP1	1.79501	1.71639	-0.0646172	0.59635
OAT	1.836	1.9185	0.0634145	0.59635
ALDH1B1	1.37871	1.43603	0.0587681	0.595363
COX6B1	1.43081	1.48837	0.0568948	0.595363
UBAP2	1.5505	1.49098	-0.0564712	0.595363
BCAM	0.701913	0.666646	-0.0743705	0.593884
DIDO1	0.88708	0.846878	-0.0669102	0.593884
IMPA1	0.787332	0.75204	-0.066164	0.593884
LARS	0.736483	0.77415	0.0719607	0.593884
PHF23	0.723092	0.687305	-0.0732289	0.593884
PRKCSH	0.907355	0.949778	0.0659234	0.593884
RBM10	0.865761	0.826984	-0.0661101	0.593884
RPS15	0.859219	0.900401	0.0675432	0.593884
RTF1	0.915268	0.872887	-0.0683994	0.593884
SARNP	0.817236	0.858262	0.0706656	0.593884
VAPA	0.807253	0.770202	-0.0677857	0.593884
ARPP19	1.20566	1.2564	0.059466	0.59339
DR1	1.30706	1.25212	-0.061959	0.59339
HMGN1	1.16633	1.21594	0.0600971	0.59339
HYPK	1.25444	1.20443	-0.0586957	0.59339
MCM3	1.05773	1.10461	0.0625679	0.59339
MRPL12	1.16598	1.21283	0.0568308	0.59339
PIN1	1.10028	1.0541	-0.0618614	0.59339
PSMA1	1.28917	1.23465	-0.0623429	0.59339
RPLP2	1.16702	1.11937	-0.060152	0.59339
UBXN1	1.19578	1.1498	-0.0565732	0.59339
YBX1	1.04767	1.09437	0.0629286	0.59339
CCDC12	0.979137	0.936561	-0.0641386	0.587636
DNASE2	0.874998	0.915298	0.0649619	0.587636
PAICS	1.02059	1.06042	0.0552312	0.587636
PEA15	1.13705	1.0944	-0.0551548	0.587636
TIMM13	0.914364	0.875061	-0.0633846	0.587636
WTAP	1.06395	1.02157	-0.0586399	0.587636
RPL29	2.6002	2.6929	0.0505403	0.584183
RPL13	1.9403	2.00555	0.0477175	0.584018
SSNA1	1.96912	2.0386	0.0500248	0.584018
LPP	1.43218	1.3838	-0.0495755	0.583361
RPL11	1.54182	1.59138	0.0456489	0.583361
RSRC1	1.59228	1.53941	-0.0487169	0.583361
ZC3H4	1.42906	1.37617	-0.0544085	0.583361
AK1	1.19321	1.15153	-0.0512994	0.580401
CCDC124	1.07559	1.03611	-0.053957	0.580401
CCT5	1.11963	1.15881	0.0496238	0.580401
CHMP4A	1.32941	1.28518	-0.0488179	0.580401
CMPK1	1.24887	1.28941	0.046089	0.580401
CTTN	1.20324	1.16333	-0.048657	0.580401
MCM4	1.05572	1.09338	0.0505594	0.580401
MRPL50	1.32916	1.286	-0.0476233	0.580401
NOLC1	1.09825	1.0596	-0.0516865	0.580401
PSMC1	1.23659	1.19726	-0.0466397	0.580401
PSMC4	1.18607	1.22938	0.0517363	0.580401
ZCCHC8	1.3013	1.34443	0.047049	0.580401
PDLIM1	0.477375	0.444542	-0.102804	0.578099
SLC25A6	0.383699	0.414564	0.111619	0.578099
TMEM263	0.458861	0.489988	0.0946882	0.578099
GPATCH4	0.512792	0.541512	0.0786195	0.577606
NUP98	0.59841	0.565039	-0.0827841	0.577606
PSMB7	0.61966	0.586491	-0.0793687	0.577606
RBM8A	0.582281	0.616798	0.0830811	0.577606
SFPQ	0.555842	0.527243	-0.0762063	0.577606
MAGED2	0.698833	0.731635	0.066175	0.576455
SLK	0.699793	0.666694	-0.0699027	0.576455
SYNCRIP	0.672542	0.706573	0.0712143	0.576455
TBCE	0.572155	0.545664	-0.0683936	0.576455
ARHGAP18	0.719411	0.689404	-0.0614672	0.574975
CTNND1	0.710582	0.681461	-0.0603703	0.574975
G3BP2	0.877929	0.844271	-0.0563986	0.574975
H1F0	0.675807	0.703819	0.0585932	0.574975
HNRNPH1	0.584917	0.610906	0.0627196	0.574975
PFDN1	0.865922	0.832516	-0.0567578	0.574975
RPS5	0.730379	0.760038	0.0574269	0.574975
TMOD3	0.828105	0.796137	-0.0567964	0.574975
CFL1	0.874866	0.907766	0.0532577	0.570865
CNPY3	0.805174	0.779001	-0.0476743	0.570865
CORO7	0.988523	1.02012	0.0453942	0.570865
EEF1D	1.00634	1.04093	0.0487496	0.570865
HS1BP3	0.922097	0.892578	-0.0469402	0.570865
LRRFIP1	1.03927	1.00655	-0.0461527	0.570865
PPCS	0.747265	0.772525	0.0479634	0.570865
PPM1G	1.05073	1.08448	0.045615	0.570865
S100A13	0.908797	0.938576	0.0465158	0.570865
SAFB	1.01633	0.984689	-0.0456356	0.570865
SEC31A	0.846009	0.818479	-0.047728	0.570865
SRSF4	0.903546	0.933707	0.0473719	0.570865
U2AF2	0.772991	0.744464	-0.0542478	0.570865
HIST1H1D	1.93715	1.99584	0.0430629	0.565768
COX5A	1.54238	1.58872	0.0427076	0.565439
FAU	1.6137	1.65959	0.0404581	0.565439
GFM1	1.81017	1.86119	0.0401056	0.565439
HUWE1	1.58972	1.54747	-0.0388698	0.564617
RANBP1	1.16781	1.13253	-0.0442535	0.564617
RPL24	1.37713	1.41343	0.0375363	0.564617
SERBP1	1.17744	1.21338	0.043378	0.564617
ATP5D	1.03898	1.00818	-0.0434069	0.561822
CETN2	1.17324	1.14429	-0.0360499	0.561822
CLNS1A	1.15834	1.12468	-0.0425424	0.561822
ECE1	1.10034	1.1291	0.0372182	0.561822
EEF1B2	1.31819	1.35077	0.035224	0.561822
EPB41	1.06816	1.04036	-0.0380432	0.561822
GOT1	1.06723	1.04023	-0.0369644	0.561822
HNRNPDL	0.993014	1.01803	0.035892	0.561822
MYH9	1.15335	1.18186	0.0352286	0.561822
PNN	1.17069	1.13706	-0.042046	0.561822
RPS19	0.974884	1.00313	0.0412096	0.561822
RSRC2	0.984071	0.956992	-0.0402555	0.561822
SNAP23	1.04281	1.01481	-0.0392775	0.561822
SOD1	1.04886	1.08082	0.043301	0.561822
TMSB10	1.06713	1.10018	0.0440006	0.561822
TPI1	0.876371	0.903121	0.0433775	0.561822
TPM4	1.13645	1.10883	-0.0355005	0.561822
TTC1	1.15748	1.12473	-0.0414152	0.561822
UBQLN2	1.01427	1.04085	0.0373124	0.561822
CWC27	0.3	0.282457	-0.0869295	0.557054
HNRNPH3	0.1692	0.186649	0.141598	0.557054
PTK2	0.3	0.281227	-0.0932289	0.557054
GCA	0.557046	0.580511	0.0595259	0.556232
IGF2BP1	0.543546	0.567537	0.0623115	0.556232
GDI1	0.694258	0.717266	0.0470383	0.555245
LMNB1	0.489945	0.473598	-0.0489571	0.555245
RAB10	0.652381	0.62879	-0.053138	0.555245
RPS8	0.66209	0.685401	0.0499193	0.555245
TIMM44	0.747728	0.772296	0.0466399	0.555245
COA4	0.894269	0.917001	0.0362136	0.552614
DRG1	0.651047	0.634121	-0.0380043	0.552614
EFCAB14	0.85373	0.877277	0.0392531	0.552614
HP1BP3	0.775127	0.755786	-0.0364556	0.552614
MAP1B	0.81169	0.787534	-0.0435883	0.552614
PFN1	0.870024	0.845082	-0.0419646	0.552614
PNISR	0.823445	0.846078	0.0391187	0.552614
PRDX1	0.949472	0.925937	-0.0362117	0.552614
RPN1	0.876601	0.901581	0.0405363	0.552614
SCAF4	0.827833	0.805803	-0.0389122	0.552614
COX5B	2.4371	2.48777	0.0296893	0.552121
CCDC9	1.17135	1.1458	-0.031819	0.551299
DRAP1	1.23699	1.21043	-0.031317	0.551299
EFTUD2	1.64901	1.6144	-0.0306043	0.551299
G3BP1	1.20513	1.18006	-0.0303216	0.551299
LIMA1	1.31758	1.28886	-0.0317945	0.551299
PRDX5	1.43041	1.40474	-0.0261287	0.551299
RBM27	1.20694	1.23337	0.0312497	0.551299
RPLP1	1.33221	1.36023	0.0300341	0.551299
SRSF1	1.28294	1.25547	-0.0312175	0.551299
TMF1	1.29863	1.26798	-0.0344492	0.551299
UFM1	1.14012	1.16627	0.0327116	0.551299
UMPS	1.21194	1.23703	0.0295507	0.551299
UQCRB	1.3772	1.35054	-0.0281984	0.551299
ANP32B	1.16141	1.14068	-0.0259874	0.548175
API5	0.894226	0.910148	0.0254611	0.548175
C1QBP	0.864954	0.885969	0.0346334	0.548175
CANX	0.875323	0.893016	0.028872	0.548175
CFL2	1.05817	1.07856	0.0275408	0.548175
EIF3A	0.816861	0.834289	0.0304568	0.548175
EIF5B	0.879011	0.895333	0.0265431	0.548175
HIST1H1B	0.780786	0.798484	0.0323363	0.548175
LIN7C	0.903744	0.882833	-0.0337728	0.548175
NIN	0.811402	0.796003	-0.0276425	0.548175
PPP1R9B	0.872535	0.855854	-0.0278487	0.548175
PRDX4	1.06671	1.09099	0.0324726	0.548175
PTRHD1	0.774576	0.792128	0.0323263	0.548175
RPL21	0.96322	0.945342	-0.0270278	0.548175
STRAP	1.02868	1.00831	-0.0288657	0.548175
TCEA1	0.836991	0.852065	0.0257518	0.548175
TERF2IP	1.01332	1.03223	0.0266717	0.548175
TXN	0.843686	0.827938	-0.027183	0.548175
UQCC2	0.919016	0.902415	-0.0262994	0.548175
ZNF326	0.704512	0.687679	-0.0348883	0.548175
IPO5	2.03121	2.06285	0.0222975	0.538474
ATF1	0.991524	0.974892	-0.0244056	0.537981
C12orf43	1.22618	1.24293	0.0195686	0.537981
CDC37	1.18743	1.20493	0.0211102	0.537981
DBNL	1.26113	1.2461	-0.0172994	0.537981
FIP1L1	1.18482	1.16834	-0.020206	0.537981
GLRX3	1.45145	1.43159	-0.0198787	0.537981
HMGB3	1.67592	1.69933	0.0200068	0.537981
NDUFS3	1.17246	1.15591	-0.0205075	0.537981
NDUFV2	1.16351	1.17958	0.0197891	0.537981
NELFE	1.27863	1.26249	-0.0183359	0.537981
PAF1	1.16416	1.18398	0.0243462	0.537981
PCNA	1.24733	1.26464	0.0198822	0.537981
PNPT1	1.66487	1.68712	0.0191543	0.537981
PSMA3	1.19354	1.17389	-0.0239457	0.537981
SNRPF	1.19517	1.17734	-0.0216784	0.537981
ZNF148	1.34165	1.31868	-0.0249095	0.537981
DNAJC9	0.512398	0.525432	0.0362396	0.533542
HNRNPK	0.375089	0.386491	0.0432024	0.533542
OXSR1	0.520888	0.506655	-0.0399708	0.533542
RSL1D1	0.504189	0.489306	-0.0432291	0.533542
EIF5A	0.771105	0.757765	-0.0251767	0.533213
FAM50A	0.544293	0.53339	-0.0291917	0.533213
HNRNPF	0.577888	0.591736	0.034165	0.533213
AIMP1	0.834512	0.825221	-0.0161529	0.531075
ANP32E	0.7893	0.801571	0.0222576	0.531075
CBX5	0.657739	0.650184	-0.0166664	0.531075
CCDC58	0.577992	0.584677	0.0165902	0.531075
CWC15	1.08043	1.06615	-0.0191999	0.531075
DEK	0.797497	0.785216	-0.0223892	0.531075
DFFA	0.954906	0.942328	-0.0191299	0.531075
DKC1	0.560411	0.554515	-0.0152592	0.531075
ENSA	1.11212	1.09713	-0.0195827	0.531075
FAM136A	0.893076	0.883454	-0.0156272	0.531075
HMG20A	0.7831	0.795891	0.0233751	0.531075
HMGB2	1.00815	0.995871	-0.0176744	0.531075
HNRNPAB	0.970288	0.984321	0.0207154	0.531075
MANF	1.08823	1.07516	-0.0174318	0.531075
NASP	1.09745	1.08579	-0.0154084	0.531075
NOP2	0.679585	0.686874	0.01539	0.531075
NPM1	0.775061	0.762833	-0.0229416	0.531075
PPP1R12A	0.77886	0.789999	0.0204872	0.531075
PPP1R7	0.502212	0.496476	-0.0165712	0.531075
PTMS	1.02034	1.00619	-0.0201466	0.531075
RAD23B	1.17717	1.16269	-0.0178606	0.531075
STX7	0.876129	0.890601	0.0236354	0.531075
SUMO2	0.826216	0.839205	0.0225032	0.531075
TIMM8B	0.854813	0.865801	0.0184259	0.531075
TPD52	1.0575	1.04618	-0.0155266	0.531075
TRIM25	0.77888	0.76609	-0.0238876	0.531075
YLPM1	0.455063	0.449741	-0.0169699	0.531075
RPS13	1.73379	1.71658	-0.0143921	0.521046
BCAS2	0.964872	0.970875	0.00894701	0.520881
CCS	0.855443	0.847411	-0.0136091	0.520881
CDC5L	0.763143	0.768677	0.0104237	0.520881
E2F4	1.17842	1.18899	0.0128815	0.520881
ERH	1.05212	1.06241	0.0140451	0.520881
FH	1.0339	1.02797	-0.0082942	0.520881
FN1	0.865267	0.871803	0.010857	0.520881
GLRX5	1.1856	1.17362	-0.0146488	0.520881
HPRT1	1.1104	1.11633	0.00768111	0.520881
HSPH1	1.11564	1.10876	-0.00892346	0.520881
ITGB1	0.889939	0.884409	-0.0089916	0.520881
IWS1	1.0205	1.02998	0.0133383	0.520881
LAMTOR5	1.21665	1.21009	-0.00779792	0.520881
MAP4	1.44308	1.45167	0.00856367	0.520881
PAFAH1B2	1.00331	1.00932	0.00861104	0.520881
RCN1	1.00985	1.01609	0.00888816	0.520881
RCN2	1.06307	1.07341	0.0139638	0.520881
RPS2	1.38318	1.36903	-0.0148422	0.520881
RPS3A	0.907412	0.912762	0.0084813	0.520881
SH3GL1	0.709097	0.714592	0.0111363	0.520881
SLC7A6OS	1.44179	1.43211	-0.0097105	0.520881
SMNDC1	1.00248	1.00883	0.00910131	0.520881
SOX5	0.725589	0.719561	-0.0120364	0.520881
SRSF2	1.32815	1.31568	-0.0136108	0.520881
TCEAL4	1.29858	1.28537	-0.0147478	0.520881
TXNDC5	1.0186	1.02392	0.00752287	0.520881
WBP11	0.910692	0.904536	-0.00978519	0.520881
YWHAQ	1.15383	1.1654	0.0143953	0.520881
AK4	0.654053	0.657542	0.00767659	0.509536
ALDH1A1	0.850767	0.854189	0.00579112	0.509536
ANP32A	0.98047	0.985032	0.00669698	0.509536
CBX3	0.80055	0.79619	-0.00787786	0.509536
DBI	0.755958	0.758667	0.00516077	0.509536
FTSJ3	0.792147	0.787681	-0.00815511	0.509536
GORASP2	1.15809	1.16299	0.00609094	0.509536
HNRNPA2B1	0.550919	0.553436	0.00657581	0.509536
IGF2BP3	0.988824	0.993622	0.00698273	0.509536
KIF2A	0.490832	0.486973	-0.0113875	0.509536
LETM1	0.721622	0.726556	0.00983089	0.509536
MATR3	0.654943	0.659207	0.00936113	0.509536
MYH10	0.944233	0.947895	0.00558359	0.509536
PPHLN1	0.532468	0.530026	-0.00663126	0.509536
SEC23A	0.732819	0.735652	0.00556661	0.509536
SF3B4	0.571286	0.568364	-0.00739646	0.509536
UCHL1	0.547015	0.551603	0.0120504	0.509536
VARS	1.11875	1.11386	-0.00632487	0.509536

## Sheet: UO-31
Symbol	Control_mean	Treatment_mean	log2foldchange	Probability
FOSL1	2.61798	0.3	-3.12542	0.998191
LGALS3	0.3	2.08272	2.79544	0.993752
CAAP1	2.01589	0.3	-2.74838	0.992766
VILL	2.01377	0.3	-2.74687	0.992437
PHAX	1.96663	0.3	-2.71269	0.991943
ANLN	1.80939	0.3	-2.59247	0.987833
CD47	0.3	1.8012	2.58592	0.987669
BOLA1	1.63504	0.3	-2.44629	0.9829
TACC3	4.34265	0.851745	-2.35008	0.980763
IMMT	0.3	1.54082	2.36066	0.979119
MYO1C	0.3	1.54385	2.3635	0.979119
PDRG1	1.49279	0.3	-2.31498	0.975337
RNASET2	1.48665	0.3	-2.30903	0.975337
GPN1	1.47887	0.3	-2.30146	0.974844
NUP155	0.3	1.44348	2.26652	0.972213
UBE2M	0.3	1.42155	2.24443	0.970569
MED22	1.41126	0.3	-2.23395	0.970404
C12orf45	1.401	0.3	-2.22342	0.969582
CDKN1C	0.3	1.39292	2.21507	0.969089
TAF10	0.3	1.37681	2.1983	0.968103
NUP54	0.3	1.37072	2.1919	0.967445
GSKIP	1.36264	0.3	-2.18337	0.96613
COG2	1.34263	0.3	-2.16203	0.964485
FTH1	1.337	0.3	-2.15597	0.964485
SPC24	1.34537	0.3	-2.16497	0.964485
VPS26A	0.3	1.3319	2.15045	0.963992
NDUFA8	0.3	1.31408	2.13102	0.962677
CD3EAP	0.3	1.30198	2.11768	0.962019
CDC42EP3	1.30735	0.3	-2.12362	0.962019
MSRB3	1.30551	0.3	-2.12158	0.962019
CACNA2D1	3.70654	0.88457	-2.06702	0.961855
DNAJB1	0.3	1.29373	2.10851	0.960539
SRPRB	0.3	1.29189	2.10645	0.960539
PNPO	0.3	1.27619	2.08881	0.959553
UBE2C	1.24254	0.3	-2.05026	0.955607
DIAPH1	1.23668	0.3	-2.04343	0.954949
C18orf25	0.3	1.23045	2.03615	0.954785
SRP9	0.3	1.22278	2.02713	0.953469
GGH	0.3	1.20445	2.00534	0.951167
HABP4	1.19837	0.3	-1.99804	0.951003
DLGAP4	1.19468	0.3	-1.99358	0.949523
ARHGEF1	1.17769	0.3	-1.97292	0.946564
FTO	0.3	1.17929	1.97489	0.946564
GAA	0.3	1.17291	1.96706	0.945742
TSSC4	1.17231	0.3	-1.96632	0.945742
EPS8	0.3	1.16514	1.95746	0.944591
PPCS	0.3	1.1706	1.96421	0.944591
MIEN1	0.3	1.16409	1.95617	0.943604
CRYAB	1.16075	0.3	-1.95203	0.94344
LAMA4	1.15894	0.3	-1.94977	0.94344
LPXN	0.3	1.16163	1.95311	0.94344
RPL18	0.3	1.15002	1.93862	0.942946
MAP2K1	0.3	1.13958	1.92547	0.941631
VPS4A	0.3	1.12373	1.90526	0.938507
AP3M1	1.12121	0.3	-1.90203	0.938178
BICD2	1.1185	0.3	-1.89853	0.938178
CSF1	0.3	1.12333	1.90475	0.938178
DNASE2	1.12277	0.3	-1.90402	0.938178
ACAD9	1.10925	0.3	-1.88655	0.935383
ATL3	0.3	1.11435	1.89317	0.935383
PFKM	0.3	1.11483	1.89379	0.935383
THUMPD1	1.10556	0.3	-1.88175	0.933903
CNPY4	1.10108	0.3	-1.87588	0.933081
IMPDH1	0.3	1.10222	1.87738	0.933081
RNASEH2C	1.10211	0.3	-1.87723	0.933081
PAIP1	0.3	1.09848	1.87248	0.932259
RRM2	1.08707	0.3	-1.85741	0.930122
SRP68	0.3	1.0786	1.84613	0.928971
MXRA7	1.07517	0.3	-1.84153	0.92782
EIF4EBP2	1.0742	0.3	-1.84022	0.927491
EXOSC4	0.3	1.06785	1.83167	0.926833
NELFB	0.3	1.05599	1.81557	0.925189
UBA3	0.3	1.05952	1.82037	0.925189
CHMP4A	2.89277	0.862789	-1.74537	0.924531
RPL28	0.3	1.04881	1.80572	0.923216
SMU1	0.3	1.05224	1.81043	0.923216
UBXN4	0.3	1.04341	1.79827	0.920585
ACBD3	0.3	1.03603	1.78804	0.919928
CNPY3	0.3	1.04081	1.79467	0.919928
CTSA	0.3	1.03769	1.79034	0.919928
GPALPP1	0.3	1.03794	1.79069	0.919928
PMVK	0.3	1.03983	1.79331	0.919928
IGFBP7	0.3	1.03229	1.78282	0.918612
KPNA6	0.3	1.02565	1.7735	0.916475
CGN	1.02208	0.3	-1.76848	0.915982
PDP1	0.3	1.02055	1.76632	0.915982
IFI16	1.0194	0.3	-1.76469	0.915488
ANAPC16	1.01415	0.3	-1.75724	0.914009
CDCA3	2.3845	0.755943	-1.65734	0.913844
MIA3	1.01257	0.3	-1.75499	0.913515
MYBBP1A	0.3	1.00635	1.7461	0.913515
BOP1	0.3	0.999849	1.73675	0.911871
GMPPA	0.3	0.986546	1.71742	0.908418
HINT2	0.3	0.990082	1.72259	0.908418
RAP1GDS1	0.328113	1.05472	1.68459	0.907596
DGKA	0.3	0.981434	1.70993	0.907267
ZNF143	0.984906	0.3	-1.71502	0.907267
NUP50	0.3	0.976821	1.70313	0.906281
SUGP1	0.976999	0.3	-1.70339	0.906281
CCDC91	0.973533	0.3	-1.69827	0.905459
WBP2	0.973452	0.3	-1.69815	0.905459
PPIL1	0.3	0.965764	1.68671	0.904965
RPL22	0.3	0.969626	1.69247	0.904965
SNX12	0.3	0.969073	1.69164	0.904965
ARL3	0.3	0.960912	1.67944	0.903979
PRCP	0.3	0.961405	1.68018	0.903979
EPB41L1	0.957402	0.3	-1.67416	0.902499
AIP	0.3	0.951746	1.66561	0.901019
AP2A2	0.3	0.954337	1.66954	0.901019
JUN	0.954232	0.3	-1.66938	0.901019
NDUFS3	0.952442	0.3	-1.66667	0.901019
SNRPD3	0.3	0.953471	1.66823	0.901019
ACAA1	0.3	0.949808	1.66267	0.900691
TMED9	0.3	0.946965	1.65835	0.900691
EFNB1	0.3	0.939515	1.64695	0.89806
SORBS3	0.3	0.94169	1.65029	0.89806
TGOLN2	0.3	0.942871	1.6521	0.89806
TIMM8B	0.940114	0.3	-1.64787	0.89806
ABCF2	0.936535	0.3	-1.64237	0.897073
IARS2	0.3	0.928259	1.62956	0.895265
NRBP1	0.3	0.926549	1.6269	0.895265
OGT	0.3	0.925522	1.6253	0.895265
POLR2A	0.3	0.931137	1.63403	0.895265
SEC23IP	0.3	0.927346	1.62815	0.895265
NFU1	1.71504	0.592791	-1.53265	0.894443
DSP	0.3	0.921212	1.61857	0.893127
OSGEP	0.3	0.921974	1.61976	0.893127
PAFAH1B1	0.3	0.921527	1.61906	0.893127
ARSA	0.3	0.91766	1.613	0.891976
NCAPH	0.3	0.915099	1.60897	0.891976
PNPT1	0.3	0.914617	1.60821	0.889839
C1orf52	0.3	0.91158	1.60341	0.889346
CDK12	0.908058	0.3	-1.59782	0.889346
PITRM1	0.3	0.90809	1.59787	0.889346
SLC2A1	0.90929	0.3	-1.59978	0.889346
CBL	0.3	0.904917	1.59282	0.887701
CNOT2	0.901529	0.3	-1.58741	0.887701
FAF2	0.3	0.904569	1.59227	0.887701
KDM3B	0.3	0.902315	1.58867	0.887701
STK3	0.3	0.902887	1.58958	0.887701
POLR2M	3.75602	1.38579	-1.4385	0.887373
ACAA2	0.3	0.897473	1.58091	0.88655
DDX6	0.3	0.899052	1.58344	0.88655
LARP4	1.45287	0.527701	-1.46111	0.88392
CCAR1	0.3	0.887995	1.56559	0.883262
KIF15	0.893307	0.3	-1.57419	0.883262
P4HA2	0.3	0.889875	1.56864	0.883262
C15orf52	1.83085	0.691354	-1.40502	0.881453
RWDD1	1.88269	0.718466	-1.38981	0.880796
ARID1A	0.3	0.882687	1.55694	0.880303
SETD7	1.87792	0.72302	-1.37702	0.879974
KHDRBS3	0.3	0.876269	1.54641	0.87948
RWDD4	0.879874	0.3	-1.55233	0.87948
HYPK	2.01809	0.788178	-1.3564	0.879316
ATP5L	0.3	0.871417	1.5384	0.877179
DPP9	0.874452	0.3	-1.54342	0.877179
EIF4A2	0.3	0.873212	1.54137	0.877179
RPS27	0.3	0.87069	1.5372	0.877179
S100A16	0.3	0.870244	1.53646	0.877179
UROD	0.3	0.872274	1.53982	0.877179
ZNF148	2.96551	1.20464	-1.29968	0.87685
ELAC2	0.866436	0.3	-1.53013	0.876028
NT5E	2.82924	1.16116	-1.28484	0.875534
SRSF4	2.03072	0.835627	-1.28106	0.873561
NAPA	0.3	0.855258	1.5114	0.872739
RFX5	0.855985	0.3	-1.51262	0.872739
UBE2G1	0.3	0.855477	1.51177	0.872739
TRIP11	1.28148	0.507654	-1.33589	0.871917
TRIM44	1.96701	0.828463	-1.2475	0.871424
RAD50	0.3	0.853492	1.50842	0.871259
TIMM10	0.794363	1.89042	1.25084	0.871095
CSK	0.3	0.848051	1.49919	0.869944
GTF2E1	0.848947	0.3	-1.50071	0.869944
PPFIA1	0.3	0.84967	1.50194	0.869944
RSRC2	0.3	0.850624	1.50356	0.869944
C9orf78	1.53696	0.639764	-1.26447	0.86978
ISY1	1.34491	0.555383	-1.27595	0.8683
CBX5	1.46119	0.619748	-1.23739	0.867478
CHMP2B	0.84403	0.3	-1.49233	0.867313
NDUFB10	0.3	0.841119	1.48735	0.867313
POLR1C	0.3	0.844968	1.49393	0.867313
RAB5B	0.3	0.841104	1.48732	0.867313
PTER	0.532029	1.28079	1.26745	0.86682
PLOD1	0.664012	1.54002	1.21367	0.866491
PTPRJ	2.32745	1.07297	-1.11714	0.865834
CLASP1	0.3	0.836379	1.4792	0.865669
TMEM132A	0.3	0.835928	1.47842	0.865669
NFATC2IP	1.88481	0.843193	-1.16048	0.865012
DRAP1	1.84334	0.825192	-1.15952	0.864847
GNPDA1	0.516274	1.23953	1.26359	0.864683
S100A10	0.90474	2.0069	1.14939	0.864683
EPHX1	0.541481	1.27504	1.23556	0.864025
GATC	2.29217	1.08191	-1.08314	0.864025
ZDHHC5	2.26247	1.07837	-1.06904	0.863367
H1FX	2.31559	1.12274	-1.04435	0.862052
PRCC	2.54527	1.2745	-0.997888	0.861888
CHCHD5	0.832631	0.3	-1.47272	0.861559
IWS1	1.51923	0.698708	-1.12058	0.861559
CD2BP2	1.89626	0.929447	-1.02871	0.860737
SRSF5	1.43334	0.645638	-1.15058	0.860737
BMP2K	0.3	0.826215	1.46155	0.860408
TMF1	2.00747	0.999767	-1.00572	0.860243
LLPH	2.45407	1.26311	-0.958198	0.859915
PAX8	0.66623	1.44287	1.11485	0.85975
STX6	1.46141	0.680217	-1.1033	0.859421
AP1M1	0.526847	1.20618	1.19499	0.858764
STX8	0.823228	0.3	-1.45633	0.858764
MKI67	2.23103	1.1553	-0.949439	0.858599
UBAP2	2.02486	1.04128	-0.95946	0.858599
GLIPR2	0.3	0.816169	1.44391	0.857941
FAM136A	1.52782	0.747764	-1.03082	0.857448
HMGA2	4.01511	2.19901	-0.868582	0.857448
QPRT	0.450517	1.06646	1.24317	0.857119
BUD13	0.558297	1.23448	1.1448	0.856297
UBAP2L	1.96801	1.0582	-0.895123	0.856297
L1CAM	1.57388	0.80039	-0.975553	0.855968
NEXN	1.91964	1.02992	-0.898299	0.855968
DPY30	1.89241	1.00794	-0.908813	0.855804
FIP1L1	2.35667	1.28998	-0.869405	0.855804
TSR1	0.3	0.813984	1.44004	0.855804
GSTM3	0.579738	1.25237	1.11119	0.855311
NOL7	1.8386	0.987837	-0.896261	0.855311
GINS3	0.805867	0.3	-1.42558	0.855146
CREB1	2.36059	1.31529	-0.843767	0.854982
HMGN1	2.22172	1.2399	-0.841455	0.854817
DUT	1.51552	0.775409	-0.966788	0.854489
GOLGA4	1.31507	0.630307	-1.06101	0.853995
ILK	0.521278	1.16487	1.16005	0.853995
PRRC2A	2.14201	1.20171	-0.833879	0.853995
RRP15	2.06881	1.166	-0.827235	0.853667
NUFIP2	1.86051	1.03648	-0.844	0.853173
SLC39A6	1.42026	0.717035	-0.986041	0.853009
CDK5	0.3	0.804793	1.42366	0.85268
HNRNPA0	0.3	0.802847	1.42016	0.85268
IDH3A	0.3	0.800398	1.41576	0.85268
ROBO1	0.80105	0.3	-1.41693	0.85268
SART1	2.15473	1.23342	-0.804837	0.852516
ENSA	2.28663	1.32649	-0.785608	0.852351
PARN	0.3	0.799081	1.41338	0.852022
SLC7A6OS	0.799334	0.3	-1.41384	0.852022
C12orf43	1.96224	1.1207	-0.808095	0.851858
SDF4	2.22745	1.30718	-0.768932	0.851858
MPHOSPH10	1.83762	1.04129	-0.819469	0.851694
DDX23	0.636855	1.29113	1.01959	0.851529
EDF1	1.99315	1.15645	-0.785343	0.851365
FAM107B	1.96706	1.13643	-0.791532	0.851365
MBD2	1.48408	0.779533	-0.928888	0.851365
TSC22D4	2.3743	1.40213	-0.759882	0.851365
SAFB2	2.17875	1.29051	-0.755556	0.8512
EWSR1	2.15667	1.27735	-0.755645	0.851036
RCN2	1.77453	1.01006	-0.812991	0.850378
IKBKG	2.1115	1.25657	-0.748779	0.850214
PPIF	0.727808	1.39959	0.943374	0.850214
SEC24B	0.645933	1.28958	0.997444	0.850049
FAM168A	0.789378	0.3	-1.39575	0.849227
GBE1	0.512792	1.11007	1.11421	0.849227
GCSH	2.10686	1.26017	-0.741476	0.849227
LAMTOR1	0.3	0.789313	1.39563	0.849227
LBH	0.794131	0.3	-1.40441	0.849227
LRRFIP2	2.21547	1.33447	-0.73135	0.849227
DFFA	2.25154	1.37022	-0.716503	0.848898
GNL1	0.3	0.785268	1.38822	0.848898
LUC7L	1.8966	1.12535	-0.753036	0.848898
PRRC2C	1.6819	0.959358	-0.809955	0.848898
SLC16A3	0.3	0.786424	1.39034	0.848898
THYN1	0.3	0.78879	1.39468	0.848898
YTHDF2	1.5126	0.837201	-0.853382	0.848898
FDXR	0.738305	1.38685	0.909525	0.84857
OPA1	0.744198	1.39875	0.91038	0.84857
CHMP4C	2.21356	1.35375	-0.70941	0.848241
CWC15	2.12588	1.2868	-0.72427	0.848241
CLNS1A	2.0803	1.26588	-0.716645	0.847747
SPAG7	2.03203	1.23693	-0.716156	0.847583
PACS1	0.509505	1.08934	1.09629	0.84709
SERBP1	1.99408	1.21067	-0.719917	0.84709
DNMT1	1.17673	0.581439	-1.01708	0.846925
DNAJB2	1.37058	0.738125	-0.892847	0.846761
TIMM50	0.51507	1.09583	1.08919	0.846761
FSTL1	1.3128	0.696876	-0.913673	0.846432
CCDC9	2.50437	1.57849	-0.6659	0.846268
DSTN	0.3	0.7834	1.38479	0.846268
GINS4	0.781696	0.3	-1.38165	0.846268
MYO6	0.3	0.779342	1.37729	0.846268
SRSF10	0.3	0.7792	1.37703	0.846268
TACC1	1.642	0.962201	-0.771044	0.846268
TNIP1	0.3	0.781441	1.38117	0.846268
URI1	0.3	0.783152	1.38433	0.846268
YAP1	2.4707	1.5538	-0.669122	0.846268
DAG1	1.96962	1.21096	-0.701767	0.845939
PDCL3	0.3	0.776257	1.37157	0.845939
MRPL41	0.61215	1.20847	0.981225	0.845774
CDV3	2.26721	1.42903	-0.665878	0.845446
FAM192A	1.67576	0.996625	-0.749688	0.845446
SZRD1	1.82331	1.10544	-0.721936	0.845446
BAG3	1.92737	1.18501	-0.701737	0.845117
CHCHD3	1.4784	0.840856	-0.814104	0.845117
HEXIM1	1.92936	1.19097	-0.69599	0.845117
PFKL	0.597868	1.18316	0.984745	0.844952
DYNC1LI1	0.71123	1.31739	0.889291	0.844788
PDCD5	2.15569	1.35545	-0.66938	0.844788
TXLNA	1.71858	1.02847	-0.74072	0.844623
EIF4B	2.12318	1.33592	-0.668394	0.844295
CCDC50	1.81286	1.10936	-0.708548	0.843966
PPP1R14B	2.11614	1.33931	-0.659948	0.843966
EEF1D	1.64351	0.985994	-0.73713	0.843801
BOD1L1	1.74482	1.06661	-0.71005	0.843473
CLIP1	1.54235	0.915364	-0.752711	0.842979
PFDN4	1.84267	1.14497	-0.686484	0.84265
CMBL	0.3	0.768934	1.3579	0.841993
CREBBP	0.771574	0.3	-1.36284	0.841993
PGP	0.3	0.77118	1.3621	0.841993
PTPMT1	0.3	0.771319	1.36236	0.841993
SRSF9	2.43237	1.57586	-0.626225	0.841993
TIMM9	0.3	0.769042	1.3581	0.841993
TMPO	0.3	0.770518	1.36087	0.841993
C14orf166	0.568585	1.12483	0.984262	0.8415
CCDC124	1.90708	1.20812	-0.658596	0.8415
CDC42EP4	2.24559	1.44673	-0.634302	0.8415
BIN1	1.61381	0.981863	-0.716878	0.841335
LSM1	0.3	0.766911	1.3541	0.841171
PGM3	0.3	0.766941	1.35415	0.841171
TCEAL4	1.8595	1.17704	-0.659747	0.841006
XPOT	0.766492	1.35031	0.816952	0.841006
AKAP2	1.83436	1.16376	-0.656475	0.840842
TPP1	1.23563	1.94142	0.651866	0.840842
PSAP	1.7682	1.10758	-0.674864	0.840677
SAFB	1.71889	1.07382	-0.678721	0.840513
PKIA	1.36492	2.11009	0.628491	0.840349
HNRNPDL	1.53656	0.930857	-0.72307	0.839855
NDUFV3	2.08567	1.34639	-0.631412	0.839855
SMNDC1	1.88816	1.20376	-0.649433	0.839855
HIST1H1C	1.8429	1.17504	-0.649268	0.839691
KRI1	0.575822	1.12304	0.963718	0.839691
FAHD2A	0.3	0.760404	1.3418	0.839526
NME1-NME2	0.3	0.757151	1.33562	0.839526
NOP14	0.3	0.758502	1.33819	0.839526
SUPT5H	0.3	0.759621	1.34032	0.839526
VAMP8	0.3	0.76062	1.34221	0.839526
YBX1	1.70314	1.06943	-0.671354	0.838869
SDC4	1.76912	1.12507	-0.653022	0.838211
HSBP1	1.75185	1.12577	-0.63796	0.837225
IPO9	0.532088	1.06103	0.995727	0.837225
NDUFAF2	0.711684	1.26587	0.830822	0.837225
ALYREF	1.80047	1.15996	-0.634295	0.836896
CAPRIN1	1.43731	0.864632	-0.733219	0.836731
NAT10	0.3	0.752824	1.32735	0.836402
PES1	0.489766	1.01049	1.0449	0.836238
E2F4	0.748659	0.3	-1.31935	0.836074
ECH1	0.3	0.751323	1.32447	0.836074
GALE	0.3	0.748781	1.31958	0.836074
RBX1	0.3	0.749168	1.32033	0.836074
RPL14	0.3	0.748372	1.31879	0.836074
AGRN	1.84741	1.20505	-0.616412	0.835745
CTTN	2.14939	1.41996	-0.598075	0.83558
ARFGAP2	1.36315	0.812024	-0.747356	0.835252
EIF1	1.79049	1.16253	-0.62309	0.835252
PFDN2	1.7365	1.12447	-0.626933	0.835252
PGAM5	0.526903	1.04354	0.985878	0.835087
PTMA	1.30166	0.759268	-0.777667	0.834429
SAMHD1	1.46718	0.902706	-0.70072	0.834429
ATP6V0D1	0.3	0.743528	1.30942	0.834101
BRK1	0.3	0.742958	1.30832	0.834101
BROX	0.3	0.743261	1.30891	0.834101
COPS2	0.3	0.7435	1.30937	0.834101
PPA2	0.3	0.744742	1.31178	0.834101
PPP1R9B	0.3	0.743225	1.30884	0.834101
SNAPIN	0.3	0.741807	1.30608	0.834101
WASL	0.3	0.742817	1.30804	0.834101
CEP170	1.46195	0.903276	-0.694652	0.833772
GOLGA3	1.65493	1.0684	-0.631324	0.833772
CTAGE5	0.3	0.740619	1.30377	0.833607
JUND	0.737807	0.3	-1.29828	0.833607
POLE3	0.737447	0.3	-1.29758	0.833607
TOLLIP	0.737296	0.3	-1.29728	0.833607
CHTOP	1.86393	1.22615	-0.604212	0.833443
GRIPAP1	1.58863	1.01505	-0.646235	0.833443
PQBP1	1.8858	1.24548	-0.598478	0.833443
GOLGA5	1.10901	0.591735	-0.906251	0.833279
CARS2	0.3	0.735124	1.29302	0.833114
EIF4H	1.62672	1.05127	-0.629836	0.833114
SUPT6H	0.736057	0.3	-1.29485	0.833114
CLTB	1.83321	1.20614	-0.603968	0.83295
PTGFRN	1.93403	1.28704	-0.587557	0.832292
SERPINB1	1.03333	1.60255	0.633068	0.832292
CASK	0.648455	1.1709	0.852538	0.832128
IFI35	0.645983	1.16242	0.847565	0.832128
DOHH	1.46897	0.920894	-0.673701	0.831963
VDAC2	1.63697	2.43789	0.574607	0.831963
TBC1D10B	1.08839	0.577095	-0.915313	0.831799
TERF2IP	1.80382	1.19338	-0.596003	0.831799
PPP1R7	0.516247	1.01255	0.971861	0.831634
LRRFIP1	1.7122	1.12286	-0.608682	0.83147
MAPK1IP1L	2.04346	1.36835	-0.578573	0.83147
PRKAR1A	0.601304	1.11216	0.887191	0.830977
THOC2	0.3	0.733594	1.29002	0.830977
UPF2	0.3	0.733574	1.28998	0.830977
HIST1H1B	1.68535	1.10163	-0.613401	0.830812
AAK1	0.434511	0.918239	1.07948	0.830648
RPS21	1.54263	0.988902	-0.641489	0.830648
NOLC1	1.47572	0.932254	-0.662627	0.830319
SYAP1	1.16952	0.658445	-0.828782	0.830319
DLG1	0.500926	0.987836	0.979672	0.82999
GNPNAT1	0.68006	1.19444	0.812595	0.829826
RAB8A	0.3	0.725971	1.27495	0.829826
NQO1	0.680363	1.18844	0.804688	0.829661
PDXK	0.693248	1.20573	0.798462	0.829661
SON	1.48305	0.946522	-0.647858	0.829661
RAVER1	1.22894	0.716636	-0.778097	0.829332
TRA2B	0.720164	1.23436	0.77737	0.829332
HMGN2	2.25125	1.52452	-0.562365	0.829168
INPPL1	1.14608	0.642659	-0.834578	0.829168
SRRM2	1.34216	0.817571	-0.715136	0.829168
MFAP1	1.7934	1.1913	-0.590156	0.829004
PTGES2	1.02461	0.538742	-0.927415	0.829004
UBQLN1	1.60366	1.04788	-0.613893	0.829004
BRD4	1.16721	0.669395	-0.802137	0.82851
BTF3L4	1.90356	1.27919	-0.57347	0.82851
MRPS36	1.81191	1.21079	-0.581564	0.828346
PFDN6	1.82538	1.22277	-0.578048	0.828346
ISCA2	2.04237	1.39016	-0.555	0.828017
UBQLN2	1.72393	1.1435	-0.592245	0.828017
PABPN1	1.59578	1.04779	-0.606912	0.827853
GPRIN1	0.3	0.721795	1.26663	0.827524
NCOA6	0.722875	0.3	-1.26878	0.827524
NUP35	0.3	0.723835	1.2707	0.827524
SCFD1	0.3	0.722285	1.26761	0.827524
SRP54	0.737731	1.24267	0.752272	0.827524
ADAM17	1.50468	0.973805	-0.627755	0.827031
NASP	1.4992	0.970069	-0.628035	0.827031
NCAPG	0.3	0.719048	1.26113	0.827031
RFC4	0.716463	0.3	-1.25593	0.827031
RTF1	0.3	0.717621	1.25826	0.827031
LUZP1	1.56694	1.02669	-0.609945	0.826537
RABL6	1.17392	0.687162	-0.772615	0.826208
TPD52	2.82534	1.94114	-0.541517	0.826044
CLIP2	1.39275	0.879182	-0.663698	0.82588
PDAP1	1.9976	1.36107	-0.553521	0.825715
C11orf84	0.947957	0.476477	-0.992414	0.825551
SUCLG2	0.944514	1.46574	0.633983	0.825551
NUP62	1.86862	1.26459	-0.563301	0.825222
PAWR	1.30494	0.806364	-0.694476	0.825222
WIPF2	1.3445	0.841525	-0.675992	0.825222
EEF1B2	1.74186	1.17137	-0.572425	0.825058
GNAI2	0.638759	1.11979	0.809881	0.824893
RPL21	0.629249	1.10462	0.811847	0.824893
STX3	0.97652	0.503082	-0.956855	0.824893
ALDH3A2	0.475945	0.939503	0.981102	0.824235
TXNDC12	1.57185	1.03937	-0.59675	0.824235
PRKAA1	0.3	0.71169	1.24629	0.824071
SUCLG1	0.3	0.711754	1.24642	0.824071
TMED10	0.713215	0.3	-1.24938	0.824071
FDX1	2.15171	1.48383	-0.536153	0.823907
DR1	1.88214	1.28174	-0.554267	0.823413
ATXN2	0.3	0.706519	1.23577	0.823249
BLOC1S2	0.3	0.710997	1.24488	0.823249
CLUH	0.3	0.706954	1.23665	0.823249
CTBP2	0.3	0.709566	1.24197	0.823249
EIF2AK2	0.709992	0.3	-1.24284	0.823249
LANCL1	0.3	0.707115	1.23698	0.823249
PLXNB2	1.34352	0.850777	-0.659162	0.823249
PSMB8	0.3	0.708173	1.23914	0.823249
RBM5	0.3	0.709798	1.24245	0.823249
SH3BGRL3	1.84332	1.25917	-0.549827	0.822756
BLVRA	0.548692	1.0077	0.876991	0.822262
UNC45A	0.548883	1.00987	0.879597	0.822262
MSH2	0.471605	0.924841	0.971625	0.821934
NELFE	1.7179	1.16548	-0.559719	0.821769
RPS28	1.3743	0.887715	-0.630525	0.821769
NCL	1.45162	0.953158	-0.606872	0.82144
UBQLN4	1.50155	0.989318	-0.601944	0.82144
DAB2	1.07122	0.61495	-0.800715	0.821111
C1QBP	1.87496	1.28744	-0.542362	0.820947
PDCD11	0.626414	1.08474	0.792156	0.820947
SDSL	0.712715	1.18404	0.73232	0.820783
TIMM13	2.11902	1.47051	-0.527079	0.820783
DNAJC10	0.512424	0.96348	0.910917	0.820618
TTLL12	1.3636	0.883641	-0.625893	0.820289
C19orf25	2.01852	1.39548	-0.53253	0.819796
OXCT1	0.56848	1.01637	0.838241	0.819796
PRKDC	0.780343	1.25168	0.681688	0.819632
C19orf66	1.26396	0.795761	-0.667541	0.819467
EIF4EBP1	1.5004	0.997606	-0.588805	0.819138
MAP4	1.69842	1.16195	-0.547646	0.819138
RABEP1	1.78672	1.22928	-0.539505	0.818974
SQSTM1	1.23678	1.79661	0.538685	0.818974
CHP1	0.762467	1.21819	0.675995	0.818645
FILIP1L	1.23335	0.768992	-0.681538	0.818645
AP3S1	0.3	0.704797	1.23225	0.818481
HMG20A	0.3	0.702431	1.22739	0.818481
LZIC	2.19142	1.52842	-0.519831	0.818481
NHLRC2	0.3	0.704029	1.23067	0.818481
NLE1	0.3	0.70441	1.23145	0.818481
ENG	1.92906	1.33938	-0.526334	0.818152
CHMP5	1.65915	1.1306	-0.553358	0.817988
MECP2	1.68648	1.15345	-0.548059	0.817988
PIN4	0.594879	1.03894	0.804446	0.817823
ACIN1	1.41697	0.932441	-0.603722	0.817659
CES2	0.3	0.700958	1.22437	0.817659
DHCR7	0.3	0.699354	1.22106	0.817659
LYPLA1	0.3	0.697064	1.21633	0.817659
NME3	0.3	0.698944	1.22021	0.817659
OCIAD1	0.601304	1.0432	0.794842	0.817659
AKT1S1	1.46812	0.982964	-0.578763	0.817494
CAB39	0.3	0.695078	1.21221	0.817494
NUP43	0.3	0.696418	1.21499	0.817494
UQCRB	1.16987	0.7157	-0.708915	0.817494
PPP1CA	0.72852	1.17851	0.693923	0.816672
NDE1	1.32558	0.861072	-0.622418	0.816179
PPHLN1	1.70551	1.177	-0.535085	0.81585
RPLP2	1.70685	1.17748	-0.535642	0.81585
SCAF11	1.92168	1.34293	-0.516984	0.81585
ARF5	0.595315	1.02934	0.789993	0.815686
NDUFA13	1.1853	0.746139	-0.667739	0.815357
RAB10	0.623216	1.05422	0.758377	0.815357
PVR	1.18314	0.747541	-0.6624	0.815192
RBM3	1.07466	0.646685	-0.73274	0.814864
EIF1AD	0.3	0.691911	1.20562	0.81437
LRBA	0.3	0.69378	1.20952	0.81437
TBL1XR1	0.3	0.692352	1.20654	0.81437
TIA1	0.3	0.694105	1.21019	0.81437
TPM4	1.50204	1.01792	-0.561302	0.814206
RRS1	1.56017	1.06671	-0.548535	0.814041
MRPL40	0.68693	0.3	-1.1952	0.813877
PPIC	0.3	0.688068	1.19759	0.813877
TRNT1	0.705364	1.13729	0.689154	0.813877
CC2D1A	0.685464	0.3	-1.19212	0.813548
EML3	0.3	0.685831	1.19289	0.813548
FIS1	1.17545	0.741674	-0.664357	0.813548
NANS	0.3	0.686383	1.19405	0.813548
WBP11	1.36919	0.907236	-0.593769	0.813548
SUMO2	1.59957	1.10257	-0.53682	0.813055
DBN1	1.31695	0.869139	-0.599538	0.81289
PRRC2B	1.32819	0.87424	-0.603357	0.81289
HLA-B	0.993825	1.46811	0.5629	0.812562
CAPN2	0.662146	1.0775	0.702462	0.812397
PCNP	2.61435	1.86317	-0.488698	0.812397
DYNC1H1	0.711654	1.13228	0.669986	0.81174
HMGA1	2.13741	1.51848	-0.493233	0.811082
SEC16A	1.53913	1.06085	-0.536898	0.811082
ACADM	0.567502	0.979081	0.786803	0.810917
C12orf10	0.567432	0.978885	0.786692	0.810917
SF3B2	1.2386	0.813342	-0.606776	0.810917
SOD2	2.91249	4.06954	0.482613	0.810917
TACC2	0.988546	0.576658	-0.777594	0.810917
QRICH1	0.982045	0.574088	-0.774516	0.810753
HUWE1	0.593931	1.00152	0.753819	0.810424
RPL29	1.91061	1.35287	-0.498009	0.81026
TRAPPC3	0.614857	1.02434	0.736372	0.81026
CIRBP	1.25388	0.826622	-0.6011	0.810095
PSMA6	0.62879	1.03869	0.724111	0.810095
BCL9L	1.61639	1.12275	-0.525746	0.809767
DBNL	1.63662	1.13881	-0.523196	0.809767
ARHGEF11	0.3	0.68051	1.18165	0.809273
EFCAB14	0.679964	0.3	-1.1805	0.809273
ERAP1	0.675784	1.08493	0.682973	0.809273
GFPT2	0.3	0.683943	1.18891	0.809273
HIST3H2BB	0.684874	0.3	-1.19088	0.809273
KIAA1143	0.3	0.682328	1.1855	0.809273
MLLT11	0.67848	0.3	-1.17734	0.809273
MNAT1	0.3	0.679622	1.17977	0.809273
PPAT	0.3	0.680223	1.18104	0.809273
PSMG1	0.684685	0.3	-1.19048	0.809273
RRP1B	1.08653	0.674576	-0.687672	0.809273
GTF2F1	1.37645	0.94144	-0.548008	0.808451
LRPAP1	1.72968	1.21539	-0.50909	0.808451
CAST	2.16138	1.54981	-0.479862	0.808287
PLAA	0.470102	0.867255	0.883481	0.807958
ZC3H18	1.59516	1.11344	-0.518671	0.807793
ATP5D	2.10594	1.51124	-0.478726	0.807629
NAP1L1	1.43589	0.989102	-0.537751	0.807629
PPP1R12A	1.4563	1.00391	-0.536682	0.807629
S100A6	0.982572	1.43236	0.543755	0.807629
RCN1	2.06497	1.48162	-0.478948	0.8073
TIAL1	0.529997	0.927075	0.806702	0.806971
GOLGA2	1.29587	0.874941	-0.566667	0.806807
ADSL	0.638467	1.03573	0.697966	0.805492
RNMT	0.450084	0.844408	0.907746	0.805492
TKT	0.643527	1.04399	0.69804	0.805492
SRSF2	1.96522	1.41198	-0.476963	0.805163
RIN1	0.3	0.674373	1.16858	0.80467
RPL30	0.672931	0.3	-1.1655	0.80467
SRGAP2	0.3	0.674978	1.16988	0.80467
ABHD12	0.3	0.670551	1.16039	0.804341
DCTN3	0.3	0.67159	1.16262	0.804341
MAPK14	0.3	0.669891	1.15896	0.804341
NUMA1	0.3	0.66934	1.15778	0.804341
SSR4	0.3	0.669486	1.15809	0.804341
TRAFD1	0.671409	0.3	-1.16223	0.804341
FUS	1.59248	1.12001	-0.507758	0.804176
ZPR1	1.63531	1.15783	-0.498148	0.804176
CETN2	2.1503	1.55721	-0.465569	0.804012
ENDOD1	0.3	0.66522	1.14887	0.804012
ESD	0.3	0.667706	1.15425	0.804012
GOLM1	0.3	0.665554	1.14959	0.804012
GOLT1B	0.3	0.667893	1.15465	0.804012
IGF2BP1	0.3	0.665554	1.14959	0.804012
MIER1	0.3	0.665767	1.15005	0.804012
SLC39A10	1.5426	1.08189	-0.511816	0.803683
FAM50A	1.44056	1.00472	-0.519834	0.803519
H2AFY	1.02453	1.46799	0.518882	0.803519
LNPEP	0.757423	1.1622	0.617689	0.803519
TFAM	1.46697	1.02295	-0.520096	0.803519
SAP30BP	0.997688	0.610024	-0.709722	0.802861
ARPC5L	0.635814	1.02109	0.683435	0.802203
TIGAR	0.628194	1.01359	0.690188	0.802203
SLC1A5	1.30174	0.894429	-0.541398	0.801874
CLTA	1.75699	1.26352	-0.475662	0.801381
RAB11FIP1	1.11124	0.720347	-0.625405	0.801217
NENF	2.46416	1.79187	-0.459632	0.800723
PFDN5	1.40518	0.982617	-0.516049	0.800723
SLAIN2	1.46821	1.03426	-0.505449	0.800559
EIF3D	0.487906	0.868387	0.831733	0.800395
PRDX2	0.870789	1.27219	0.546914	0.800395
OPTN	1.59362	1.13465	-0.490057	0.80023
ATP5J	2.23274	1.62339	-0.459805	0.799901
NPM1	1.15586	0.762253	-0.600619	0.799901
CUL2	0.3	0.663632	1.14542	0.799573
LSS	0.3	0.664525	1.14736	0.799573
PELP1	0.3	0.661436	1.14064	0.799573
CC2D1B	0.3	0.658001	1.13313	0.799408
LRRC40	0.3	0.656652	1.13017	0.799408
SARNP	1.85368	1.3421	-0.465893	0.799408
SCOC	0.3	0.657187	1.13134	0.799408
SNX27	0.3	0.656273	1.12933	0.799408
UBE2Z	0.3	0.656611	1.13008	0.799408
NF2	0.796566	1.19116	0.580502	0.799244
DCBLD2	1.3506	0.944019	-0.516707	0.799079
G6PD	0.601718	0.986713	0.713544	0.799079
HEBP2	1.65697	1.18555	-0.482991	0.798915
SH3KBP1	1.30134	0.897852	-0.535447	0.79875
AKAP12	1.08629	0.710067	-0.613383	0.796777
ALDH4A1	0.3	0.653428	1.12307	0.796284
PUS1	0.3	0.654078	1.1245	0.796284
SAP18	0.653921	0.3	-1.12415	0.796284
CBX3	1.33003	0.925841	-0.522619	0.79612
SH3GLB1	0.570415	0.943143	0.725464	0.79612
PSMD9	0.973045	0.600126	-0.697241	0.795955
MRPL19	0.3	0.646229	1.10708	0.795791
MRPL43	0.3	0.647958	1.11094	0.795791
NCS1	1.66698	1.20111	-0.472873	0.795791
RBM10	0.3	0.647711	1.11039	0.795791
RTCA	0.3	0.646771	1.10829	0.795791
GYG1	1.6509	1.19583	-0.465242	0.795298
ASPH	0.634778	1.00373	0.661053	0.795133
ENAH	0.999655	0.632067	-0.661352	0.795133
RPAP3	1.00562	0.639668	-0.652687	0.794804
HNRNPAB	1.18187	0.804201	-0.555444	0.79464
HSPE1	1.78556	1.29584	-0.462497	0.794476
GADD45GIP1	1.356	0.956396	-0.503675	0.793982
CHTF8	1.72156	1.24839	-0.46365	0.792502
PYGL	0.99976	1.40093	0.486731	0.792502
GRPEL1	1.52415	1.10067	-0.469621	0.792174
STMN1	1.5209	1.1012	-0.465854	0.792174
CCDC6	0.785034	1.15385	0.555633	0.792009
LSM3	1.93518	1.41203	-0.454697	0.792009
EGFR	1.4095	1.01397	-0.475167	0.791352
RFC2	0.3	0.643194	1.10029	0.791352
NDUFS1	0.3	0.639333	1.0916	0.791023
PPM1A	0.640725	0.3	-1.09474	0.791023
RBM7	0.3	0.636855	1.086	0.791023
BUB3	0.623126	0.982986	0.657646	0.790858
RPL38	0.658218	1.02274	0.635806	0.790529
CARHSP1	2.02337	1.49642	-0.435242	0.790365
DCTN2	1.37126	0.980028	-0.484602	0.789543
RBM8A	1.38897	0.994195	-0.482417	0.789543
SARS	0.834491	1.20483	0.529858	0.789543
TPD52L1	1.11019	1.53106	0.463723	0.789543
CDH13	1.96438	1.45283	-0.435207	0.789378
CDCP1	1.67957	2.25646	0.425974	0.788885
IARS	0.711668	1.07275	0.592031	0.788721
PFN2	0.561252	0.915256	0.705527	0.788721
PHB2	1.39669	1.88853	0.435247	0.788556
PTGES3	1.4421	1.0438	-0.466327	0.788392
RAD23B	1.6534	1.2091	-0.451507	0.788228
TP53BP1	0.944387	0.592081	-0.673583	0.787899
LTV1	1.61825	1.18511	-0.449409	0.787405
ZC3H15	1.24783	0.882593	-0.4996	0.787405
COX4I1	2.1349	1.58006	-0.43419	0.787241
DEK	1.40116	1.01075	-0.471193	0.786912
PTPN12	1.41538	1.02294	-0.468466	0.786912
SNW1	1.72183	1.26666	-0.442913	0.786748
PDHA1	0.678205	1.02472	0.595432	0.786255
CSTF2	1.28744	0.917642	-0.488497	0.785926
NCSTN	1.15657	0.801364	-0.529326	0.785926
TPBG	0.633045	0.3	-1.07735	0.785926
UTP14A	1.45592	1.05973	-0.458236	0.785926
FUBP3	0.3	0.631417	1.07363	0.785761
PMPCA	0.3	0.631186	1.0731	0.785761
PPP4R2	0.628973	0.3	-1.06804	0.785761
CASP1	1.19143	0.832268	-0.517573	0.785597
COPS8	0.627145	0.3	-1.06384	0.785268
FNTA	0.3	0.626644	1.06268	0.785268
ACACA	0.461371	0.805886	0.804648	0.785104
SMARCA5	1.07101	0.725765	-0.561394	0.785104
STIM1	1.07913	0.732147	-0.559657	0.785104
CAT	0.933158	1.30551	0.484422	0.784939
HSD17B4	0.946665	1.31687	0.476192	0.784939
LAMC1	1.22108	0.858421	-0.508405	0.78461
MRPL49	0.841917	0.501074	-0.748654	0.78461
NOL3	2.57041	1.91551	-0.424269	0.78461
TPT1	1.42425	1.03825	-0.456048	0.784446
AMPD2	1.21083	0.855799	-0.500648	0.783953
RPL10	0.555877	0.896452	0.689461	0.783953
IDH2	0.586898	0.925097	0.656494	0.783624
IMPA1	0.592321	0.934933	0.658483	0.783624
MCCC2	0.813746	1.16796	0.521336	0.782637
RPS9	0.816076	1.16708	0.516129	0.782637
ASNSD1	1.00859	0.664017	-0.603047	0.782473
NACA	1.7552	1.30301	-0.429787	0.782473
RBM17	1.06781	0.72508	-0.558445	0.781322
SEC13	0.712019	1.0475	0.556963	0.781322
AGFG1	1.17993	0.831457	-0.504987	0.781158
ENO2	1.11517	1.51787	0.444786	0.781158
HSD17B12	0.414354	0.740702	0.838029	0.781158
MCM4	0.857074	1.2084	0.495603	0.781158
WASF2	1.19725	0.847203	-0.498949	0.781158
PBDC1	1.60273	1.18674	-0.433536	0.780664
CARS	0.748965	1.08681	0.537127	0.7805
FAU	3.09199	2.31911	-0.414966	0.780171
RPS8	0.855926	1.20201	0.489892	0.780007
SPATS2L	1.35843	0.990348	-0.455933	0.780007
CSRP1	0.494637	0.827636	0.742625	0.779842
IDH1	0.489398	0.819076	0.742989	0.779842
BPNT1	0.3	0.620943	1.0495	0.779513
CPPED1	0.796813	1.14021	0.516987	0.779513
ECE1	2.29841	1.73283	-0.407507	0.779349
MAP7D1	1.23633	0.883357	-0.484999	0.779349
MRPL12	1.82887	1.3628	-0.424385	0.779349
PDCD4	0.892103	1.24147	0.476771	0.779349
GTPBP4	0.3	0.618735	1.04436	0.779184
NUDCD1	0.3	0.615506	1.03681	0.779184
SKIV2L2	0.616592	0.3	-1.03935	0.779184
AXL	1.13845	0.799833	-0.509297	0.778691
GSR	0.788141	1.12597	0.514649	0.778691
PCBD1	0.823089	1.16406	0.500044	0.778198
RPS27L	0.944865	0.612107	-0.626324	0.778198
ERC1	1.70691	1.27717	-0.418441	0.777869
PPL	1.6972	1.2706	-0.417643	0.777869
PPP1R18	1.32479	0.962882	-0.460333	0.77754
ZNF185	1.33143	0.967846	-0.460122	0.77754
FABP5	1.67427	1.25312	-0.418013	0.777047
NUCB1	2.01907	1.52023	-0.4094	0.776718
COPB1	0.712671	1.04557	0.552974	0.776554
LIMA1	1.03817	0.712459	-0.543162	0.776061
COPE	0.989469	1.35086	0.44915	0.775567
ANP32A	1.58261	1.1791	-0.424615	0.774416
NAGK	0.769155	1.09751	0.512889	0.774252
SPARC	1.1118	0.783364	-0.505147	0.774252
AKR1B1	1.05747	1.42302	0.428333	0.773594
ACP1	0.531563	0.851247	0.679337	0.77343
EEF1A2	0.522379	0.839625	0.684648	0.77343
ZC3H4	1.30667	0.956922	-0.449422	0.773265
FMR1	0.614339	0.3	-1.03407	0.773101
MAGOHB	0.3	0.607666	1.01832	0.772772
SCD5	0.609686	0.3	-1.0231	0.772772
SLC4A7	0.608043	0.3	-1.01921	0.772772
TYMS	0.3	0.607373	1.01762	0.772772
SLC25A3	0.614461	0.931992	0.600997	0.772279
CCDC43	1.33134	0.978834	-0.44374	0.77195
AKR1A1	0.678751	0.997792	0.555856	0.771457
CHD4	0.698498	1.02236	0.549577	0.771292
PJA2	1.00017	0.68268	-0.550959	0.771292
SNRPF	0.708061	1.03177	0.543177	0.770963
CRYZ	0.852463	1.18018	0.469297	0.770141
ETFA	0.863637	1.19445	0.467852	0.770141
THRAP3	1.17663	0.847086	-0.474075	0.770141
CTSD	0.734764	1.05493	0.52179	0.769977
AAMDC	1.56598	1.1802	-0.408037	0.769648
IK	1.30555	0.961141	-0.441833	0.769648
SRSF1	1.89827	1.44114	-0.397476	0.76899
COLGALT1	0.783056	1.1069	0.499344	0.768662
PGK1	0.787738	1.1103	0.495162	0.768662
SH3BGRL	1.80803	1.37119	-0.39899	0.768662
ACAT2	0.486037	0.794152	0.708349	0.768004
DFNA5	0.795962	1.11413	0.485144	0.768004
ETF1	0.485166	0.795935	0.714173	0.768004
PEPD	0.490623	0.802226	0.709395	0.768004
STAT6	0.794398	1.11559	0.489876	0.768004
C12orf57	1.74577	1.32341	-0.399605	0.767675
CCDC58	1.73518	1.31373	-0.40141	0.767675
BASP1	1.47408	1.10817	-0.411636	0.767182
HSPG2	1.49317	1.12129	-0.413226	0.767182
LMAN2	0.845517	0.537627	-0.653228	0.767182
GOLIM4	0.938331	0.625919	-0.584121	0.766689
LEO1	1.24175	0.906911	-0.453343	0.766689
RBMS3	0.3	0.603474	1.00833	0.766689
TIPRL	0.899044	0.587331	-0.614218	0.766689
TNKS1BP1	1.21686	0.890486	-0.450495	0.766689
UBXN1	1.22038	0.894203	-0.448659	0.766689
VTA1	0.3	0.604339	1.0104	0.766689
CRTAP	0.3	0.599438	0.998649	0.766524
DHPS	0.3	0.600735	1.00177	0.766524
WDR36	0.598914	0.3	-0.997385	0.766524
BSDC1	2.06578	1.57707	-0.38944	0.76636
FKBP2	0.597107	0.3	-0.993028	0.766031
RPL27A	0.3	0.597628	0.994284	0.766031
U2SURP	0.3	0.597073	0.992944	0.766031
SEC22B	0.660618	0.96659	0.549087	0.765866
POMP	1.24206	0.913339	-0.443511	0.765702
SP100	1.44698	1.08607	-0.413919	0.765702
TTC1	1.43779	1.08229	-0.409773	0.765702
COPS3	0.824809	1.14409	0.472072	0.765538
PFDN1	1.65959	1.25578	-0.402244	0.765373
PRKCSH	1.64539	1.25006	-0.396438	0.765373
TRMT112	0.697771	1.00534	0.526853	0.76488
RPS2	0.737146	1.04968	0.509923	0.764058
EIF5B	1.17022	0.849308	-0.462423	0.763893
HIST1H4A	0.837694	1.1548	0.463146	0.763893
TPM1	1.16061	0.841268	-0.464249	0.763893
PRDX5	0.961761	1.29168	0.425497	0.763729
SLC3A2	1.09365	0.779513	-0.488506	0.763236
GDI1	1.08926	0.778472	-0.484636	0.762907
MAP1B	1.07732	0.770428	-0.483708	0.762907
DARS	1.03895	1.37998	0.409522	0.762578
TUBB4A	1.27751	1.67817	0.393555	0.762414
SH3GL1	1.20106	0.87756	-0.45274	0.762249
CPD	1.94027	1.49104	-0.37994	0.761592
HDGF	1.93812	1.48692	-0.382331	0.761592
PGM1	0.890214	1.20708	0.439297	0.761592
MICAL3	0.801491	0.506024	-0.663481	0.761427
RPL35	1.09702	0.789273	-0.47499	0.761263
SUMF2	0.811752	1.12135	0.466123	0.761263
AASDHPPT	0.917026	0.613822	-0.579143	0.761098
NT5C2	0.3	0.594919	0.987731	0.761098
ESYT2	0.3	0.590412	0.97676	0.760934
KNOP1	0.3	0.591852	0.980275	0.760934
PTRHD1	0.3	0.592909	0.982848	0.760934
MCTS1	0.3	0.586643	0.967521	0.760769
PDXDC1	0.3	0.587139	0.96874	0.760769
STT3A	0.585996	0.3	-0.965928	0.760769
WDR75	0.3	0.588443	0.971939	0.760769
UTRN	0.3	0.585388	0.964432	0.760605
AHCTF1	1.15006	0.835755	-0.460562	0.759619
CD2AP	0.980442	0.683856	-0.519741	0.759619
EEA1	1.56307	1.19007	-0.39333	0.759619
SGTA	1.33066	0.998743	-0.413953	0.759454
CAV1	3.65257	2.82396	-0.371191	0.759125
PLEC	0.731319	1.03541	0.501629	0.758961
DSG2	1.72901	1.33163	-0.376756	0.758796
FUBP1	1.48981	1.13383	-0.393926	0.758796
RPL7	0.82368	1.12901	0.454903	0.758139
LAMP1	1.14756	1.50245	0.388744	0.757481
PTGIS	0.452417	0.745549	0.72065	0.757317
EHBP1L1	0.783139	0.490229	-0.675813	0.756823
NTMT1	0.487041	0.781106	0.681475	0.756823
PSAT1	0.3	0.583463	0.95968	0.756495
U2AF1	0.597868	0.892084	0.577352	0.75633
CBFB	0.3	0.579664	0.950254	0.756166
DAP3	0.597187	0.884739	0.567069	0.756166
KPNA1	0.799157	1.10059	0.461724	0.756001
AACS	0.3	0.576803	0.943117	0.755837
ARHGAP1	0.879685	1.18915	0.434876	0.755837
FKBP7	0.3	0.577131	0.943937	0.755837
HADHA	0.666868	0.959655	0.525114	0.755508
ALDH1B1	0.684219	0.976936	0.513806	0.755015
LDHA	0.907866	1.21312	0.418172	0.755015
MRPL50	0.677226	0.96724	0.514237	0.755015
PRDX1	0.693798	0.981871	0.501019	0.755015
PKM	0.713026	1.00292	0.492178	0.754686
RILPL1	1.40627	1.07366	-0.389333	0.754522
RPN2	0.743487	1.03743	0.480627	0.754357
GSN	1.36108	1.7601	0.370907	0.754028
DNAJC8	1.45122	1.11135	-0.384952	0.753699
SKP1	1.49197	1.14838	-0.377622	0.753699
BCLAF1	1.32854	1.0039	-0.404224	0.753535
PGLS	0.770031	1.06362	0.465992	0.753535
ENY2	1.16521	0.867123	-0.426278	0.752384
RPL34	0.503482	0.781225	0.633799	0.752384
AHNAK	0.831681	0.550238	-0.595975	0.75222
TRIP6	0.873652	0.59287	-0.559343	0.752055
TXN2	1.08763	1.415	0.379612	0.751891
TUBB3	0.605723	0.882678	0.54323	0.751726
CPOX	0.891976	1.19385	0.42054	0.751562
OGDH	0.909365	1.21361	0.416375	0.751562
ATXN2L	1.06899	0.781996	-0.451022	0.751398
PPME1	1.09367	0.800972	-0.449352	0.751398
HEXA	0.811401	1.09822	0.436674	0.751069
RPS16	0.809526	1.10108	0.443771	0.751069
UGDH	0.796644	1.0844	0.44489	0.751069
CORO1B	0.655426	0.936324	0.514574	0.750904
ABRACL	0.3	0.569851	0.925621	0.750575
ARHGAP17	0.3	0.570698	0.927766	0.750575
CD99	0.3	0.571159	0.92893	0.750575
KPNA4	0.3	0.570168	0.926425	0.750575
SMARCE1	0.3	0.57219	0.931533	0.750575
TRMT61A	0.3	0.571301	0.929288	0.750575
AHCYL1	0.3	0.568515	0.922236	0.750411
CASP3	0.568445	0.3	-0.922058	0.750411
CSNK2A2	0.3	0.565904	0.915595	0.750411
MRPS9	0.3	0.566979	0.918334	0.750411
PEF1	0.566008	0.3	-0.91586	0.750411
POFUT1	0.3	0.5682	0.921437	0.750411
ZW10	0.3	0.56799	0.920904	0.750411
CKS1B	0.978212	0.700873	-0.480994	0.750247
GPI	0.704195	0.984727	0.483748	0.750247
HEATR3	0.3	0.565489	0.914538	0.750082
RPLP1	1.50454	1.16095	-0.374016	0.749753
ASNA1	0.897749	1.19509	0.412736	0.749589
SRSF7	2.00153	1.56439	-0.355504	0.749589
STAM2	0.837692	1.12597	0.426672	0.749096
BCAM	1.3611	1.04265	-0.38452	0.748931
PHLDB1	1.30517	0.998054	-0.387044	0.748931
SRSF11	1.35813	1.04008	-0.384917	0.748931
MVP	0.741733	1.01775	0.456414	0.748602
RBM42	1.034	0.752221	-0.459007	0.748602
NPC1	1.15762	0.862677	-0.42427	0.748274
MCM5	0.418601	0.689834	0.720676	0.747945
ME1	0.45656	0.726037	0.669237	0.747616
SFN	1.75869	1.37221	-0.358001	0.746958
SPATS2	0.594444	0.862258	0.536577	0.746629
ANP32E	1.18925	0.895621	-0.409092	0.746301
CDH2	1.3243	1.01602	-0.382301	0.746301
PDCD6	1.34383	1.03494	-0.376803	0.746301
SEC61A1	0.59843	0.865984	0.533156	0.746301
ACAT1	0.823177	1.10524	0.425084	0.746136
PSPC1	0.608842	0.874395	0.522218	0.746136
BTF3	2.35161	1.84454	-0.350383	0.745807
THBS1	2.38731	1.87275	-0.350223	0.745807
APRT	0.820902	1.10086	0.423343	0.745314
ATP5H	2.20978	1.72953	-0.353522	0.745314
GANAB	0.834417	1.11906	0.423448	0.745314
LEMD3	1.13239	0.848145	-0.416993	0.745314
PEA15	1.44605	1.12161	-0.366547	0.745314
QARS	0.811162	1.08641	0.421513	0.745314
XRCC5	0.828305	1.10888	0.420866	0.745314
CHMP4B	2.06163	1.6229	-0.345211	0.744821
CLTC	0.891082	1.17732	0.40188	0.744328
FAM49B	0.719537	0.986595	0.455389	0.744163
ATP2B4	0.3	0.558363	0.896242	0.743999
PIK3C2A	0.561286	0.3	-0.903773	0.743999
PON2	0.3	0.556306	0.890916	0.74367
CAPN1	0.754791	1.02783	0.445446	0.743341
PHGDH	0.745324	1.01671	0.447964	0.743341
WARS	0.734833	1.00111	0.446115	0.743341
LRRN4	1.01496	0.748456	-0.439433	0.743177
PPM1G	1.04969	0.77519	-0.437341	0.743177
RAN	0.749673	1.0177	0.440986	0.743177
CFDP1	1.87466	1.47297	-0.347899	0.742683
SLC9A3R1	1.85408	1.45337	-0.351305	0.742683
TPD52L2	1.84739	1.44915	-0.350281	0.742683
MRRF	1.0447	0.775832	-0.429266	0.741861
PDS5A	1.35178	1.72706	0.353454	0.741697
PLBD2	0.867391	1.14576	0.401553	0.741532
BCAT2	0.536518	0.794838	0.567034	0.741039
CRKL	1.23956	0.954136	-0.377562	0.74071
EIF5A	1.24714	0.956194	-0.383244	0.74071
SERPINB6	1.14995	1.47349	0.357661	0.740381
ASRGL1	0.901586	0.63752	-0.499995	0.740217
ALDH2	0.893478	1.17	0.388998	0.740053
PDLIM1	1.64938	1.29827	-0.345329	0.740053
TUFM	0.650649	0.91181	0.486854	0.740053
GOLGB1	0.928469	0.665975	-0.479385	0.739724
DENR	1.08172	0.813757	-0.410655	0.739231
CYR61	0.442564	0.18894	-1.22795	0.739066
ERCC6L	0.3	0.553975	0.884859	0.739066
GPS1	0.3	0.552804	0.881804	0.739066
NDUFA4	0.554433	0.3	-0.88605	0.739066
PALMD	0.55404	0.3	-0.885029	0.739066
PSMA2	0.701523	0.962357	0.456083	0.739066
RAB14	0.3	0.55093	0.876907	0.739066
SLC7A5	0.3	0.552414	0.880789	0.739066
SRC	0.3	0.552868	0.881974	0.739066
DCUN1D1	0.548057	0.3	-0.869365	0.738902
MOGS	0.3	0.546479	0.865204	0.738902
TUFT1	0.3	0.549936	0.874301	0.738902
CTTNBP2NL	0.987146	0.722801	-0.449665	0.738408
PAPOLA	0.963369	0.703463	-0.453614	0.738408
DDX19A	1.23622	0.953122	-0.375201	0.73808
DDAH1	1.27795	0.987484	-0.372006	0.737586
SPAG9	1.10312	0.836483	-0.399182	0.737586
TCEA1	1.13038	0.858994	-0.39609	0.737586
GSPT1	1.0073	0.748042	-0.429303	0.737257
GSTP1	0.747201	1.00427	0.426578	0.737257
MRPS34	0.793888	0.541696	-0.551452	0.7366
TIMM8A	1.88773	1.49429	-0.337191	0.7366
PRMT1	0.551524	0.799927	0.536444	0.736435
PRPS1	0.819725	0.56691	-0.532021	0.736435
YLPM1	0.823355	0.568585	-0.534139	0.736435
ATP2A2	0.913638	0.659736	-0.469733	0.735778
RELA	0.901868	0.652043	-0.467949	0.735778
APMAP	0.965949	1.24779	0.36935	0.734956
BCL2L13	0.952463	1.2342	0.373845	0.734956
NPLOC4	0.701354	0.955317	0.445836	0.734791
RBMX	1.19086	0.91624	-0.37821	0.734627
RPS14	0.784984	1.04201	0.408632	0.734627
DNTTIP2	0.991817	0.738412	-0.425648	0.733805
CLIC1	0.808871	1.06702	0.3996	0.733476
EPRS	0.821989	1.08407	0.399272	0.733476
ACSL4	0.3	0.544477	0.859909	0.732983
CDC42	0.734087	0.983438	0.421883	0.732983
RNF213	0.3	0.544135	0.859003	0.732983
EIF4G3	0.53847	0.3	-0.843904	0.732818
PRPF6	0.535475	0.3	-0.835858	0.732818
SCAMP1	0.536967	0.3	-0.839871	0.732818
SERPINB9	0.3	0.536817	0.839469	0.732818
APP	1.09769	0.839237	-0.387323	0.73216
CD44	2.10916	1.68115	-0.327217	0.731667
RPS13	0.754074	1.00426	0.413361	0.731338
ITGA2	2.00963	1.60031	-0.328571	0.731174
ZNF326	1.29236	1.00891	-0.357215	0.731174
NIT2	0.764345	1.01051	0.402786	0.730516
RPL7A	0.765472	1.01181	0.402512	0.730516
LSM14A	0.846806	0.608505	-0.476761	0.730352
ZCCHC8	1.48881	1.17821	-0.337561	0.730187
KHSRP	1.34717	1.06007	-0.345777	0.729694
TMA7	1.36467	1.07135	-0.349123	0.729694
RPL6	0.801703	1.05308	0.393474	0.729365
WDR1	0.672628	0.916716	0.446666	0.729365
MAP4K4	0.912498	0.67563	-0.433588	0.728708
ACTR3	0.70629	0.943757	0.418155	0.72805
RBM25	0.708165	0.945756	0.417383	0.72805
NUP98	1.08868	0.834558	-0.383489	0.727886
RPL3	0.828228	1.07823	0.380561	0.727886
NSFL1C	1.27342	0.998223	-0.351276	0.727557
SNAP29	1.59636	1.26624	-0.33423	0.727392
ECHDC1	0.74668	0.982271	0.395631	0.726406
RBM28	0.3	0.534971	0.834497	0.726077
STK4	0.3	0.533347	0.830113	0.726077
MRPL23	0.529075	0.3	-0.81851	0.725913
PDS5B	0.3	0.530257	0.821729	0.725913
ZFYVE16	0.3	0.525799	0.809548	0.725584
SRSF6	1.54339	1.2264	-0.33167	0.725419
ACO2	0.776108	1.01869	0.392382	0.725255
CAPNS1	0.853265	1.10419	0.371929	0.725255
PRDX3	0.856711	1.10551	0.367825	0.725255
PRPF40A	1.12529	0.870691	-0.370063	0.725255
PTK2	0.764281	1.00234	0.391195	0.725255
SURF6	1.12675	0.874396	-0.365813	0.725255
NUP214	1.26177	0.991997	-0.347037	0.724926
MYL9	1.17439	0.915392	-0.359455	0.724762
RNH1	0.909987	1.16739	0.359374	0.724762
RBM34	0.643974	0.41096	-0.648002	0.724597
MRPL13	0.56827	0.796889	0.487802	0.724104
GORASP2	1.31878	1.03931	-0.343578	0.723939
RAB6A	0.80681	1.04762	0.376815	0.723939
SUMO1	1.32854	1.04718	-0.343342	0.723939
UBE2V1	0.799134	1.04009	0.380205	0.723939
AK3	0.866544	0.640004	-0.437193	0.723117
TWF2	0.628867	0.857612	0.447569	0.723117
CNPY2	1.75699	1.40965	-0.317767	0.722789
UBA1	0.666631	0.895211	0.425339	0.722789
ATP6V1F	1.68763	1.34887	-0.323249	0.722624
FSCN1	0.669254	0.89725	0.422956	0.722295
GAPDH	0.671243	0.900718	0.42424	0.722295
MAT2B	0.669864	0.898918	0.424322	0.722295
SLIRP	0.672931	0.90049	0.420252	0.722295
TIMM44	0.664722	0.891455	0.42341	0.722295
FXN	1.11609	0.870525	-0.358496	0.722131
MPST	1.11481	0.869553	-0.358448	0.722131
HMGB2	1.66115	1.33175	-0.318855	0.721966
NOP16	1.629	1.30167	-0.323619	0.721966
SOD1	1.6357	1.30668	-0.324002	0.721966
MARS	0.959339	1.22362	0.351038	0.721802
NNMT	0.700186	0.930838	0.410792	0.72098
SYNPO	0.93396	0.700752	-0.414458	0.72098
CALU	0.981158	0.746402	-0.394532	0.719665
MDH2	0.751272	0.983939	0.389233	0.719665
IQGAP1	0.913001	1.16508	0.351737	0.7195
ITGAV	1.16263	0.913017	-0.348679	0.7195
SRSF3	1.54631	1.23974	-0.318794	0.719336
DLST	1.07925	1.35506	0.328324	0.719007
LAMB1	1.37595	1.09099	-0.334789	0.719007
COPA	0.85732	1.09797	0.356927	0.718842
MTAP	0.848269	1.09152	0.363743	0.718842
RPL31	1.06069	0.825361	-0.361912	0.718842
PYCARD	0.756103	0.98135	0.376184	0.718678
RPS15A	0.75524	0.982034	0.378838	0.718678
CSRP2	0.3	0.522689	0.800991	0.718514
NIFK	0.520617	0.3	-0.795261	0.718514
QTRT1	0.524251	0.3	-0.805297	0.718514
TMEM263	0.3	0.523804	0.804064	0.718514
CADM1	0.3	0.518134	0.788364	0.718349
CGGBP1	0.3	0.519303	0.791615	0.718349
CNOT1	0.515577	0.3	-0.781226	0.718349
WFS1	0.3	0.515123	0.779956	0.718349
NAA50	0.721305	0.50241	-0.521743	0.717363
PPP2CB	0.810074	0.588827	-0.46021	0.716869
ADSS	0.823251	0.601427	-0.452944	0.716541
ALDOA	0.800122	1.03312	0.368722	0.716541
RPS7	0.794292	1.0288	0.373219	0.716541
NDUFV2	0.632021	0.849082	0.425931	0.716376
UFM1	1.31939	1.05159	-0.327302	0.716376
HSPA4	1.19608	0.94803	-0.335314	0.716212
PSMD12	0.922248	1.16842	0.34133	0.716212
COL18A1	1.34389	1.66051	0.305218	0.715883
MDC1	1.01473	0.78954	-0.362017	0.714239
CHMP1A	1.25303	0.994918	-0.332767	0.713581
CAD	0.891422	1.12957	0.341597	0.713417
RPS11	0.911539	1.15182	0.337544	0.713417
GLRX5	0.93604	0.719788	-0.378999	0.712923
TXNL1	0.729936	0.951758	0.382825	0.712923
LAD1	1.55906	1.25652	-0.311248	0.712759
AIMP1	1.33932	1.07284	-0.320062	0.712101
EIF3J	1.37305	1.09854	-0.321802	0.712101
STX12	1.21253	0.966363	-0.327384	0.712101
TUBB4B	0.975828	1.22477	0.327817	0.712101
DNM1L	0.84359	1.07245	0.346294	0.711608
LMCD1	0.828404	1.05805	0.353003	0.711608
XPNPEP1	0.83181	1.06198	0.352433	0.711608
COX6B1	1.49589	1.21027	-0.305674	0.711444
STIP1	1.47337	1.18812	-0.310442	0.711444
PSMB4	0.76022	0.983658	0.37174	0.711279
POLR2I	0.3	0.514352	0.777793	0.710786
WDR44	0.3	0.510959	0.768244	0.710786
CBS	0.3	0.506786	0.756414	0.710622
MRPS27	0.506812	0.3	-0.756487	0.710622
PIR	0.3	0.507194	0.757575	0.710622
HNRNPH3	0.686986	0.473192	-0.537856	0.709964
MAN2B1	0.760344	0.550513	-0.465877	0.709964
MARCKS	1.32986	1.06766	-0.316829	0.709471
PRDX6	0.928443	1.16363	0.325744	0.709471
RPL23A	1.33674	1.07438	-0.315218	0.709471
TAX1BP3	1.17331	0.936086	-0.325866	0.709471
ENO1	0.611262	0.817486	0.419403	0.709306
TPP2	0.760244	0.976443	0.361073	0.709306
RPL15	0.862759	1.09188	0.339788	0.709142
GOT2	0.632598	0.842789	0.413882	0.708484
HADHB	0.665883	0.877157	0.397566	0.70832
MAPRE1	0.671068	0.883415	0.396632	0.70832
GIGYF2	1.2446	0.993845	-0.324594	0.707991
POFUT2	0.993072	1.24193	0.322619	0.707991
SDC1	1.26779	1.01834	-0.316097	0.707991
ANXA5	0.696454	0.905118	0.378079	0.707169
SLC25A5	0.685501	0.89214	0.380113	0.707169
GSTO1	0.802755	1.02532	0.353036	0.707004
PIN1	1.03288	0.809037	-0.352393	0.707004
RRBP1	1.00841	0.790104	-0.351971	0.707004
EHD2	0.889479	1.11878	0.330899	0.706347
HNRNPD	1.12573	0.894103	-0.332352	0.706347
HSPD1	0.866444	1.0917	0.333401	0.706347
P4HA1	0.906214	1.13595	0.32598	0.706347
CSTB	1.22359	0.981509	-0.318044	0.705853
SNX2	0.991427	1.23396	0.315723	0.705853
MIF	0.737348	0.950491	0.366327	0.705689
SNRNP200	1.66989	1.36449	-0.291396	0.705689
CNDP2	0.8194	1.03651	0.339088	0.70536
PYGB	0.803361	1.01863	0.342516	0.70536
RPL11	0.825094	1.04277	0.337797	0.70536
RPS20	0.818063	1.03821	0.343811	0.70536
POLR2D	1.30009	1.05069	-0.307278	0.704867
AATF	0.747243	0.958305	0.358907	0.703716
SMC4	0.742209	0.953556	0.361493	0.703716
RNPS1	1.2357	0.99719	-0.309384	0.702894
PRMT5	0.858371	1.07924	0.33034	0.702565
ZC3HAV1	1.08693	0.866762	-0.326549	0.702565
AGPS	0.496837	0.3	-0.72781	0.702072
ARFIP1	0.499846	0.3	-0.736521	0.702072
HADH	0.3	0.497899	0.73089	0.702072
PLEKHO2	0.496765	0.3	-0.7276	0.702072
SACM1L	0.495686	0.3	-0.724464	0.702072
ARPC3	0.769487	0.97911	0.347575	0.701907
ATP6V1A	0.777608	0.988921	0.346813	0.701907
HGS	0.777249	0.98991	0.348921	0.701907
UBFD1	0.756053	0.964331	0.35104	0.701907
SDE2	0.707351	0.51169	-0.467156	0.701414
YARS2	0.467561	0.668387	0.515529	0.701414
GPKOW	0.561862	0.757467	0.430968	0.701085
GSS	0.632216	0.831656	0.395569	0.700263
RPS23	0.608337	0.807117	0.407906	0.700263
RTFDC1	0.597307	0.79638	0.414984	0.700263
KRT18	1.21767	1.49113	0.29228	0.69977
CCDC86	1.47756	1.79962	0.28447	0.699605
USP10	1.09194	0.873958	-0.321254	0.699605
CS	0.686998	0.890872	0.374913	0.698454
PSMB2	0.698294	0.901644	0.368723	0.698454
HSPH1	1.03638	0.826931	-0.325717	0.698126
NSUN2	0.83898	1.05118	0.325304	0.698126
IMPDH2	0.914745	1.13181	0.307186	0.697797
OAT	0.899447	1.11494	0.309851	0.697797
SHMT2	0.922369	1.14706	0.314525	0.697797
TUBB2A	0.986162	1.2164	0.30272	0.697468
PSMB9	0.90914	0.708653	-0.359423	0.696975
TPR	1.33524	1.09482	-0.286408	0.695659
EIF4A3	0.859758	1.07127	0.317324	0.695495
PHF23	0.823455	1.03087	0.324101	0.695495
RCC2	1.05921	0.850662	-0.316333	0.695495
RSU1	0.828776	1.03502	0.320605	0.695495
ACLY	0.734566	0.933382	0.345575	0.69533
FAH	0.72895	0.931465	0.353683	0.69533
MRPL44	0.715252	0.91428	0.354184	0.69533
PSMB1	0.734991	0.938194	0.35216	0.69533
SEC31A	0.740369	0.941094	0.346095	0.69533
RPL4	0.958787	1.18004	0.299554	0.695166
IKBIP	2.73089	2.26503	-0.269841	0.694673
DPYSL2	0.881499	1.09299	0.310244	0.694015
EBNA1BP2	1.06683	0.859575	-0.311632	0.694015
IGF2BP3	0.737973	0.935297	0.341856	0.694015
NAP1L4	1.28053	1.04768	-0.289548	0.693522
NUCKS1	1.02049	1.24761	0.289903	0.693522
AKR7A2	0.779247	0.980799	0.331876	0.6927
ATP5O	0.78737	0.992219	0.333617	0.6927
CLIC4	0.757242	0.953779	0.332901	0.6927
PPIB	0.784362	0.986299	0.330506	0.6927
ATP1A1	1.50362	1.24166	-0.276175	0.692207
ALDH18A1	0.902721	1.10799	0.295597	0.691713
NPEPPS	0.900584	1.10956	0.30105	0.691713
TBCA	1.40684	1.1565	-0.282695	0.691549
HLA-A	1.21738	0.992715	-0.294323	0.691384
PDLIM2	1.22534	1.00097	-0.291774	0.691384
RABEP2	1.19287	0.975209	-0.290651	0.691384
JUP	0.790398	0.988962	0.323336	0.690398
ATG7	0.489789	0.3	-0.707199	0.689905
MRPL15	0.3	0.485886	0.695656	0.689905
MRPL47	0.3	0.490669	0.709788	0.689905
NLN	0.3	0.487427	0.700225	0.689905
SUCLA2	0.490832	0.3	-0.710266	0.689905
LUC7L2	1.70252	1.41108	-0.270872	0.68974
ACADVL	0.829338	1.0255	0.306299	0.689411
DCDC2	0.562167	0.369713	-0.604595	0.689411
FARSB	0.832108	1.03174	0.31023	0.689411
PSMA3	0.827193	1.02362	0.307387	0.689411
SNX1	1.05664	0.852961	-0.308933	0.689411
TUBB	0.83575	1.03298	0.305664	0.689411
EIF2B2	0.488181	0.675023	0.467521	0.689247
FDPS	0.50862	0.699083	0.458876	0.689247
MVD	0.470697	0.657975	0.483235	0.689247
TRIOBP	0.490298	0.683265	0.478786	0.689247
SLK	0.547551	0.742176	0.438768	0.689083
TROVE2	0.523888	0.712126	0.442875	0.689083
LTA4H	1.0785	1.31284	0.283661	0.688918
P4HB	1.3172	1.08401	-0.281099	0.688918
GLS	0.921702	1.12784	0.291189	0.688096
LASP1	1.17043	0.955854	-0.292171	0.688096
MAPK1	0.952613	1.16729	0.293206	0.688096
PALLD	1.16017	0.950798	-0.287124	0.688096
PFKP	0.634553	0.829203	0.385984	0.688096
SRA1	0.942795	1.1535	0.291008	0.688096
SCAF4	0.838601	0.64456	-0.37967	0.687767
SNAP23	0.809135	0.62112	-0.381508	0.687767
AMIGO2	1.2354	1.01692	-0.280767	0.687603
ATP5A1	1.00813	1.22418	0.280133	0.687603
ATP5B	1.01544	1.23529	0.282745	0.687603
NCEH1	0.859942	1.06096	0.303065	0.687603
VAT1	1.0081	1.2271	0.28361	0.687603
CHERP	1.55774	1.29227	-0.26954	0.687438
PMM2	0.650905	0.836235	0.361462	0.686123
CASC3	2.69926	3.24268	0.264624	0.685794
BAG2	1.46174	1.21034	-0.272281	0.685301
CORO1C	0.695966	0.885466	0.347419	0.685136
PNN	0.910597	0.715812	-0.347232	0.685136
UGP2	0.969913	1.17951	0.282265	0.685136
FKBP15	0.909211	0.719501	-0.337619	0.684479
FXR1	0.881874	0.694623	-0.344342	0.684479
GARS	0.722974	0.914234	0.338621	0.684479
STOML2	1.13156	1.36812	0.273884	0.684314
ALDH9A1	0.729638	0.915101	0.326749	0.683657
HEBP1	1.1343	1.36553	0.267655	0.682999
FTSJ3	1.10435	0.908517	-0.281617	0.682177
FAM114A1	1.27937	1.0608	-0.270279	0.681684
KIF5B	0.779548	0.969839	0.315107	0.681684
MYRF	1.32774	1.10458	-0.265475	0.681684
PDIA6	0.775779	0.969122	0.321033	0.681684
RPL27	0.767919	0.956233	0.316408	0.681684
VCAN	1.25871	1.04063	-0.274485	0.681684
PAF1	1.72215	1.43511	-0.263051	0.681355
GDI2	0.808174	1.00121	0.309009	0.68119
VAPA	0.771189	0.958243	0.313307	0.68119
PPP2R2A	0.480644	0.3	-0.680007	0.681026
FASN	0.461261	0.639955	0.472387	0.680533
HSPA1A	1.42244	1.70611	0.262339	0.680533
CTPS1	0.828798	1.02227	0.302683	0.680039
PPID	0.81896	1.01162	0.304809	0.680039
PSMD8	0.799713	0.986099	0.302251	0.680039
PSPH	0.5637	0.748219	0.408534	0.680039
SGTB	0.991114	0.80603	-0.298217	0.680039
TOMM34	1.01673	0.827655	-0.296832	0.680039
USP14	0.829476	1.0236	0.303387	0.680039
CPSF7	0.595911	0.778284	0.3852	0.679711
LIMCH1	0.753788	0.576307	-0.387322	0.679711
PPM1B	0.583013	0.764251	0.390518	0.679711
RAB11FIP5	0.790861	0.610278	-0.373958	0.679053
CRIP2	0.78954	0.614382	-0.361877	0.678066
NME1	0.65454	0.838575	0.357459	0.678066
PLS3	0.649692	0.833504	0.359435	0.678066
NCKAP1	0.851531	1.04351	0.293308	0.677738
PTMS	1.52141	1.27052	-0.259996	0.677738
STAM	1.49912	1.25053	-0.261583	0.677738
U2AF2	0.678537	0.858975	0.340188	0.676915
LDHB	0.695483	0.87512	0.331467	0.676258
RAB2A	0.69416	0.870721	0.326942	0.676258
NHP2	1.10639	0.914266	-0.27517	0.675929
PARP4	0.854491	1.04033	0.283906	0.675929
PRPF19	0.89389	1.08469	0.279112	0.675929
PSME2	0.852773	1.0379	0.283433	0.675929
SERPINH1	0.877434	1.0636	0.277596	0.675929
CBR1	1.17152	1.40564	0.262842	0.675765
GLB1	1.1267	1.34519	0.255716	0.675271
GPX1	0.917517	0.736985	-0.316099	0.674778
ME2	0.737121	0.919062	0.31826	0.674778
SSSCA1	0.91799	0.73548	-0.319792	0.674778
DDX39B	0.763355	0.945113	0.308133	0.674614
LRPPRC	0.770034	0.954404	0.309678	0.674614
NARS	0.771219	0.955786	0.309547	0.674614
DECR1	0.764517	0.943613	0.303645	0.673792
MYL6B	1.72688	1.44841	-0.253698	0.673627
AHSA1	1.0571	1.26363	0.257452	0.673134
CAPG	1.06905	1.28186	0.261912	0.673134
AP2B1	0.841061	1.02567	0.286282	0.671654
ARPC2	0.826658	1.00792	0.286018	0.671654
GNG12	0.784661	0.962379	0.294535	0.671654
PSMA1	0.81989	0.999572	0.28588	0.671654
RARS	0.937778	1.12773	0.266098	0.671654
SPR	0.830189	1.01459	0.289384	0.671654
KTN1	1.20497	1.00645	-0.259731	0.670996
VPS35	1.00623	1.2078	0.263418	0.670996
ASAP1	0.466416	0.3	-0.636654	0.670832
COASY	0.3	0.474907	0.662684	0.670832
CRELD2	0.3	0.473269	0.657698	0.670832
EHD4	0.3	0.470554	0.649398	0.670832
RPN1	1.30941	1.56026	0.252864	0.670832
SCAF8	0.465756	0.3	-0.634613	0.670832
PSMC6	0.856973	1.03764	0.275987	0.67001
RPS6	0.814449	0.992018	0.284541	0.67001
TES	0.853303	1.03317	0.275944	0.67001
TRIP12	1.03766	0.856073	-0.27753	0.67001
XRCC6	0.833076	1.01212	0.280865	0.67001
NOL6	0.582189	0.757187	0.37916	0.669845
LRRC59	0.575522	0.742997	0.368484	0.669681
CTSL	1.2483	1.48054	0.246159	0.669023
TGM2	2.32525	2.74353	0.238649	0.669023
PHB	2.04622	2.42386	0.244344	0.668695
CD63	1.92707	2.27144	0.237197	0.668366
RANBP2	0.644039	0.817239	0.34361	0.667872
DIDO1	0.830948	0.662395	-0.327068	0.667215
G3BP2	0.807692	0.640674	-0.334215	0.667215
TXNDC9	0.843587	0.672139	-0.327778	0.667215
WTAP	0.82993	0.660168	-0.330157	0.667215
CACYBP	0.995897	1.18975	0.25659	0.66705
EIF2S1	0.981059	1.17196	0.256508	0.66705
LONP1	0.961259	1.15432	0.264043	0.66705
BID	1.11053	1.32083	0.250199	0.666557
ALDH7A1	0.885681	1.0644	0.265187	0.666393
ATP6V1B2	0.88444	1.06372	0.266283	0.666393
HSD17B10	0.891377	1.07631	0.271993	0.666393
PSMC4	0.856201	1.03317	0.271061	0.666393
PUM1	1.04701	0.866453	-0.273081	0.666393
TWF1	0.867617	1.04424	0.267322	0.666393
TARDBP	0.845311	0.676732	-0.320898	0.666064
FUCA1	0.69895	0.867885	0.312316	0.665899
ARF4	0.757851	0.931646	0.297868	0.665406
CYB5R3	0.741912	0.908191	0.291748	0.663762
DIP2B	0.932591	0.760911	-0.293517	0.663762
COPB2	0.940562	1.12377	0.256751	0.662447
DDX17	0.776411	0.944244	0.282339	0.662447
HK1	0.917141	1.0962	0.257298	0.662447
PAPSS2	0.787871	0.956826	0.280298	0.662447
RPS3	0.916732	1.09594	0.257591	0.662447
TJP2	0.947652	0.779392	-0.282008	0.662447
UBAP1	1.08303	0.902153	-0.263634	0.662447
RNPEP	1.02609	1.21878	0.248281	0.66146
WNK1	1.42126	1.20245	-0.241196	0.660967
ACSL1	0.46413	0.3	-0.629565	0.659816
CUTA	0.819031	0.987562	0.269954	0.659651
NDUFS8	0.976323	0.811204	-0.267295	0.659651
PPA1	0.811197	0.979019	0.271285	0.659651
DST	0.582676	0.425969	-0.451946	0.659487
ETHE1	0.415661	0.574365	0.466562	0.659487
IFT27	0.417037	0.581034	0.478449	0.659487
TNFAIP2	0.40535	0.564903	0.478837	0.659487
ITGA5	1.34487	1.13891	-0.239816	0.658994
PTPN1	0.576902	0.738959	0.357169	0.6585
ALDOC	0.936547	1.11671	0.253832	0.657514
IRF2BP2	0.924245	1.10022	0.251447	0.657514
DDRGK1	0.788145	0.624157	-0.336552	0.65735
PGM2	1.12258	1.32407	0.238164	0.65735
FHL2	0.608068	0.764918	0.331074	0.657185
MCM2	0.625556	0.787256	0.331693	0.657185
PTGR1	0.778963	0.618296	-0.333257	0.657185
PDCD6IP	0.85412	1.02227	0.25926	0.656692
TALDO1	0.847994	1.01637	0.261307	0.656692
DPP3	0.66763	0.8249	0.30517	0.656363
HTATSF1	0.780017	0.623171	-0.323876	0.656363
MYLK	0.631791	0.790679	0.323645	0.656363
ACTB	0.710568	0.874059	0.298759	0.656034
DDX46	0.684503	0.843799	0.301842	0.656034
GOT1	0.720817	0.884572	0.295345	0.656034
MTDH	1.20204	1.01586	-0.242779	0.655212
AHCY	0.706545	0.864631	0.291304	0.654883
ATIC	0.739501	0.9029	0.288015	0.654883
SND1	0.692131	0.847521	0.292203	0.654883
DYNC1LI2	0.903301	0.745935	-0.276158	0.654061
CAND1	0.894228	1.06493	0.252045	0.652417
MTHFD1	0.897072	1.068	0.251621	0.652417
MTPN	1.03879	0.872911	-0.250994	0.652417
PAFAH1B2	0.887494	1.05567	0.25035	0.652417
TXNDC5	1.0698	0.901701	-0.246621	0.652417
YWHAZ	0.870688	1.03652	0.251525	0.652417
CAPZB	1.00611	1.18901	0.240968	0.652253
TXNDC17	1.16099	0.985353	-0.236645	0.652253
OTUB1	0.783922	0.948158	0.274417	0.651924
PCBP2	0.774758	0.934322	0.270175	0.651924
PSMA7	0.781429	0.943306	0.271611	0.651924
TNPO1	0.815161	0.980009	0.265709	0.651924
MSN	0.808896	0.9674	0.258158	0.649293
NOP2	0.943772	0.785928	-0.26404	0.649293
RPS24	0.806377	0.965978	0.260536	0.649293
TSR2	0.954933	0.799072	-0.257073	0.649293
RRM2B	1.14321	1.34504	0.234565	0.649129
STUB1	1.36654	1.16793	-0.226577	0.649129
ADAR	0.3	0.450282	0.585867	0.648635
DPF2	0.3	0.454044	0.597869	0.648635
GPD2	0.3	0.447071	0.575541	0.648635
CTSZ	0.963092	1.13431	0.236063	0.648471
FAM120A	0.956406	1.12652	0.236172	0.648471
SERPINE1	0.543662	0.398068	-0.449694	0.648471
ZYX	1.0866	0.921426	-0.237887	0.648471
PPP6R3	0.496524	0.647562	0.383154	0.648142
RBM14	2.4869	2.13018	-0.223374	0.647813
CLINT1	1.31853	1.12727	-0.226093	0.64732
EIF5	1.28251	1.09276	-0.230987	0.64732
TSTA3	0.566415	0.720521	0.34718	0.646991
PSMF1	0.70433	0.554924	-0.343961	0.646662
IGF2BP2	0.814048	0.971221	0.254686	0.646005
SRRT	1.03463	0.872345	-0.246137	0.646005
SORD	0.766713	0.621387	-0.303195	0.645676
ANXA6	1.02902	1.20651	0.229562	0.644854
ARFGAP1	0.699282	0.852754	0.286255	0.644854
HEATR1	0.67429	0.822812	0.287192	0.644854
PGAM1	0.676094	0.827053	0.290755	0.644854
TMOD3	1.83872	1.57572	-0.222683	0.644854
USO1	1.21814	1.03725	-0.231919	0.644854
EPS15	0.714882	0.868406	0.280664	0.644196
ARHGAP18	0.907972	0.755253	-0.265688	0.643045
EHD1	0.88441	1.04445	0.23996	0.642881
LARP1	1.00122	0.845168	-0.244443	0.642881
PPP1R13L	0.893421	1.0575	0.243246	0.642881
PROCR	1.08876	0.924002	-0.236725	0.642881
PSMD13	0.899643	1.06007	0.23673	0.642881
UBE2L3	0.884068	1.0468	0.243755	0.642881
ADH5	1.17482	1.00296	-0.228175	0.641894
COL4A2	1.13442	0.965894	-0.232019	0.641894
S100A13	1.17077	0.999856	-0.227667	0.641894
TAF15	0.97025	1.14181	0.2349	0.641894
CAP1	0.764624	0.918322	0.26425	0.640908
COTL1	0.76896	0.919094	0.257305	0.640908
NUP153	0.903666	0.754578	-0.26012	0.640908
NUTF2	0.724333	0.870021	0.264397	0.640908
CCS	1.29787	1.11122	-0.224	0.640414
ACOT7	0.785739	0.935349	0.251455	0.638935
AIFM1	0.782241	0.928906	0.247919	0.638935
NMT1	0.766223	0.914201	0.254747	0.638935
SLC25A24	0.776473	0.925638	0.253513	0.638935
SMTN	0.786789	0.936406	0.251159	0.638935
AP2A1	0.842608	0.99593	0.241181	0.636633
DHX9	0.83258	0.984493	0.241792	0.636633
PSMA4	0.837771	0.988517	0.23871	0.636633
SF3B1	0.960781	0.811699	-0.243261	0.636633
UMPS	0.856765	1.00991	0.237254	0.636633
EPN1	1.15028	0.985205	-0.223491	0.635646
BCL7C	0.3	0.442346	0.560214	0.635482
CTBP1	0.3	0.444742	0.568006	0.635482
PREP	0.3	0.439151	0.549755	0.635482
GMDS	0.3	0.435274	0.536962	0.635317
ASNS	0.460227	0.601929	0.387248	0.634988
TJP1	0.764304	0.622003	-0.297226	0.634166
NSDHL	0.821693	0.677888	-0.277552	0.633673
PSMC1	0.669112	0.809833	0.275375	0.633673
TSN	0.670436	0.81492	0.281559	0.633673
AARS	0.681853	0.824326	0.273755	0.632851
SMS	0.681451	0.820579	0.268033	0.632851
FLOT2	1.41279	1.22134	-0.210083	0.632193
CCAR2	0.84588	0.992644	0.230823	0.6317
EPB41L2	1.03475	0.882733	-0.229227	0.6317
FKBP3	1.14059	0.976543	-0.224021	0.6317
TRAP1	0.855352	1.00086	0.226645	0.6317
UBXN7	1.02186	0.87363	-0.226102	0.6317
MRPS23	0.848304	0.710651	-0.25544	0.631371
VARS	0.743305	0.887038	0.255041	0.631371
SVIL	1.32357	1.14137	-0.213666	0.630549
ERGIC1	0.750925	0.895668	0.254294	0.629891
RHEB	0.75157	0.890818	0.245223	0.629891
STAU1	0.860701	0.724381	-0.248763	0.629891
UNC13D	0.719178	0.856986	0.252923	0.629891
PBXIP1	1.1024	1.27281	0.20736	0.628741
YWHAB	0.791456	0.933011	0.237386	0.627918
ANXA4	2.32245	2.67623	0.204559	0.627754
HIBADH	0.866378	1.01208	0.224259	0.627425
OSBP	0.999221	1.1598	0.214998	0.625617
PTPRK	1.72002	1.4963	-0.201028	0.625123
MYCBP	1.57212	1.36587	-0.202883	0.62463
FEN1	0.819637	0.963406	0.233158	0.624466
LACTB	0.780336	0.915462	0.230404	0.624466
PRDX4	0.791885	0.927604	0.228218	0.624466
COX5A	1.5484	1.35043	-0.197365	0.623972
ATP2B1	1.30773	1.49779	0.195766	0.622986
DDB1	0.948985	1.09984	0.212839	0.622493
PLIN3	1.09339	0.942614	-0.21407	0.622493
RPS12	1.12359	0.974242	-0.205768	0.622493
LIMD1	0.3	0.429736	0.518488	0.622164
RBM19	0.429236	0.3	-0.516809	0.622164
UFL1	0.3	0.428272	0.513566	0.622164
PSMB5	0.474633	0.609432	0.360653	0.621671
IRGQ	0.65704	0.526508	-0.319526	0.621177
QDPR	0.582152	0.716213	0.298992	0.621177
SSB	0.583432	0.715775	0.294941	0.621013
ABCE1	0.875802	1.01845	0.217702	0.620684
ATG3	1.00379	0.86096	-0.221434	0.620684
CPNE1	0.866614	1.00665	0.216099	0.620684
ECHS1	0.845888	0.987766	0.223704	0.620684
PHLDB2	0.959051	0.822274	-0.221989	0.620684
PPIA	0.859785	0.998601	0.215931	0.620684
RTCB	0.834396	0.974644	0.224143	0.620684
UCHL5	0.597547	0.726103	0.281121	0.620684
ARHGDIA	0.650603	0.782599	0.266496	0.620191
ARHGEF18	1.26434	1.09922	-0.201905	0.620191
CORO7	1.11935	1.28911	0.203719	0.620191
EFHD2	1.26486	1.0977	-0.204486	0.620191
LGALS1	1.29398	1.12641	-0.200086	0.620191
RPS19	0.795692	0.661104	-0.267335	0.620191
FBL	0.659258	0.787877	0.257127	0.619697
GTF2I	0.692273	0.824357	0.251927	0.618875
LMNB1	0.803621	0.675845	-0.249823	0.618875
HSPB1	2.25666	1.98412	-0.185688	0.61756
MCAM	1.2187	1.05874	-0.202992	0.61756
NAPG	1.25257	1.09257	-0.197161	0.61756
CCT6A	0.882899	1.01864	0.206321	0.617231
PNP	0.931291	1.07394	0.205615	0.617231
POLDIP3	1.02719	0.889678	-0.207351	0.617231
VPS4B	0.893452	1.02992	0.205074	0.617231
YWHAE	0.885544	1.02455	0.21036	0.617231
RANBP1	1.78276	1.56252	-0.190241	0.616573
PAFAH1B3	0.753166	0.884978	0.232674	0.615423
PPFIBP1	0.862311	0.736434	-0.227651	0.615423
PPP1R12C	0.835222	0.710193	-0.23395	0.615423
UGGT1	0.750251	0.882634	0.234442	0.615423
CAPZA2	1.03404	1.18863	0.20101	0.614765
PACSIN2	1.12864	0.982	-0.200793	0.614765
SUB1	1.17503	1.0219	-0.201451	0.614765
FLYWCH2	1.44353	1.26114	-0.194879	0.61345
SEPT11	1.26419	1.44604	0.193888	0.61345
ANXA3	0.778432	0.90655	0.219816	0.612134
CNN2	0.768334	0.895386	0.220776	0.612134
DHX15	0.810431	0.945214	0.221952	0.612134
FLNA	0.813774	0.945713	0.216774	0.612134
GLRX	0.785143	0.914231	0.219602	0.612134
NOP56	0.801399	0.932945	0.219271	0.612134
OLA1	0.805087	0.935841	0.217118	0.612134
ZNF638	0.789574	0.922673	0.224745	0.612134
DNAJC9	1.28828	1.12711	-0.192823	0.61049
CYCS	0.952819	1.09508	0.200767	0.610326
PDLIM5	0.902574	1.03791	0.201563	0.610326
IPO5	0.849745	0.981912	0.208563	0.609668
USP5	0.808373	0.938044	0.214634	0.609668
APLP2	1.0455	1.19673	0.194914	0.608681
PARP1	1.24377	1.08878	-0.192004	0.608681
GFPT1	1.00264	1.1453	0.19192	0.605557
HIST1H1E	1.03283	1.17763	0.189283	0.605557
MMP14	0.94797	1.08337	0.19261	0.605557
POLDIP2	0.3	0.422465	0.493868	0.605557
TUBB6	0.960079	1.09554	0.190422	0.605557
ARPC5	0.5279	0.651469	0.303431	0.6049
DHCR24	0.447974	0.572797	0.35461	0.6049
DHX36	0.451714	0.56971	0.334818	0.6049
PTPRF	0.577917	0.702357	0.281343	0.604735
AK2	0.919129	1.05228	0.195174	0.604571
DPYSL3	0.875562	1.00682	0.201519	0.604571
UBA6	0.885766	1.01507	0.196579	0.604571
INHBA	0.743662	0.621387	-0.259156	0.604242
M6PR	1.89688	1.67906	-0.175978	0.603913
CTSB	1.58327	1.7962	0.182036	0.603749
AP2M1	0.768879	0.651575	-0.238826	0.603091
ITGA3	1.69973	1.49965	-0.180685	0.603091
PGD	0.67005	0.789955	0.237502	0.603091
RPS18	0.646698	0.762971	0.238535	0.603091
NME2P1	0.671527	0.788759	0.232139	0.601447
SYNCRIP	0.716281	0.837641	0.225806	0.601447
TMSB10	1.51174	1.3348	-0.179582	0.601447
VCP	0.703725	0.823662	0.22704	0.601447
MANF	1.44099	1.27144	-0.180592	0.600625
COPG1	0.92731	1.05434	0.185218	0.60046
ETFB	0.906304	1.03345	0.189396	0.60046
PRKAR2A	0.927342	1.05875	0.191183	0.60046
PSMD5	0.935306	1.06948	0.193398	0.60046
UBE2I	0.889743	1.01743	0.19347	0.60046
APEH	0.720454	0.836573	0.215585	0.599309
HNRNPR	0.705583	0.82203	0.220376	0.599309
PFN1	0.719602	0.839087	0.221622	0.599309
ACTN1	0.775346	0.899423	0.21416	0.59783
PTBP1	0.78166	0.904938	0.211279	0.59783
FAM129B	1.11041	1.25396	0.175409	0.595692
GLOD4	0.835075	0.956013	0.195124	0.595199
HSP90B1	0.834647	0.958511	0.199629	0.595199
PDHB	0.851185	0.975584	0.196794	0.595199
PSMC5	0.798898	0.919583	0.202968	0.595199
YWHAG	0.817384	0.940277	0.202071	0.595199
GPC1	2.07611	1.85067	-0.16584	0.593719
VDAC1	1.72627	1.53584	-0.168629	0.592404
COPZ1	0.828867	0.944908	0.189033	0.592075
CPSF6	0.851479	0.974091	0.194086	0.592075
EIF4G2	0.838669	0.955572	0.188264	0.592075
KDELC2	0.822891	0.938339	0.189408	0.592075
LRP1	1.14965	1.016	-0.178291	0.592075
MCM3	0.976084	0.85269	-0.194984	0.592075
PA2G4	0.883659	1.00621	0.187366	0.592075
PSMD3	0.974452	1.10744	0.184567	0.592075
RPS3A	0.819229	0.934468	0.189879	0.592075
SEC23A	0.826603	0.945368	0.193681	0.592075
SNRNP70	0.979011	0.859929	-0.187108	0.592075
AJUBA	0.3	0.413019	0.461247	0.588622
ABHD14B	0.546479	0.432998	-0.335807	0.588129
PLD3	0.536698	0.647958	0.271792	0.588129
PDLIM7	0.591282	0.702902	0.249477	0.587471
SEPHS1	0.701146	0.588174	-0.253473	0.587471
NUDT5	1.0945	1.23151	0.170145	0.587307
PRPF31	1.27028	1.13254	-0.165588	0.587307
SCRIB	1.23842	1.10288	-0.167215	0.587307
NOC3L	0.705229	0.597708	-0.238651	0.586814
RAB5A	0.75255	0.637757	-0.23878	0.586814
UQCRC2	0.700981	0.593422	-0.240316	0.586814
DHFR	0.649002	0.759816	0.227426	0.586156
RANGAP1	1.04461	0.920661	-0.182226	0.585827
RPL8	0.899519	1.01648	0.17635	0.585827
YWHAQ	0.851718	0.967867	0.184434	0.585827
CAP2	0.684867	0.792999	0.211496	0.584841
PSMD14	1.0032	1.12959	0.171189	0.584512
ANXA1	0.765727	0.880348	0.201244	0.583361
CDC5L	0.87093	0.760194	-0.196188	0.583361
EEF2	0.717162	0.826318	0.204398	0.583361
EIF3A	0.756774	0.868862	0.199264	0.583361
NUDT21	0.774305	0.888568	0.198581	0.583361
PAICS	0.778011	0.892409	0.197915	0.583361
HNRNPL	0.757604	0.865854	0.192681	0.581717
LAP3	0.803215	0.914877	0.187791	0.581717
MAGED2	0.773596	0.884437	0.193178	0.581717
PMPCB	0.802798	0.913083	0.185709	0.581717
RSL1D1	0.80801	0.920864	0.188614	0.581717
BCCIP	1.07822	0.96049	-0.166813	0.580566
EEF1G	0.906578	1.02339	0.174847	0.580566
HEXB	0.940717	1.0579	0.169365	0.580566
NAE1	0.955656	1.07562	0.170611	0.580566
PLCB3	1.12656	1.00201	-0.169022	0.580566
CKAP4	1.55402	1.38874	-0.162229	0.580072
SSR1	1.36805	1.52722	0.158792	0.579415
ZRANB2	1.42184	1.27262	-0.159951	0.578593
CCT2	0.836458	0.9444	0.175104	0.577277
HNRNPM	0.870017	0.984105	0.177769	0.577277
HSPB8	1.32376	1.18611	-0.158396	0.577277
ITGB1	1.31011	1.17129	-0.161595	0.577277
LGALS3BP	1.40767	1.26371	-0.155642	0.577277
LMNA	0.870841	0.983291	0.17521	0.577277
RUVBL2	0.834232	0.943924	0.178222	0.577277
SEC23B	0.852024	0.963681	0.177661	0.577277
SRI	0.816846	0.926663	0.18198	0.577277
RDX	1.14423	1.27686	0.158228	0.575304
CCT8	0.898116	1.01083	0.170561	0.573824
GDF15	0.952047	0.845015	-0.172055	0.573824
HNRNPA2B1	0.955441	0.846401	-0.174825	0.573824
PDIA4	0.85343	0.959686	0.16929	0.573824
PPP2R1A	0.858963	0.965925	0.169315	0.573824
PSMD11	0.852439	0.962164	0.174685	0.573824
CDC37	0.971402	1.08836	0.164016	0.572016
FKBP10	1.18275	1.06172	-0.155741	0.572016
FLNC	1.03737	1.15823	0.158993	0.572016
GRSF1	1.12429	1.00394	-0.163341	0.572016
GIPC1	0.492724	0.596907	0.276727	0.571687
CRK	0.630077	0.53072	-0.247576	0.571523
CCDC47	0.676477	0.576476	-0.230781	0.5707
EIF2B1	0.609897	0.708029	0.215244	0.570207
URM1	0.628194	0.731689	0.22002	0.570207
MRC2	0.621209	0.716611	0.206111	0.569878
PPP1CC	0.644795	0.745759	0.20987	0.569878
ACTR1A	0.757401	0.862364	0.18724	0.568563
C1orf123	0.800999	0.700782	-0.192835	0.568563
PFAS	0.714763	0.812599	0.185079	0.568563
CDK1	1.31869	1.46428	0.151082	0.568399
HARS	0.915864	1.02516	0.162645	0.567412
PARK7	1.08498	0.972099	-0.158498	0.567412
ARPC1B	0.764801	0.864075	0.176073	0.566426
BYSL	0.823175	0.725548	-0.182126	0.566426
DDX5	0.829256	0.733616	-0.176793	0.566426
RAB7A	0.721105	0.819672	0.184837	0.566426
REEP5	0.836408	0.737089	-0.182368	0.566426
UBA5	1.1195	1.24547	0.153843	0.566097
HNRNPU	0.769409	0.864612	0.168302	0.563959
MCM7	0.931711	0.829073	-0.168382	0.563959
SHC1	0.902811	0.80401	-0.16721	0.563959
PSMB7	0.952374	1.05933	0.153552	0.560671
SPTAN1	1.13352	1.0187	-0.154087	0.560671
ELAVL1	0.945052	0.847683	-0.156869	0.559684
ERH	0.953447	0.852577	-0.161323	0.559684
PRPF8	0.830639	0.927918	0.159775	0.559684
RPL9	0.904391	1.00749	0.155744	0.559684
TBCE	0.867672	0.969415	0.159965	0.559684
UQCC2	0.911603	0.814814	-0.161935	0.559684
BCAS2	0.952916	1.05662	0.14903	0.554587
DDX1	0.866818	0.965064	0.154896	0.554587
FLII	0.963022	1.06632	0.146998	0.554587
GMPS	0.88406	0.98171	0.151153	0.554587
PSMC3	0.936496	1.04057	0.152033	0.554587
RPL13	0.9502	1.05319	0.148457	0.554587
CDK6	0.389063	0.3	-0.375041	0.55393
RRP12	0.393772	0.3	-0.392397	0.55393
COPS4	0.555811	0.64955	0.224847	0.552943
IDE	0.641165	0.734824	0.196704	0.552779
OSTF1	0.600167	0.691729	0.204845	0.552779
TGFBI	0.569604	0.656081	0.203914	0.552779
XRN2	0.613838	0.707073	0.204001	0.552779
RPS25	0.663434	0.754517	0.185601	0.552285
GBA	1.03935	1.14882	0.14447	0.551957
RPL17	1.0837	1.19801	0.144681	0.551957
SSRP1	1.07153	1.18381	0.143759	0.551957
TXN	1.22142	1.11044	-0.137431	0.551957
FKBP9	0.723927	0.818489	0.177119	0.550641
GSTK1	0.768976	0.677666	-0.182365	0.550641
CYFIP1	0.712877	0.803664	0.17294	0.548833
GRB2	0.796764	0.709046	-0.168272	0.548833
IPO7	0.961028	1.05806	0.138765	0.547682
PEBP1	0.939341	1.03815	0.144295	0.547682
PUF60	1.07548	0.975481	-0.140789	0.547682
TFG	0.93801	1.03614	0.143546	0.547682
G3BP1	0.820145	0.733057	-0.161954	0.547024
GLO1	0.77494	0.863315	0.155803	0.547024
VCL	0.772141	0.86128	0.157617	0.547024
BANF1	1.44	1.57571	0.129927	0.546531
ARL6IP5	1.29702	1.42032	0.131017	0.544558
COX5B	1.40799	1.28943	-0.126908	0.544558
ALCAM	0.904292	0.817445	-0.145667	0.544229
CCT7	0.813092	0.900977	0.148071	0.544229
CDC42EP1	0.872648	0.965224	0.145465	0.544229
EDC4	0.766959	0.853356	0.153998	0.544229
PCNA	0.862129	0.953316	0.145051	0.544229
RBBP4	0.962426	0.868818	-0.147622	0.544229
REXO2	0.851788	0.765944	-0.153255	0.544229
SDHA	0.867935	0.961151	0.147177	0.544229
CSE1L	1.25201	1.14079	-0.134211	0.541927
SUGT1	1.22368	1.336	0.126702	0.541927
AKAP13	0.962752	0.871859	-0.143069	0.540118
HNRNPF	0.896667	0.811471	-0.144033	0.540118
NR3C1	1.00545	0.914748	-0.13639	0.540118
STX7	0.969338	0.880838	-0.138122	0.540118
HSP90AA1	1.01838	1.11379	0.129197	0.538639
NUP93	1.1743	1.07449	-0.128143	0.538639
EML4	0.501272	0.585237	0.223428	0.534199
UAP1	0.461391	0.538711	0.223523	0.534199
PXDN	0.573155	0.655945	0.194649	0.53387
API5	1.07069	0.976931	-0.132218	0.533706
CALR	1.05612	0.964886	-0.130339	0.533706
HSP90AB1	0.929911	1.01854	0.131344	0.533706
IGF2R	1.05034	0.958993	-0.131271	0.533706
RUVBL1	0.942155	1.03428	0.134587	0.533706
SDHB	0.933783	1.01956	0.12679	0.533706
ACTL6A	0.683453	0.601304	-0.184747	0.533542
EPHA2	0.756881	0.672103	-0.171385	0.532555
FH	0.675345	0.758972	0.168421	0.532555
SCRN1	0.66211	0.746082	0.172263	0.532555
VIM	1.62179	1.49312	-0.11926	0.532555
EZR	0.684592	0.766455	0.162958	0.531897
ILF3	0.654802	0.731798	0.160386	0.531897
EPS8L2	0.743397	0.82566	0.151416	0.531075
LMNB2	0.701151	0.779816	0.153409	0.531075
MACF1	0.747636	0.830021	0.150813	0.531075
RPRD1B	1.33604	1.22662	-0.123274	0.52976
ACTN4	0.813605	0.897492	0.141572	0.528938
GART	0.792325	0.871292	0.137063	0.528938
MDH1	0.817763	0.902684	0.142538	0.528938
KLC1	1.10405	1.01883	-0.115881	0.525978
RPL23	1.00489	1.09171	0.119553	0.525978
RPL36	1.04623	0.960741	-0.122974	0.525978
BZW1	0.817233	0.894619	0.130526	0.524499
KPNB1	0.857631	0.941547	0.134676	0.524499
RALY	0.80228	0.878576	0.131062	0.524499
STRAP	0.932473	0.850046	-0.133521	0.524499
TLN1	0.884784	0.967352	0.128716	0.524499
USP7	0.810267	0.887069	0.130649	0.524499
YWHAH	0.873355	0.957709	0.133019	0.524499
MYH10	2.14629	2.31311	0.10799	0.521868
NOTCH2	1.52026	1.6381	0.107712	0.520388
AK1	0.991579	1.07458	0.115972	0.520059
CCT3	0.920022	0.998479	0.118064	0.520059
CIAPIN1	1.03424	0.953433	-0.11737	0.520059
LARS	0.95775	1.04029	0.119268	0.520059
LRRC47	0.945772	1.02825	0.120626	0.520059
PTPN11	0.831514	0.906583	0.124699	0.520059
BCAT1	0.482795	0.407945	-0.243037	0.517593
ITM2B	0.513769	0.588712	0.196443	0.517593
LYPLA2	0.588868	0.521306	-0.175814	0.517264
RAB3B	0.506735	0.574523	0.181134	0.517264
BAIAP2L1	0.612342	0.544571	-0.169219	0.516935
RAI14	0.624834	0.553779	-0.174161	0.516935
STRN4	0.598954	0.533936	-0.165778	0.516935
FHOD1	0.598873	0.671186	0.164462	0.516606
ANKHD1	0.693531	0.623082	-0.15454	0.516278
BOLA2	0.669432	0.740451	0.145467	0.516278
DKC1	0.75138	0.676994	-0.1504	0.516278
HOOK3	1.24794	1.15322	-0.113888	0.516278
MAVS	1.21568	1.12402	-0.113092	0.516278
NAA15	0.683146	0.616374	-0.148386	0.516278
SF3B3	1.27903	1.18543	-0.109641	0.516278
DDX27	0.629846	0.695096	0.142212	0.515455
DHX30	0.746929	0.679448	-0.136609	0.515455
SNX6	0.676726	0.747193	0.142909	0.515455
ARCN1	0.83757	0.766607	-0.127723	0.513318
C11orf68	0.851735	0.779179	-0.128449	0.513318
EIF3L	0.790461	0.863635	0.127728	0.513318
EIF4A1	0.776579	0.850688	0.131498	0.513318
F11R	0.716752	0.783914	0.129222	0.513318
SFPQ	0.775402	0.709245	-0.12866	0.513318
CTNNB1	0.944479	1.02012	0.111147	0.51266
ERP44	1.05267	1.13398	0.10735	0.51266
HPRT1	1.06386	1.14617	0.107517	0.51266
PSMD4	1.11756	1.03353	-0.112769	0.51266
SAE1	1.06395	0.988399	-0.106266	0.51266
TCP1	0.959618	1.039	0.114669	0.51266
DDX42	0.753058	0.820474	0.123697	0.511016
EIF3E	0.816825	0.885843	0.117024	0.511016
GNAS	0.828643	0.902834	0.123709	0.511016
PSMA5	0.812323	0.880563	0.116373	0.511016
SH3GLB2	0.851289	0.783583	-0.119563	0.511016
ACTR2	0.870994	0.937767	0.106566	0.506577
CCT5	0.876242	0.947664	0.113045	0.506577
PARVA	0.891836	0.965559	0.114586	0.506577
RPL12	0.903102	0.971811	0.105788	0.506577
RRAS2	0.837441	0.903244	0.109129	0.506577
SNRPA	0.952144	0.883118	-0.108573	0.506577
BSG	1.1408	1.22338	0.100825	0.503946
TBC1D5	1.19321	1.11435	-0.0986385	0.503946
DNAJA2	1.00416	1.07376	0.0966883	0.499671
ESYT1	0.909732	0.977567	0.103755	0.499671
HSPA8	0.947334	1.01876	0.104869	0.499671
NIN	0.966474	1.03864	0.103896	0.499671
CCDC80	0.327345	0.267173	-0.29304	0.498356
KIF1B	0.381653	0.440394	0.206532	0.498027
MBNL1	0.584292	0.648803	0.151091	0.497205
NUDCD2	0.664986	0.604133	-0.138459	0.49704
DDOST	0.653849	0.708953	0.116731	0.495725
H1F0	2.46598	2.31433	-0.0915626	0.495725
SPECC1	0.647067	0.703036	0.119683	0.495725
PSME1	1.31301	1.39964	0.0921741	0.494903
BAG6	0.863304	0.800866	-0.108307	0.494574
CD109	1.28075	1.36301	0.0898098	0.493423
DLAT	1.24464	1.32043	0.0852811	0.493423
ADK	0.826071	0.888312	0.1048	0.491779
BCL10	0.857064	0.80193	-0.0959252	0.491779
DNAJB6	0.881904	0.942976	0.0966003	0.491779
EIF6	0.958146	0.896436	-0.096044	0.491779
GRHPR	0.850752	0.909803	0.096815	0.491779
ILF2	0.863471	0.924265	0.0981592	0.491779
MGEA5	0.920229	0.857059	-0.102599	0.491779
PSMB6	0.923547	0.863938	-0.0962586	0.491779
RAB1A	0.758226	0.815241	0.104599	0.491779
RTN4	0.941157	0.87627	-0.10306	0.491779
SF3A1	0.955781	0.893308	-0.0975224	0.491779
TARS	0.812778	0.870475	0.0989407	0.491779
TNS3	0.926094	0.863904	-0.100287	0.491779
ATAD3A	1.28413	1.20927	-0.0866588	0.491615
DBI	1.20956	1.13556	-0.0910722	0.491615
PCMT1	1.03893	1.10483	0.0887171	0.491615
TOP2B	1.12667	1.19804	0.0886056	0.491615
BICC1	0.964083	0.907468	-0.0873106	0.487175
CTNND1	0.96667	1.02536	0.0850379	0.487175
EIF2S2	0.96239	0.905154	-0.0884585	0.487175
EIF3B	1.04657	0.981797	-0.0921722	0.487175
GCC2	0.834397	0.889525	0.0923004	0.487175
HNRNPH2	0.880229	0.939257	0.0936408	0.487175
HSPA9	1.02458	1.08855	0.0873791	0.487175
PDIA3	0.920009	0.982009	0.094088	0.487175
RBM39	0.961642	1.02129	0.0868189	0.487175
RCC1	0.884566	0.939713	0.0872499	0.487175
SRP14	0.958856	1.01884	0.087534	0.487175
UPF1	0.938636	1.0024	0.0948248	0.487175
CMPK1	1.2353	1.16725	-0.0817523	0.483065
GLG1	1.32447	1.2518	-0.0814157	0.483065
HIST1H1D	1.28007	1.2116	-0.079312	0.483065
TOMM22	1.24244	1.31525	0.0821642	0.483065
GCA	0.465259	0.518026	0.154992	0.481914
MRPL4	0.622947	0.57038	-0.127187	0.481749
YKT6	0.53503	0.587905	0.135963	0.481749
BAX	1.16816	1.1069	-0.0777206	0.481585
CNN3	1.04287	1.1002	0.0772153	0.481585
HSPA5	1.0394	0.983123	-0.0803026	0.481585
INF2	1.0316	0.97624	-0.0795801	0.481585
KIAA1217	1.11873	1.05809	-0.0804005	0.481585
ZNF207	1.04531	1.10541	0.0806462	0.481585
ACTBL2	0.570592	0.616461	0.111551	0.481421
DDX21	0.653197	0.604531	-0.1117	0.481421
FARP1	0.644462	0.595117	-0.114922	0.481421
LUC7L3	0.719586	0.664944	-0.113936	0.481421
PIH1D1	0.817539	0.764424	-0.0969139	0.481092
RPS5	0.724505	0.773847	0.0950534	0.481092
VASP	0.610173	0.655235	0.102794	0.481092
CTNNA1	0.797939	0.850247	0.0916042	0.479941
LPP	0.824912	0.877842	0.0897211	0.479941
RBBP7	0.859393	0.912863	0.0870812	0.479941
RRM1	0.946892	0.89265	-0.0851048	0.479941
TCERG1	0.792207	0.844882	0.0928714	0.479941
AHNAK2	0.860365	0.911311	0.0829947	0.476981
HNRNPC	0.932717	0.986812	0.0813354	0.476981
KPNA3	0.889212	0.936744	0.0751277	0.476981
PCBP1	0.935822	0.988505	0.079014	0.476981
RAB5C	0.899987	0.952905	0.0824285	0.476981
SNRPE	0.924946	0.977962	0.0804093	0.476981
TAGLN2	0.85533	0.902663	0.0777062	0.476981
TOP1	0.931723	0.98352	0.0780536	0.476981
VCAM1	1.62791	1.71457	0.0748284	0.475337
FAM103A1	1.11847	1.06189	-0.0748879	0.473528
LSM8	1.22744	1.16644	-0.0735357	0.473528
MYOF	1.32275	1.25881	-0.0714791	0.473528
SPTBN1	1.23939	1.17982	-0.0710582	0.473528
ATP6V1H	0.980635	1.02622	0.0655527	0.471555
CCT4	0.877533	0.923349	0.0734232	0.471555
DCPS	1.00769	1.0562	0.0678271	0.471555
DRG1	0.98352	0.936902	-0.0700575	0.471555
GLRX3	0.945342	0.992511	0.0702457	0.471555
GRWD1	1.00636	1.05805	0.07227	0.471555
MRPS35	1.13095	1.18336	0.0653432	0.471555
PEX14	1.0782	1.02365	-0.0749051	0.471555
PSMB3	1.05801	1.11134	0.0709534	0.471555
RPS15	1.05416	1.00764	-0.0651189	0.471555
SNX3	1.14588	1.09267	-0.0685941	0.471555
STAT1	1.00306	1.04948	0.0652609	0.471555
YARS	0.877334	0.923206	0.0735263	0.471555
YTHDF3	0.96785	0.920119	-0.0729629	0.471555
MKL2	0.3	0.342493	0.191111	0.466952
BZW2	0.615297	0.658908	0.0987931	0.466787
CUL4B	0.698633	0.74248	0.0878171	0.466787
PAPSS1	0.625466	0.664801	0.0879901	0.466787
PWP2	0.55	0.5908	0.103239	0.466787
RECQL	0.704828	0.663864	-0.0863836	0.466787
CSDE1	0.896018	0.852526	-0.0717838	0.465143
DHX38	0.737054	0.701907	-0.0704916	0.465143
EIF3I	0.903147	0.860549	-0.0697041	0.465143
EIF3M	0.767967	0.805314	0.0685078	0.465143
HDLBP	0.874503	0.835063	-0.0665781	0.465143
RGS10	0.919879	0.876382	-0.0698843	0.465143
SMC3	0.693496	0.729878	0.0737683	0.465143
ATP1B3	1.42031	1.35824	-0.064466	0.463828
PRNP	1.48027	1.54129	0.058283	0.463828
CUX1	1.09857	1.05101	-0.0638464	0.462841
DCTPP1	1.29283	1.24218	-0.0576556	0.462841
LIN7C	1.27134	1.21935	-0.0602403	0.462841
RIC8A	1.12805	1.08124	-0.0611356	0.462841
TFRC	1.1449	1.09983	-0.0579417	0.462841
CTSC	0.952516	0.991068	0.0572414	0.460539
EMD	1.04998	1.00881	-0.0577109	0.460539
HNRNPH1	0.957033	0.918014	-0.060053	0.460539
HNRNPUL1	1.08084	1.03803	-0.0583083	0.460539
PAK2	0.847942	0.812938	-0.0608206	0.460539
PHPT1	0.952221	0.993299	0.0609319	0.460539
PPP3CA	0.934053	0.896464	-0.0592589	0.460539
PSMD2	0.991902	1.03106	0.0558619	0.460539
PXN	0.978241	0.937089	-0.0620033	0.460539
SEC61B	0.960572	1.00082	0.0592186	0.460539
SNRPA1	0.894158	0.859092	-0.0577162	0.460539
SRP72	0.908357	0.872905	-0.0574346	0.460539
TRIM25	0.975373	1.01861	0.0625805	0.460539
UBA2	0.94685	0.985959	0.0583916	0.460539
EPDR1	1.34012	1.38906	0.0517398	0.455771
FN1	1.49983	1.55341	0.0506434	0.455771
PLOD2	1.55366	1.6058	0.0476157	0.455771
CKAP5	1.05003	1.08864	0.0520973	0.454785
FARSA	0.999948	1.0367	0.0520745	0.454785
GNS	1.08441	1.12075	0.0475482	0.454785
LZTFL1	1.09525	1.05853	-0.0492005	0.454785
PSMD6	1.08545	1.04916	-0.0490607	0.454785
EIF3K	0.577095	0.610617	0.0814597	0.452976
PIP4K2C	0.565282	0.598833	0.083182	0.452976
RBM12	0.455941	0.482912	0.0829109	0.452976
ATP6V1C1	0.763001	0.734058	-0.0557912	0.452318
CANX	0.786772	0.818446	0.0569408	0.452318
EPHB2	0.745295	0.774715	0.0558543	0.452318
IST1	0.861042	0.895731	0.0569815	0.452318
KHDRBS1	0.869474	0.835698	-0.0571612	0.452318
MPRIP	0.86498	0.898889	0.055476	0.452318
BCAR1	0.879086	0.848557	-0.0509928	0.449359
NONO	0.793723	0.821549	0.0497114	0.449359
NUDC	0.922018	0.956974	0.0536843	0.449359
PABPC1	0.724198	0.752142	0.0546195	0.449359
RPL10A	0.878384	0.906568	0.0455639	0.449359
SWAP70	1.01692	0.982573	-0.0495725	0.449359
TSC22D2	0.921843	0.953791	0.0491516	0.449359
GRN	2.13075	2.19569	0.043317	0.445248
STOM	2.02591	2.08044	0.0383211	0.445084
CDH6	1.46527	1.42268	-0.0425581	0.444919
SEZ6L2	1.52783	1.48871	-0.0374228	0.444919
ANP32B	0.899999	0.873365	-0.0433396	0.442782
APEX1	1.19451	1.16197	-0.0398442	0.442782
CDC42EP2	1.34226	1.30827	-0.0370081	0.442782
EFTUD2	1.01941	1.04762	0.0393813	0.442782
EIF3G	0.93595	0.909619	-0.0411696	0.442782
HP1BP3	1.01961	0.994497	-0.0359729	0.442782
HSPA4L	1.2213	1.19135	-0.0358115	0.442782
NAA10	0.918403	0.946436	0.0433778	0.442782
PICALM	0.918856	0.891643	-0.043373	0.442782
PSMC2	0.944535	0.972761	0.0424818	0.442782
DLD	0.501222	0.481589	-0.0576478	0.436534
TAGLN	0.3	0.276916	-0.115512	0.436534
WDR61	0.631139	0.606788	-0.0567663	0.436534
ADPRHL2	0.616374	0.596389	-0.047554	0.435712
CTNNA2	0.522301	0.504032	-0.0513644	0.435712
KIAA1468	0.652331	0.631086	-0.047766	0.435712
ADI1	0.557299	0.542218	-0.039577	0.434232
HYOU1	0.750737	0.773012	0.0421833	0.434232
LBR	0.602713	0.586224	-0.0400181	0.434232
MCM6	0.866172	0.887751	0.0355019	0.434232
OXSR1	0.80196	0.779609	-0.0407801	0.434232
PGRMC2	0.98728	0.963318	-0.0354477	0.434232
PSME3	0.730831	0.7117	-0.0382689	0.434232
RRP9	0.606746	0.591306	-0.0371875	0.434232
SRM	0.711192	0.690921	-0.0417199	0.434232
[truncated: 82 more rows]

## Sheet: OVCAR-4
Symbol	Control_mean	Treatment_mean	log2foldchange	Probability
AMOTL1	0.3	3.25849	3.44117	0.997698
FLNC	0.3	3.26896	3.4458	0.997698
PHB2	3.26974	0.3	-3.44614	0.997698
IMMT	0.3	2.6454	3.14045	0.996054
FLOT1	0.3	2.53486	3.07887	0.995561
GRN	0.3	2.46954	3.04121	0.995067
SERF2	0.3	2.3192	2.95059	0.993916
RRM2	0.3	2.08095	2.79421	0.991943
AMOTL2	0.3	2.04086	2.76614	0.991779
PSMF1	1.95734	0.3	-2.70586	0.990464
SEZ6L2	1.85233	0.3	-2.62631	0.988326
YBX3	3.2446	0.558764	-2.53773	0.987997
RAB3D	0.3	1.81403	2.59616	0.987504
ERGIC1	0.3	1.74241	2.53805	0.986518
ADD1	0.3	1.66509	2.47257	0.984545
CNPY3	0.3	1.66517	2.47264	0.984545
GMPPA	0.3	1.6489	2.45847	0.98438
KIAA1522	0.3	1.64436	2.45449	0.983558
PGM2	0.539347	2.84542	2.39935	0.9829
CYB5R3	0.3	1.62471	2.43715	0.982736
EMC10	1.62035	0.3	-2.43327	0.982407
SRPRB	0.3	1.6014	2.4163	0.981749
MICAL3	0.3	1.58241	2.39909	0.980927
DDOST	0.3	1.55992	2.37844	0.980105
SLC38A10	1.55631	0.3	-2.3751	0.980105
GAA	0.3	1.54813	2.36749	0.979776
SAP18	0.3	1.51579	2.33704	0.978461
POLR2I	1.48729	0.3	-2.30965	0.976652
OCIAD1	1.47464	0.3	-2.29733	0.97583
SNRNP27	1.46972	0.3	-2.29251	0.975666
CAB39	0.3	1.45476	2.27775	0.974679
TCEAL1	0.3	1.44506	2.2681	0.974351
URM1	1.44946	0.3	-2.27248	0.974351
MXRA7	0.3	1.44103	2.26407	0.972871
CYB5A	1.42933	0.3	-2.2523	0.972378
BUB3	0.3	1.42223	2.24512	0.971391
MORF4L2	1.41881	0.3	-2.24165	0.971227
CRIPT	1.39791	0.3	-2.22024	0.970076
NDUFA8	0.3	1.39888	2.22123	0.970076
HNRNPH2	1.39198	0.3	-2.21411	0.969418
NUP54	1.38153	0.3	-2.20323	0.969254
S100A4	0.3	1.37354	2.19486	0.967774
SORD	0.3	1.36509	2.18597	0.967774
NRBP1	0.3	1.35049	2.17045	0.965472
AP2M1	0.3	1.33049	2.14892	0.963992
CORO1C	0.3	1.33446	2.15323	0.963992
UBE2O	0.3	1.333	2.15164	0.963992
MRC2	0.3	1.32099	2.13858	0.962183
PEF1	0.3	1.31345	2.13033	0.96169
SDSL	0.3	1.31269	2.12949	0.96169
CHD4	0.3	1.30686	2.12307	0.961526
CRABP2	0.44221	1.8753	2.08432	0.960046
HMOX2	0.3	1.28362	2.09718	0.959553
PSMB2	0.3	1.28375	2.09734	0.959553
RPN2	0.3	1.28302	2.0965	0.959553
UBE4B	1.28381	0.3	-2.0974	0.959553
AP1B1	0.3	1.27547	2.08799	0.959224
DCUN1D1	1.28047	0.3	-2.09364	0.959224
MYO6	0.3	1.26617	2.07744	0.957744
PCDH1	0.3	1.26914	2.08082	0.957744
ATP5L	0.3	1.26054	2.07101	0.956264
HTRA2	0.3	1.26136	2.07194	0.956264
RAB6A	1.24842	0.3	-2.05707	0.955607
ATP5I	0.3	1.24613	2.05442	0.954127
FAM3C	1.24074	0.3	-2.04817	0.953963
ANAPC13	1.21592	0.3	-2.01901	0.951825
TMED9	0.3	1.22289	2.02726	0.951825
XRN2	0.3	1.21816	2.02167	0.951825
BTF3	1.21444	0.3	-2.01726	0.951496
EHD1	0.3	1.2116	2.01388	0.951167
OSBPL11	0.3	1.20895	2.01073	0.951167
HM13	0.615549	2.36389	1.94122	0.949688
ATP5O	0.3	1.18925	1.98702	0.949523
POLR2A	0.3	1.19102	1.98917	0.949523
SSR4	1.17972	0.3	-1.97541	0.948372
TRIM44	1.18171	0.3	-1.97784	0.948372
PSMD3	0.3	1.17197	1.9659	0.947057
CUL4B	0.3	1.16773	1.96068	0.946728
PRRC2B	2.05237	0.546951	-1.9078	0.946399
PLCB3	0.3	1.16357	1.95552	0.945742
UQCRC2	0.681593	2.52475	1.88916	0.945577
CC2D1B	0.3	1.15325	1.94267	0.944755
UNC45A	0.3	1.15144	1.94041	0.944755
RTFDC1	1.14108	0.3	-1.92737	0.943275
POLD1	0.3	1.13787	1.9233	0.942618
WNK1	0.3	1.13753	1.92287	0.942618
HIST1H1E	0.3	1.11637	1.89578	0.941467
SNRPF	0.3	1.12284	1.90412	0.941467
UBXN4	0.3	1.12221	1.90331	0.941467
SRP54	1.1115	0.3	-1.88947	0.94048
MBNL1	1.10515	0.3	-1.88121	0.939
GBP2	0.646524	2.29953	1.83056	0.938178
CDK5RAP3	1.08833	0.3	-1.85909	0.935219
AKR7A2	0.3	1.08321	1.85228	0.933739
CASP3	0.3	1.07835	1.84579	0.933739
TK1	1.07952	0.3	-1.84736	0.933739
ARID1A	1.07348	0.3	-1.83926	0.932752
GBP1	0.3	1.058	1.81831	0.930944
SRP72	0.3	1.05936	1.82016	0.930944
MRPL40	1.04979	0.3	-1.80707	0.928313
SERPINB9	0.3	1.04185	1.79612	0.926833
BCCIP	0.3	1.03334	1.78429	0.924696
CUL2	0.3	1.02692	1.77529	0.924696
ENY2	1.03139	0.3	-1.78155	0.924696
ACTL6A	0.3	1.02219	1.76863	0.922558
ANKHD1	0.3	1.02213	1.76854	0.922558
FAM129A	0.3	1.02048	1.76622	0.922558
RNH1	1.0075	0.3	-1.74774	0.920421
COPRS	1.00156	0.3	-1.73921	0.918119
IDH3A	0.3	1.00221	1.74015	0.918119
LAMTOR1	1.00314	0.3	-1.74149	0.918119
RABIF	0.995995	0.3	-1.73118	0.917626
RAI14	0.992659	0.3	-1.72634	0.917133
ZWINT	0.989166	0.3	-1.72125	0.91631
PCMT1	0.3	0.972352	1.69652	0.91368
C12orf10	0.967661	0.3	-1.68954	0.913022
NUP155	0.3	0.968009	1.69006	0.913022
CARS	0.3	0.960363	1.67862	0.912529
ESD	0.3	0.961399	1.68017	0.912529
FAF2	0.962097	0.3	-1.68122	0.912529
CARS2	0.953445	0.3	-1.66819	0.91072
CPVL	0.3	0.948464	1.66063	0.910391
MPST	0.3	0.948059	1.66001	0.910391
SUMF2	0.950756	0.3	-1.66411	0.910391
ACTBL2	0.3	0.941264	1.64964	0.909405
KIF1B	0.941853	0.3	-1.65054	0.909405
EHBP1L1	0.3	0.933564	1.63779	0.907596
NPLOC4	0.3	0.934783	1.63967	0.907596
SMU1	0.3	0.927605	1.62855	0.906939
C1orf131	0.92397	0.3	-1.62288	0.905788
ATN1	1.74346	0.603432	-1.53069	0.905294
KIAA1671	0.914725	0.3	-1.60838	0.903979
ATF1	0.911986	0.3	-1.60405	0.903321
GNG12	0.3	0.907105	1.59631	0.903321
GNPDA1	0.3	0.909079	1.59944	0.903321
HMGA2	0.909117	0.3	-1.5995	0.903321
MACF1	0.3	0.910748	1.60209	0.903321
RPL3	0.3	0.908574	1.59864	0.903321
POLE3	0.905698	0.3	-1.59407	0.902006
MRPL41	0.903307	0.3	-1.59025	0.901841
NOP58	0.900988	0.3	-1.58654	0.901841
NAPG	0.898996	0.3	-1.58335	0.901513
SH3GLB1	0.578119	1.62198	1.48832	0.900526
IKBIP	0.3	0.891653	1.57152	0.900362
DDI2	0.3	0.887277	1.56442	0.898389
TSC22D2	0.886417	0.3	-1.56302	0.898389
PAIP2	2.4081	0.896157	-1.42607	0.897567
USP9X	0.3	0.883891	1.55891	0.897567
BCAT1	0.3	0.880547	1.55344	0.897238
NUDCD2	0.3	0.878435	1.54997	0.897238
PGM3	0.3	0.877601	1.5486	0.897238
NXN	0.652876	1.75352	1.42537	0.896251
ATOX1	0.3	0.874597	1.54366	0.895594
EIF2A	0.874848	0.3	-1.54407	0.895594
MAX	0.3	0.871376	1.53833	0.895594
SH3BP5L	0.3	0.871626	1.53875	0.895594
TOP2B	0.557432	1.51597	1.44338	0.895594
RTF1	0.867813	0.3	-1.53242	0.894771
CHMP4C	0.863175	0.3	-1.52469	0.892798
NT5DC1	0.3	0.860177	1.51967	0.892798
PLXNB2	0.3	0.863073	1.52452	0.892798
LBH	2.94631	1.16746	-1.33554	0.892305
STAU2	0.373664	1.02944	1.46204	0.891812
TOR1AIP1	0.3	0.856215	1.51301	0.891647
PTPN1	0.851634	0.3	-1.50527	0.890661
PPP1R12B	0.3	0.850006	1.50251	0.890168
RBPMS	0.3	0.845314	1.49452	0.889181
INIP	1.64995	0.654638	-1.33365	0.889017
PDS5B	0.841056	0.3	-1.48724	0.888524
TPP2	0.3	0.840751	1.48672	0.888524
H1F0	1.04284	0.392134	-1.4111	0.88803
C9orf40	0.3	0.835457	1.4776	0.887373
IMPA1	0.3	0.838468	1.48279	0.887373
RECQL	0.3	0.837777	1.4816	0.887373
TFPT	0.3	0.838734	1.48325	0.887373
TMX1	0.3	0.836926	1.48014	0.887373
XPO1	0.3	0.837323	1.48082	0.887373
NGRN	0.3	0.829579	1.46742	0.885564
CCNB1	0.828187	0.3	-1.46499	0.885071
NHP2	0.828067	0.3	-1.46479	0.885071
POLDIP2	0.827865	0.3	-1.46443	0.885071
PSMD12	0.481433	1.21391	1.33425	0.884906
USP7	0.636808	1.55458	1.28759	0.884906
EIF4G1	0.819344	0.3	-1.44951	0.883591
ERICH5	0.3	0.818279	1.44763	0.883591
PES1	0.3	0.818387	1.44782	0.883591
PPP6R1	0.820367	0.3	-1.45131	0.883591
IPO9	0.484292	1.20089	1.31016	0.88244
HMGCS1	0.571727	1.366	1.25655	0.881947
SNAPIN	0.3	0.814929	1.44171	0.881782
CISD2	0.3	0.808692	1.43063	0.881289
DNAJB11	0.810093	0.3	-1.43313	0.881289
STX3	1.94236	0.863654	-1.16929	0.880138
KNOP1	1.34732	0.579111	-1.21819	0.879316
KIAA1143	0.802001	0.3	-1.41864	0.879152
RAB8A	0.802333	0.3	-1.41924	0.879152
RPS27	0.3	0.80362	1.42155	0.879152
ZC3H8	0.802307	0.3	-1.41919	0.879152
NDUFS3	0.737137	1.67116	1.18085	0.878987
OGFR	0.674885	1.53773	1.18809	0.878987
GSTO1	0.3	0.79718	1.40994	0.878658
NOSIP	0.3	0.799621	1.41435	0.878658
PRKAR2A	0.3	0.799224	1.41364	0.878658
EIF3K	1.02071	2.22888	1.12675	0.878494
SSRP1	0.770478	1.72584	1.16347	0.878165
ACOT7	0.707314	1.58458	1.16368	0.877672
ACOT9	0.3	0.794297	1.40472	0.877343
ARL6IP5	0.792448	0.3	-1.40135	0.877343
ARPC5	0.3	0.791223	1.39912	0.877343
BLOC1S3	0.790107	0.3	-1.39708	0.877343
HEBP1	0.3	0.790385	1.39759	0.877343
PLBD2	0.3	0.79132	1.3993	0.877343
PSMD8	0.790254	0.3	-1.39735	0.877343
PSPH	0.429142	1.03961	1.27651	0.877343
FAM32A	1.87378	0.861207	-1.12152	0.87685
APLP2	0.3	0.788855	1.3948	0.876192
CTBP2	0.3	0.787942	1.39313	0.876192
MED1	0.3	0.786643	1.39075	0.876192
SYTL1	0.3	0.788602	1.39434	0.876192
SRM	1.6305	0.766606	-1.08876	0.874219
STX8	0.3	0.782383	1.38291	0.874219
MTMR2	0.71045	1.5238	1.10087	0.874055
NRGN	2.0771	1.00004	-1.05452	0.874055
RHPN2	0.681598	1.46821	1.10707	0.874055
RCC1	0.81454	1.70968	1.06966	0.87389
ATAD3A	1.57418	0.746951	-1.07552	0.873561
PNKP	0.3	0.777762	1.37437	0.873561
GGCT	1.22439	0.548851	-1.15758	0.873397
CHCHD4	1.2401	0.557997	-1.15213	0.873068
RPRD2	0.648404	1.39366	1.10391	0.872904
LRRC40	0.544197	1.20761	1.14996	0.872739
SDE2	0.774891	0.3	-1.36903	0.872739
NCS1	0.772363	0.3	-1.36432	0.872575
MCM5	0.781273	1.6228	1.05459	0.872082
TRMT1	0.3	0.767377	1.35497	0.872082
SLK	0.576294	1.2552	1.12304	0.871588
ARGLU1	0.840512	1.70645	1.02166	0.871259
BCL10	0.3	0.763256	1.3472	0.871095
DHX38	0.759291	0.3	-1.33969	0.871095
GINS4	0.3	0.76419	1.34897	0.871095
KNSTRN	0.3	0.759719	1.3405	0.871095
STAM2	0.761956	0.3	-1.34475	0.871095
TIMM50	0.804596	1.62643	1.01537	0.871095
S100A10	0.882279	1.7495	0.987635	0.870109
PTPRJ	1.33002	0.642368	-1.04997	0.869451
FKBP2	0.85876	1.69312	0.979356	0.869286
FDFT1	0.3	0.752911	1.32752	0.868958
RBM15	0.3	0.753129	1.32793	0.868958
WBP4	0.754807	0.3	-1.33115	0.868958
THYN1	1.5981	0.80897	-0.982198	0.868793
CALU	0.3	0.746785	1.31573	0.868464
FILIP1L	0.3	0.74725	1.31663	0.868464
FKBP8	0.523636	1.11042	1.08447	0.867971
TRIM25	0.655229	1.33125	1.02271	0.867971
ITM2B	0.542157	1.13553	1.06659	0.867807
VAPA	1.34803	2.50071	0.891487	0.867807
SAR1A	0.3	0.745813	1.31385	0.867642
CDC26	1.22494	0.599236	-1.03151	0.867478
UGGT1	0.518243	1.09936	1.08497	0.867149
SCAMP3	1.33284	0.670622	-0.990934	0.866491
SUGT1	0.607415	1.22624	1.01349	0.866162
RPS14	0.574268	1.16292	1.01796	0.865834
EIF2B4	0.744481	0.3	-1.31127	0.865669
MAP1S	0.559735	1.14162	1.02826	0.865669
NANS	0.3	0.744269	1.31086	0.865669
PPIH	0.3	0.744552	1.31141	0.865669
ENO2	0.739491	0.3	-1.30157	0.86534
HSPB8	1.67954	0.910156	-0.88388	0.86534
PEX14	1.29989	0.657002	-0.984415	0.86534
DDX50	1.17744	0.588059	-1.00163	0.865176
FSTL1	2.32438	1.29972	-0.838641	0.865176
SEC22B	0.964682	1.76786	0.873878	0.865176
AP2B1	0.64682	1.27234	0.976049	0.865012
KPNA1	0.778164	1.458	0.905845	0.864847
RAB5C	0.927001	1.6953	0.870897	0.864683
CDCA3	2.33868	1.32645	-0.818127	0.864518
FN1	0.735055	0.3	-1.29289	0.864518
CTSZ	0.676743	1.31849	0.962202	0.864354
UGDH	0.941424	1.71154	0.862374	0.864189
CDCP1	0.815619	1.51105	0.889584	0.863861
MEA1	2.27792	1.29686	-0.812687	0.863861
CHTF8	0.672171	1.26067	0.90729	0.862874
TIPRL	0.726083	0.3	-1.27517	0.86271
PPP1CB	0.725129	0.3	-1.27328	0.862545
PPP4R2	0.75112	1.39441	0.892534	0.862545
TIMM9	0.3	0.725577	1.27417	0.862545
EPRS	0.617858	1.20252	0.960718	0.862381
JUP	1.72318	2.93625	0.768904	0.862381
ACTR1A	0.884756	1.59218	0.847649	0.862052
ASAH1	1.0667	1.85927	0.801589	0.862052
PFKL	0.549872	1.09319	0.99138	0.861394
RAB21	0.722181	0.3	-1.2674	0.86123
CTPS1	0.718298	1.32591	0.884327	0.861065
EGFR	0.717911	0.3	-1.25884	0.860901
TPBG	0.3	0.718311	1.25965	0.860901
ESYT1	1.10683	1.89011	0.77204	0.860737
HMGA1	3.05519	1.8135	-0.752484	0.860737
SDF4	2.99615	1.78357	-0.748344	0.860737
ABHD11	0.40744	0.8844	1.11811	0.860572
PIH1D1	0.612107	1.16489	0.928335	0.860243
AATF	1.14521	0.606997	-0.915851	0.85975
GSR	1.64228	0.951973	-0.786707	0.85975
C18orf25	1.41563	0.797499	-0.827889	0.859421
C12orf45	2.18143	1.30625	-0.739837	0.859092
NUP35	0.756995	1.34883	0.833353	0.858928
NDRG1	0.69658	1.26602	0.861936	0.858435
PPP1R11	1.08866	0.57269	-0.926728	0.857941
DDX39A	0.706303	0.3	-1.23533	0.857613
DDX42	0.3	0.708784	1.24038	0.857613
PPP1CC	0.708653	0.3	-1.24012	0.857613
PRPF4	0.3	0.706396	1.23552	0.857613
SERPINB1	0.726118	1.29192	0.831239	0.857613
STUB1	0.709867	0.3	-1.24259	0.857613
ISG15	0.677866	1.23298	0.863076	0.857448
TACC2	1.20435	0.660679	-0.866234	0.857119
GMNN	1.27526	2.10601	0.723713	0.856955
BCL9	2.19506	1.34422	-0.707497	0.856791
ACP1	0.3	0.705716	1.23413	0.856626
BCL2L1	0.705118	0.3	-1.2329	0.856626
RBM39	0.829847	1.41432	0.769196	0.856297
PPIF	0.689799	1.23334	0.838317	0.856133
XPNPEP1	0.619131	1.14037	0.881189	0.856133
CCDC97	0.702328	0.3	-1.22718	0.85564
CYGB	0.3	0.703624	1.22984	0.85564
FAM96B	0.3	0.701615	1.22572	0.85564
FERMT2	0.836304	1.41789	0.761646	0.85564
GPN1	0.704785	0.3	-1.23222	0.85564
NMD3	0.3	0.704084	1.23079	0.85564
RBM47	0.3	0.703575	1.22974	0.85564
ARHGDIB	0.3	0.696914	1.21602	0.855475
CAV1	0.700637	0.3	-1.2237	0.855475
DLGAP5	0.3	0.701097	1.22465	0.855475
NUP214	0.701183	0.3	-1.22483	0.855475
CAPNS1	0.885269	1.47774	0.739205	0.854982
AMPD2	0.3	0.695417	1.21292	0.854817
CEP170B	0.696042	0.3	-1.21421	0.854817
FNBP4	0.695198	0.3	-1.21246	0.854817
HNRNPH3	5.54416	3.52392	-0.653787	0.854817
LSM1	0.3	0.695899	1.21392	0.854817
RNASEH2C	1.23057	0.698498	-0.817001	0.854817
CCDC85C	1.1056	0.602284	-0.876315	0.854489
RNF113A	0.626644	1.1346	0.856461	0.854489
BABAM1	0.3	0.693431	1.20879	0.853995
HS1BP3	0.690132	0.3	-1.20191	0.853995
NID2	0.68841	0.3	-1.19831	0.853995
TNPO1	0.3	0.68812	1.1977	0.853995
GADD45GIP1	0.703998	1.22844	0.803183	0.853831
ACAA1	1.37453	0.816187	-0.751971	0.853502
CCDC137	1.80358	1.12606	-0.679577	0.853502
FBLIM1	0.819165	1.37967	0.752094	0.853502
RRP9	0.3	0.686061	1.19337	0.853502
LAMA5	1.01033	1.63546	0.694864	0.853338
ANXA6	0.510568	0.965776	0.919585	0.853173
ARF5	0.897856	1.47403	0.715214	0.853009
S100A16	1.29354	0.762873	-0.761808	0.852844
CRTC2	0.704139	1.21312	0.78479	0.85268
GPALPP1	1.62494	1.01379	-0.680632	0.852516
ZNF593	1.57273	0.987253	-0.671783	0.852351
POR	1.62998	1.02841	-0.664436	0.852022
METAP2	1.1843	0.684868	-0.790132	0.851858
ANAPC16	1.36054	0.818163	-0.733723	0.851529
GOLM1	0.963087	1.53243	0.670082	0.851529
ATP6V1A	0.57684	1.04193	0.853019	0.851365
GPATCH11	0.682119	0.3	-1.18506	0.851365
PXDN	0.684148	0.3	-1.18935	0.851365
MFAP1	1.24189	0.735919	-0.75492	0.8512
NOLC1	1.64853	1.04718	-0.654677	0.851036
BLVRA	0.3	0.680161	1.18091	0.850871
CIAPIN1	0.3	0.67853	1.17745	0.850871
PNISR	0.679285	0.3	-1.17906	0.850871
TACSTD2	1.63298	2.51229	0.621499	0.850871
ZRANB2	1.58699	1.0104	-0.651368	0.850378
ICOSLG	1.40566	0.87269	-0.687711	0.849885
PSMA3	0.503432	0.939316	0.899814	0.849885
PSMA6	0.543298	0.991817	0.86833	0.849885
C1orf198	1.06323	0.603816	-0.816271	0.84972
HMGN3	1.91761	1.23687	-0.632612	0.84972
PPIE	0.668548	1.13923	0.768954	0.84972
USP10	0.873087	1.40134	0.68261	0.84972
EIF3L	0.619219	1.08318	0.806748	0.849392
CASC3	1.78178	1.14931	-0.63255	0.849227
IPO5	0.7255	1.21011	0.738088	0.848898
PDLIM2	2.0401	1.34128	-0.605027	0.848734
PSMB3	0.513346	0.94819	0.885245	0.84857
CHCHD3	1.04858	0.599075	-0.807625	0.848405
COMT	0.3	0.674857	1.16962	0.848241
PEPD	0.605622	1.05256	0.79741	0.848241
PTK2	0.3	0.673407	1.16652	0.848241
CNOT1	0.3	0.67269	1.16498	0.848076
MAN2B1	1.28532	0.793874	-0.695146	0.848076
MAT2B	0.613436	1.06048	0.789739	0.848076
NIT2	0.698149	1.16664	0.740757	0.848076
CHAMP1	0.667117	0.3	-1.15298	0.847747
DAP3	0.3	0.667829	1.15452	0.847747
PRPF19	0.777904	1.26274	0.698896	0.847583
TRIOBP	1.24202	0.763001	-0.702936	0.847583
ACTR2	0.646722	1.09528	0.760087	0.84709
USP14	0.491927	0.907382	0.883266	0.846925
APMAP	0.765332	1.24031	0.696547	0.846761
IGBP1	1.24027	0.770648	-0.686512	0.846761
OTUB1	0.670358	1.1232	0.744605	0.846761
UBFD1	1.10044	0.653089	-0.752725	0.846761
DTNBP1	1.05335	1.60849	0.610715	0.846432
NUMA1	1.53048	0.99472	-0.621626	0.846432
PCBP2	1.06052	1.62073	0.61187	0.846432
SRA1	1.55406	1.01269	-0.617852	0.846432
CORO1B	0.991088	1.52051	0.617473	0.846103
SOX17	1.00695	0.574412	-0.809841	0.845939
CLSPN	1.01929	0.585996	-0.798607	0.845774
NDUFA2	0.786051	1.2436	0.661833	0.845774
RBP1	0.786994	1.24236	0.658659	0.845774
NAPA	0.734467	1.18296	0.687637	0.845446
PSMD13	0.618691	1.05275	0.766878	0.845446
PAIP1	0.947894	1.45226	0.615499	0.844952
ATPIF1	0.972475	0.554302	-0.81099	0.844788
BZW1	0.669189	1.11199	0.732658	0.844788
PLAA	0.617333	1.04836	0.764018	0.844788
DRG1	0.3	0.661258	1.14025	0.844623
GABPB1	0.3	0.65945	1.1363	0.844623
GATAD2B	0.3	0.659761	1.13698	0.844623
GPHN	0.3	0.660147	1.13782	0.844623
MEAF6	0.3	0.662059	1.142	0.844623
NRF1	0.3	0.663753	1.14568	0.844623
TSSC4	0.990047	0.574845	-0.784324	0.844459
UBE2V1	0.579775	1.00182	0.789058	0.844459
BICD2	0.792038	1.23901	0.645543	0.844295
MVP	1.03258	1.56437	0.599322	0.84413
PSAP	1.37972	0.899869	-0.61659	0.84413
ERAP1	0.943192	1.43474	0.605165	0.843966
ESF1	0.3	0.657547	1.13213	0.843966
IDH2	0.721118	1.16059	0.686552	0.843966
LSM14B	0.656848	0.3	-1.1306	0.843966
DDAH2	0.60345	1.01854	0.755193	0.843801
MCAM	0.890083	1.36386	0.615688	0.843473
NDUFV3	2.01377	1.36686	-0.559032	0.843473
SDC4	3.57607	2.46782	-0.535136	0.843144
SLC25A5	3.99003	2.74794	-0.538048	0.843144
VAMP8	1.07697	1.60942	0.579558	0.843144
IGFBP3	1.16877	0.741611	-0.656254	0.842815
MCM2	0.785343	1.22864	0.645666	0.842815
NELFE	1.22478	0.781666	-0.647898	0.842815
SYNPO	1.62638	1.09915	-0.565277	0.842486
RAB11FIP4	0.680842	1.10158	0.694182	0.842322
COPB1	0.941304	1.42069	0.593856	0.842157
RSL1D1	1.91033	1.30128	-0.553893	0.841993
ABLIM1	1.89862	1.30978	-0.535631	0.841664
ADD3	0.923699	0.527131	-0.809261	0.841664
FKBP15	1.67673	1.14073	-0.555699	0.841664
SCAF4	1.24595	0.806111	-0.6282	0.8415
GTF2E1	0.547772	0.948089	0.791446	0.841335
NAGK	1.14613	0.730336	-0.650134	0.841171
DNAJC2	0.394786	0.763254	0.951093	0.841006
EPCAM	0.654215	0.3	-1.1248	0.840677
FOSL2	0.653307	0.3	-1.1228	0.840677
IMPDH1	0.542804	0.929729	0.776379	0.840677
RAB14	0.3	0.653657	1.12357	0.840677
RIC8A	0.3	0.653936	1.12419	0.840677
SEC23IP	0.653733	0.3	-1.12374	0.840677
CHMP5	0.957691	0.562984	-0.766466	0.840513
SUPT16H	1.18293	1.7339	0.551647	0.840513
SZRD1	1.33553	0.884652	-0.594225	0.840349
BMP2K	0.648504	0.3	-1.11215	0.84002
MRPL47	0.649151	0.3	-1.11359	0.84002
COPG1	1.00215	1.47914	0.56166	0.839855
EPS8L1	1.09975	1.61547	0.554774	0.839855
NAA10	0.482889	0.866608	0.843687	0.839855
NUP98	1.49223	1.01145	-0.561042	0.839855
RANGAP1	1.00789	1.48865	0.562668	0.839855
DIDO1	1.02757	0.622634	-0.722783	0.839691
NFYB	0.645197	0.3	-1.10478	0.839526
CENPF	1.10337	0.699538	-0.657438	0.838869
MARS	0.677297	1.07295	0.663725	0.838869
MTHFD1L	1.09738	1.59317	0.537835	0.838869
FAH	0.618523	1.00571	0.701308	0.83854
CAD	0.697399	1.09396	0.6495	0.838376
CHERP	1.05998	0.665932	-0.670596	0.838376
HADHB	0.705226	1.10537	0.648379	0.838376
RAB1A	0.952903	1.40095	0.556007	0.838376
GLOD4	0.682039	1.07632	0.658175	0.838211
CHMP4A	1.34166	0.902216	-0.57247	0.838047
ICAM1	2.226	1.56082	-0.512151	0.838047
SRSF2	1.62011	1.12408	-0.527347	0.837718
PTK7	0.519795	0.890083	0.775997	0.837225
MRPL50	0.782591	0.425588	-0.8788	0.83706
NGLY1	0.3	0.644413	1.10302	0.836731
PELP1	0.63752	0.3	-1.08751	0.836731
RBM12	0.3	0.638472	1.08966	0.836731
TRMT10C	0.3	0.638663	1.09009	0.836731
MIEN1	0.641642	1.02155	0.67092	0.836567
COPZ1	0.805096	1.21611	0.595035	0.836402
FAM103A1	1.13239	0.738285	-0.617116	0.836402
PKP3	0.3	0.635956	1.08396	0.836402
PPIC	0.3	0.635909	1.08386	0.836402
TRAP1	0.665198	1.0484	0.656332	0.836402
PPP1R14B	1.9962	1.41178	-0.49974	0.836074
PCBD1	1.39162	0.947732	-0.554216	0.835909
PXN	1.05895	0.677827	-0.643641	0.835909
ARF4	1.01211	1.45728	0.525921	0.835745
RRS1	1.25951	0.845029	-0.575793	0.835745
COBLL1	0.836337	0.475098	-0.815861	0.835252
SAFB2	1.25133	0.844884	-0.566632	0.835252
SLC25A24	0.699372	1.08186	0.629378	0.835252
LIN7C	0.974391	0.600653	-0.697968	0.835087
ATP6V1E1	0.632207	1.00627	0.670545	0.834923
COA4	1.33824	0.916536	-0.546074	0.834923
SRP9	0.815823	1.21784	0.577995	0.834923
ATP1B3	1.23527	1.7464	0.499557	0.834594
IDE	0.843869	1.23995	0.555195	0.833772
TAX1BP3	0.815398	1.20636	0.565081	0.833772
LYPLA1	0.632253	0.3	-1.07554	0.833607
SEC13	0.634355	0.3	-1.08033	0.833607
TMED10	0.634215	0.3	-1.08001	0.833607
AIF1L	0.629111	0.3	-1.06835	0.833443
BYSL	0.628377	0.3	-1.06667	0.833443
GSKIP	0.3	0.630123	1.07067	0.833443
CDH6	5.64301	4.03678	-0.483259	0.833279
PALMD	1.30954	0.89796	-0.544337	0.833114
PYGB	0.541144	0.896903	0.728937	0.833114
STAT1	0.706372	1.07459	0.605292	0.833114
NES	2.14682	2.99964	0.482586	0.83295
MED4	0.934426	0.573513	-0.704253	0.832456
NDUFS4	1.79901	1.28406	-0.486491	0.832456
ARPC5L	0.599156	0.956566	0.674933	0.832292
FAM213A	0.92403	1.33257	0.528196	0.832292
TGOLN2	2.32369	1.66843	-0.477923	0.832128
LRRC47	1.15107	0.776889	-0.5672	0.830977
PRKRIP1	0.3	0.624969	1.05882	0.830977
RPL10	0.3	0.62344	1.05529	0.830977
SH3GLB2	0.3	0.62353	1.0555	0.830977
SNX12	1.02872	0.667491	-0.624029	0.830977
ERC1	0.686314	1.04633	0.608394	0.830812
MTA2	0.3	0.617246	1.04088	0.830319
RANBP2	1.08368	0.721547	-0.586773	0.829661
API5	0.604669	0.959538	0.666193	0.829497
FAM129B	1.09617	0.733894	-0.578833	0.829497
ACTB	1.1028	1.54454	0.486005	0.829332
AIFM1	0.911171	1.29932	0.511968	0.829168
DDX54	0.787667	0.44849	-0.81251	0.829168
PFKP	0.90987	1.29846	0.51307	0.829168
SAE1	0.807292	1.17382	0.540053	0.829004
DDX1	0.96891	1.37143	0.501248	0.828182
ZNF207	2.27611	1.64993	-0.464166	0.827853
CAPN2	0.924294	1.30931	0.502387	0.827688
RTCB	1.00282	1.40815	0.489738	0.827359
SCAF11	1.14315	0.781992	-0.547783	0.827359
CLNS1A	1.01693	0.669945	-0.602101	0.827031
SCD5	1.47848	1.05949	-0.480748	0.826866
CCDC186	0.595792	0.938283	0.655215	0.826702
CLIC4	0.579708	0.918443	0.663863	0.826702
TNRC6B	0.753793	0.427824	-0.81715	0.826702
ATP2B4	0.3	0.611553	1.02751	0.826537
CPSF7	0.3	0.611638	1.02772	0.826537
MBD2	0.3	0.610872	1.02591	0.826537
TAF15	0.3	0.613478	1.03205	0.826537
WDR61	0.3	0.611979	1.02852	0.826537
WRNIP1	0.61134	0.3	-1.02701	0.826537
ZDHHC5	1.25466	0.8798	-0.51205	0.826537
C9orf78	1.30774	0.923924	-0.501232	0.826373
CPPED1	0.908042	1.28741	0.503643	0.826373
SF3A2	0.587369	0.923518	0.652874	0.826373
ACAD9	0.727094	1.07706	0.566882	0.826208
CRK	0.3	0.608169	1.01951	0.826044
RABGAP1	0.3	0.607164	1.01712	0.826044
SRP68	0.3	0.606955	1.01663	0.826044
BUD13	1.11103	0.756148	-0.555157	0.82588
PTRHD1	0.3	0.605	1.01197	0.82588
TMA7	1.77288	1.29296	-0.455419	0.825551
PQBP1	1.40427	1.00567	-0.481658	0.825058
UBL4A	1.40605	1.0111	-0.47573	0.824729
RARS	0.845715	1.20783	0.51418	0.824564
NEXN	2.07796	1.52506	-0.446299	0.8244
FARSB	0.795465	1.14924	0.530804	0.824235
HYPK	1.14087	0.790827	-0.528705	0.824235
PRRC2A	1.60331	1.16478	-0.46099	0.824071
SPATS2L	1.57547	1.14737	-0.45745	0.823742
FDPS	0.592171	0.917185	0.6312	0.823413
DAG1	1.23675	0.877093	-0.495754	0.823249
TWF2	0.483467	0.807946	0.740842	0.823249
RPL29	0.952444	0.626138	-0.605155	0.823085
TKT	0.756105	1.0989	0.539398	0.822756
KIF2C	1.171	0.822929	-0.508906	0.822591
SRSF1	1.37572	0.992222	-0.471449	0.822591
U2AF2	0.925655	1.29356	0.482801	0.822591
DDX46	0.671868	0.998589	0.571713	0.821605
HSBP1	1.47457	1.07531	-0.455547	0.821605
NAA50	0.604587	0.3	-1.01099	0.821605
SMC2	0.3	0.603474	1.00833	0.821605
PPP6R3	0.3	0.598189	0.99564	0.82144
SART3	0.3	0.599035	0.997678	0.82144
YTHDF2	1.31838	0.949126	-0.474093	0.82144
DARS2	0.596508	0.3	-0.99158	0.821276
FAF1	0.3	0.595871	0.990038	0.821276
M6PR	0.595673	0.3	-0.989557	0.821276
NT5E	0.3	0.597307	0.993511	0.821276
NUP43	0.3	0.595831	0.989942	0.821276
PRPF8	0.792164	1.13262	0.515789	0.821276
FAM107B	1.38483	1.00572	-0.461483	0.820618
ACAT2	0.795469	1.13391	0.511423	0.820454
ITGB3	0.72258	1.05523	0.546324	0.820454
RRP15	0.982277	0.659364	-0.575054	0.820454
RPN1	1.65947	2.2281	0.425093	0.819961
CAST	1.34723	0.978782	-0.460941	0.819632
UBA1	0.703356	1.02669	0.545678	0.819138
GBA	0.880167	1.22894	0.481559	0.81881
MECP2	1.26447	0.909723	-0.475039	0.81881
NSDHL	0.896563	1.24868	0.477928	0.81881
SQSTM1	0.726389	1.0487	0.529782	0.818481
CCAR2	0.3	0.590373	0.976665	0.818316
LRBA	0.3	0.594089	0.985717	0.818316
NMI	0.3	0.594682	0.987155	0.818316
NOP14	0.594272	0.3	-0.986161	0.818316
RBM3	2.78276	2.08577	-0.415935	0.818316
RFX5	0.594523	0.3	-0.986771	0.818316
RNF214	0.592165	0.3	-0.981036	0.818316
CD47	0.587221	0.3	-0.968942	0.818152
CKAP5	0.3	0.587818	0.970407	0.818152
COL4A3BP	0.3	0.587407	0.969398	0.818152
CDV3	1.24105	0.894006	-0.473204	0.817823
ALDH1B1	0.985859	1.35104	0.454619	0.817659
HMGN1	1.57026	1.16313	-0.432988	0.817165
SNAP23	1.59	1.17654	-0.434481	0.817165
HADHA	0.861323	1.20215	0.480994	0.816837
PSMC6	0.754559	1.07588	0.511813	0.816837
PYGO2	1.20193	0.85931	-0.484104	0.816837
BAIAP2L1	0.65447	0.965347	0.560721	0.816672
NQO1	0.656302	0.970009	0.563639	0.816672
GDI1	0.423988	0.722698	0.769371	0.816343
LLPH	0.978091	0.666012	-0.554422	0.816343
NSRP1	0.972311	0.664681	-0.548756	0.816343
BSG	1.14264	0.813359	-0.490406	0.816179
FLNA	1.10838	1.49583	0.432497	0.816179
FSCN1	0.933062	1.28192	0.458258	0.816179
PDXK	0.933771	1.28263	0.457965	0.816179
SMNDC1	1.33756	0.98085	-0.447502	0.816179
MSN	1.01849	1.38357	0.441967	0.816014
RPLP2	1.22108	0.883199	-0.467347	0.81585
DHX9	1.08915	1.47083	0.433418	0.815521
TAGLN	1.81601	2.40644	0.406126	0.815521
RNPS1	2.12296	1.59743	-0.410327	0.815357
CHMP1A	1.01685	0.708209	-0.521866	0.815192
IPO7	0.722707	1.03663	0.520421	0.815192
MTAP	0.782639	0.477804	-0.711927	0.815028
PTMA	1.09736	0.781557	-0.48961	0.815028
VPS35	0.771992	1.08783	0.494791	0.815028
HIST1H1A	0.779952	0.482473	-0.692935	0.814864
TERF2IP	0.816421	0.516193	-0.661403	0.814864
EDF1	1.31894	0.966165	-0.449032	0.814699
ARPP19	1.13915	0.817654	-0.478399	0.814535
EIF4A3	1.01932	1.38112	0.438234	0.814535
EPHX1	0.730094	1.03827	0.508032	0.81437
GCFC2	1.0281	0.722226	-0.50946	0.81437
ACBD7	0.582713	0.3	-0.957823	0.813877
ATRX	0.3	0.583952	0.960888	0.813877
KPNA3	0.582788	0.3	-0.958009	0.813877
PRR15	0.58163	0.3	-0.955139	0.813877
UQCC2	0.882111	0.57878	-0.607945	0.813877
HOOK3	0.57878	0.3	-0.948052	0.813713
QKI	0.3	0.578266	0.94677	0.813713
KARS	0.823322	1.14084	0.470563	0.813548
PCBP1	0.837675	1.1575	0.466554	0.813548
GBE1	0.584783	0.886822	0.600744	0.813384
GDI2	1.03727	1.39526	0.427749	0.813219
UQCRB	1.28282	0.941588	-0.446149	0.813055
NCOA6	0.909717	0.613736	-0.5678	0.812726
DIP2B	1.23253	0.900199	-0.453312	0.811904
EWSR1	1.5452	1.15977	-0.413957	0.811904
MAT2A	0.995994	1.34171	0.429866	0.81174
GATC	1.2917	0.950918	-0.441882	0.811575
TXLNA	1.29991	0.959584	-0.437929	0.811575
NPEPPS	0.80469	1.11659	0.472594	0.811246
CBS	0.570362	0.864199	0.599486	0.810917
MEF2D	0.3	0.570062	0.926157	0.810589
NIF3L1	0.3	0.570663	0.927676	0.810589
NRBF2	0.3	0.566389	0.916831	0.810589
PDHX	0.3	0.573191	0.934053	0.810589
RBBP8NL	0.569076	0.3	-0.92366	0.810589
RPL9	0.3	0.567084	0.918599	0.810589
SPATS2	0.3	0.570239	0.926603	0.810589
TFIP11	0.574054	0.3	-0.936224	0.810589
HSPA1A	1.12515	1.49339	0.408473	0.810424
YBX1	1.27292	0.93913	-0.438742	0.810424
YBX2	1.02181	0.72209	-0.500872	0.810424
PRDX6	0.987596	1.33105	0.430574	0.81026
APC	0.640052	0.934457	0.54594	0.810095
CDC42	1.71686	2.24557	0.387313	0.809767
PAWR	0.930225	0.64231	-0.534309	0.809767
SDC1	2.28295	1.73837	-0.393163	0.809767
SLC12A2	2.39744	1.83037	-0.389361	0.809767
BIN1	1.13581	0.828184	-0.455704	0.809602
OLA1	0.89675	1.21916	0.443106	0.809438
PNP	0.679957	0.97395	0.518404	0.809438
VPS26A	0.735616	1.03599	0.493988	0.809438
FLII	0.963718	1.29842	0.430075	0.809273
ALDH18A1	0.769774	1.0704	0.475638	0.808944
PGD	0.745426	1.04267	0.484144	0.808944
ACTR3	0.854693	1.16811	0.450704	0.80878
LIMCH1	0.770449	0.495399	-0.637107	0.808616
RSU1	1.41632	1.86025	0.393349	0.808616
SERBP1	1.34494	1.00491	-0.420474	0.808451
ARCN1	0.93146	1.25457	0.429628	0.808287
HSD17B10	0.875383	1.18714	0.439507	0.807629
PAFAH1B2	0.877789	1.19075	0.439929	0.807629
MCM6	1.10856	1.46573	0.402932	0.8073
RSRC2	0.992941	0.706229	-0.491572	0.8073
SPAG7	1.11063	0.809096	-0.457	0.806643
TIMM8A	1.1809	0.875628	-0.4315	0.806643
TIMM8B	1.1962	0.885692	-0.433578	0.806643
YWHAQ	0.877213	1.18568	0.434721	0.806643
FAM50A	0.885364	0.60583	-0.547357	0.806478
HSD17B4	0.610435	0.892543	0.548086	0.806478
IDH1	0.606906	0.889359	0.551291	0.806478
TACC3	1.28028	0.957394	-0.419271	0.806478
WIPF2	1.59049	1.21202	-0.392058	0.806478
CADM4	1.11215	0.812831	-0.452323	0.80582
GOLGA4	1.14072	0.836841	-0.44692	0.80582
MRPS23	0.426472	0.695667	0.705945	0.80582
RCN3	2.41089	1.85702	-0.376582	0.80582
CPOX	0.562031	0.3	-0.905688	0.805656
MAP4K4	0.3	0.562541	0.906996	0.805656
TMEM214	0.3	0.564972	0.913217	0.805656
ZFYVE19	0.564834	0.3	-0.912866	0.805656
QARS	0.992641	1.31914	0.410252	0.805492
TES	0.996738	1.32885	0.414889	0.805492
PRPF6	0.3	0.561117	0.903338	0.805327
TBC1D5	0.559668	0.3	-0.899609	0.805327
AGFG1	1.53734	1.17533	-0.387376	0.804998
CTSB	0.933871	0.657924	-0.505303	0.804998
VGLL4	1.53137	1.17014	-0.388133	0.804998
GANAB	0.828371	1.12647	0.443462	0.804834
GFPT1	0.930231	1.24292	0.418074	0.804834
SRP14	0.3	0.557067	0.892888	0.804834
UGP2	0.819617	1.1156	0.444802	0.804834
NAPRT	0.775187	1.06965	0.464521	0.80467
NOL7	0.768442	0.502906	-0.611647	0.80467
DEK	1.3172	0.99354	-0.406821	0.804505
MRPS36	1.28055	0.961488	-0.413424	0.804505
PHAX	1.16164	0.861954	-0.430477	0.804176
PLD3	0.85087	1.14853	0.432776	0.804176
SCOC	1.16177	0.860777	-0.432619	0.804176
UMPS	0.79647	1.08855	0.450711	0.804012
PSMD11	0.699805	0.98323	0.490576	0.803847
CAP2	0.699517	0.974946	0.478964	0.803519
PFDN4	0.973128	0.696612	-0.482273	0.803519
FHL3	0.862731	0.594129	-0.538136	0.803354
TCEAL4	1.70055	1.30465	-0.382336	0.803354
CRYZ	1.12454	0.830615	-0.437085	0.803025
DCDC2	0.819478	1.10999	0.437769	0.803025
FAM192A	1.07557	0.790306	-0.444624	0.803025
RWDD4	0.635956	0.909923	0.516819	0.802861
PDAP1	1.01759	0.735404	-0.468545	0.802696
WDR1	1.10532	1.44406	0.385665	0.802532
UPF1	0.845386	1.13983	0.431137	0.802368
KIAA1191	0.927131	0.652975	-0.505745	0.802203
CCDC124	1.39567	1.06775	-0.386383	0.801874
AHCY	0.747532	1.0248	0.455129	0.80171
CIRBP	1.55915	1.19801	-0.380125	0.801217
ATIC	0.779252	1.06276	0.447651	0.801052
CDK12	0.950653	0.67795	-0.487741	0.801052
HSP90AB1	0.957898	1.26652	0.402926	0.801052
ACO2	0.854444	1.14348	0.42037	0.800888
EIF4B	1.14124	0.853631	-0.418921	0.800888
PSPC1	1.03481	1.35965	0.393866	0.800888
FKBP9	1.18982	0.893384	-0.413391	0.800723
MRPL54	0.96412	0.692541	-0.477314	0.800723
NUFIP2	0.968442	0.695373	-0.47788	0.800723
GRHL2	0.3	0.5518	0.879183	0.800559
MPRIP	0.3	0.552901	0.882058	0.800559
PCK2	0.3	0.552796	0.881785	0.800559
SDAD1	0.3	0.552966	0.882228	0.800559
TPP1	0.3	0.551413	0.878171	0.800559
FTH1	0.471333	0.728608	0.628395	0.80023
RBM6	0.547772	0.3	-0.868614	0.799901
RPL7L1	0.549297	0.3	-0.872625	0.799901
TPD52L1	0.975237	0.701817	-0.474658	0.799901
VASP	0.707448	0.97955	0.469495	0.799901
DDX39B	0.809496	1.09155	0.431278	0.799737
RAB7A	1.31158	1.69286	0.368161	0.799737
COA7	0.3	0.545851	0.863546	0.799573
GLDC	0.3	0.545538	0.862718	0.799573
ARFGAP2	0.770468	0.511821	-0.590094	0.799244
HIRIP3	1.18653	0.89406	-0.408304	0.799244
WARS	0.504226	0.760364	0.59262	0.799244
CCDC86	1.49248	1.14983	-0.376287	0.799079
CHP1	1.24357	0.943003	-0.399156	0.799079
HNRNPDL	1.23379	0.936212	-0.398194	0.799079
NUCKS1	1.26761	0.962893	-0.396664	0.799079
TARDBP	0.92871	1.22943	0.404696	0.799079
TFAM	0.794493	0.534262	-0.572488	0.79875
RPRD1B	0.570557	0.829877	0.540528	0.798586
GSTK1	0.842395	1.12501	0.417369	0.798422
NMT1	0.831637	1.11413	0.421896	0.798422
PRRC2C	1.1105	0.82913	-0.421541	0.798422
SRSF5	1.38973	1.06438	-0.384786	0.798422
GSTP1	1.25972	1.6241	0.366536	0.798257
TOP1	1.57611	2.02218	0.359545	0.798093
ASNSD1	0.87589	0.620333	-0.497707	0.797928
ZC3H18	1.35454	1.03731	-0.384958	0.797928
PICALM	1.27632	0.976037	-0.386986	0.797435
RPS2	0.947107	1.24289	0.392104	0.797435
SETD7	1.06416	0.790354	-0.429138	0.797435
ADI1	1.19938	1.55379	0.373507	0.797271
G6PD	0.636674	0.894477	0.490491	0.797271
PRRC1	0.641851	0.899398	0.486721	0.797271
SRSF10	1.55616	1.20296	-0.371404	0.797271
GFM1	0.654786	0.911508	0.477233	0.796942
PLS3	1.01661	1.32657	0.383937	0.796449
STX7	1.35905	1.04612	-0.37754	0.796449
EFNB2	1.74201	1.35888	-0.358343	0.796284
HCLS1	0.734034	0.479198	-0.615225	0.796284
ALDOA	0.798294	1.06534	0.416316	0.79612
CAPN1	0.785821	1.05149	0.420163	0.79612
FUS	1.5186	1.1779	-0.366524	0.79612
HNRNPC	1.14757	1.48389	0.370806	0.79612
NOP16	0.94994	0.687905	-0.465628	0.79612
RPL22	0.741299	0.494021	-0.585484	0.795955
ANP32B	0.550769	0.805671	0.548741	0.795298
PLOD1	0.528358	0.773542	0.549965	0.795298
RBMS2	1.07488	0.806809	-0.413875	0.795133
S100A6	0.80479	1.07009	0.411051	0.795133
AFAP1L2	0.832026	0.583276	-0.512451	0.794969
PDS5A	0.846014	0.595752	-0.50597	0.794969
CLIC1	1.00108	1.30009	0.377057	0.794476
DPF2	0.3	0.544695	0.860487	0.794476
SLC9A3R2	0.543918	0.3	-0.858426	0.794476
MSH6	0.541481	0.3	-0.851949	0.794311
RAVER1	0.893814	1.17181	0.390694	0.794311
PDCD6IP	0.745727	1.00834	0.435261	0.794147
ACADVL	1.0782	1.39076	0.367248	0.793982
APEX1	1.5827	1.23619	-0.35649	0.793982
DHX15	1.05855	1.36745	0.369398	0.793982
TRAFD1	0.873259	0.623675	-0.485615	0.793982
UBAP2	1.37303	1.0641	-0.367727	0.793982
CWC15	1.13325	0.86154	-0.395476	0.793818
EIF3A	0.746113	1.00812	0.434207	0.793818
LZTS1	0.53503	0.3	-0.834657	0.793818
PPP3CA	0.727381	0.982408	0.433612	0.793818
SART1	1.00714	0.749362	-0.426532	0.793818
TNNC1	2.13369	1.67948	-0.345333	0.793818
CCDC50	1.25096	0.961913	-0.37906	0.793653
EPB41L2	1.24772	0.961811	-0.375467	0.793653
ETF1	0.876354	0.6298	-0.476618	0.793653
HNRNPL	0.944865	1.22995	0.380415	0.793653
FGFR1OP	1.03564	0.772292	-0.423308	0.792667
LSS	0.777921	1.03841	0.416675	0.792667
XRCC6	0.785024	1.0482	0.417107	0.792667
IQGAP1	0.89109	1.16515	0.386872	0.792502
LARP4	1.80981	1.42395	-0.345936	0.792502
MCM3	0.860477	1.13106	0.394468	0.792502
MDH2	0.872953	1.14324	0.389155	0.792502
GPD2	1.03	1.32953	0.368274	0.792174
USP5	1.02074	1.31856	0.369348	0.792174
ADSL	0.945409	1.22745	0.376658	0.792009
CLTB	1.20691	0.927866	-0.379324	0.792009
PAFAH1B3	0.934762	1.2175	0.381246	0.792009
C6orf132	1.0469	0.787481	-0.410807	0.791845
HADH	0.777701	1.03626	0.414098	0.791845
RAD50	0.779885	1.03658	0.410501	0.791845
MGEA5	1.38083	1.75429	0.345351	0.79168
CDC37	0.994635	1.2839	0.368291	0.791516
CDK1	1.33983	1.70313	0.346144	0.791023
LAMA3	1.29265	1.6492	0.351434	0.791023
ACTN1	1.08483	1.39429	0.362063	0.790858
FIS1	1.39607	1.08636	-0.361858	0.790858
LENG1	0.960777	0.709912	-0.43656	0.790858
PDCD5	0.926553	0.680978	-0.444265	0.790858
PPP1R9B	0.466977	0.704929	0.594126	0.790858
RPL21	0.491787	0.736613	0.582875	0.790858
TBCB	0.683264	0.928485	0.442437	0.790858
DNM1L	0.712128	0.961379	0.432968	0.790529
IGF2BP3	0.701528	0.946967	0.432814	0.790529
CCDC9	1.15785	0.891779	-0.376692	0.790365
DNAJA2	0.894926	1.16152	0.376176	0.790365
PKM	0.880383	1.14759	0.38241	0.790365
RCN2	1.15784	0.892171	-0.37604	0.790365
SEC23A	0.545132	0.783433	0.523204	0.790201
APRT	0.953953	1.22979	0.366419	0.789872
H2AFY	2.47228	3.13379	0.342068	0.789872
ISYNA1	0.950959	1.2321	0.373659	0.789872
WDR44	1.2466	0.966164	-0.367662	0.789872
BAD	1.09413	0.833213	-0.393025	0.789543
EIF3F	0.812298	1.06775	0.394487	0.789543
EIF4G2	0.828058	1.08497	0.389852	0.789543
PPP1R13L	0.825482	0.582534	-0.502894	0.789543
SNRPA	0.579295	0.821665	0.504251	0.789543
OGDH	0.733971	0.981506	0.419274	0.789378
PRMT5	0.7284	0.974763	0.42032	0.789378
SRSF11	1.37026	1.06842	-0.358973	0.78905
RPS28	1.01242	0.763364	-0.407364	0.788556
ATP6V1H	0.528501	0.3	-0.816944	0.788392
BMS1	0.530344	0.3	-0.821965	0.788392
FKBP5	0.3	0.530141	0.821415	0.788392
KLC2	0.3	0.530691	0.82291	0.788392
NFATC2IP	1.32261	1.03134	-0.35886	0.788392
PPP2R1A	1.0285	1.32249	0.362717	0.788392
TMSB10	1.20675	0.933106	-0.371015	0.788228
EHBP1	0.526875	0.3	-0.812498	0.788063
FASN	0.633492	0.878043	0.470964	0.788063
RNF114	0.614598	0.851121	0.469723	0.788063
CHTOP	1.04037	0.789184	-0.398663	0.78757
FAM49B	0.768616	1.01382	0.399472	0.78757
LRRFIP1	1.09429	0.838042	-0.384895	0.78757
PGK1	0.767479	1.01523	0.403604	0.78757
ADSS	0.878198	0.641642	-0.452777	0.787241
HEXB	0.647364	0.883991	0.449455	0.787241
SARNP	0.918325	0.673818	-0.446646	0.787241
TOM1L2	0.648554	0.886014	0.450103	0.787241
COPB2	0.989466	1.27419	0.364862	0.786912
SNRPC	1.68004	1.32351	-0.344129	0.786748
HIST1H1B	0.924695	0.681209	-0.440879	0.786583
AKR1B1	0.805947	1.05886	0.39376	0.786419
ANXA3	0.822196	1.07417	0.385671	0.786419
ENO1	0.820546	1.07272	0.386615	0.786419
ATP5J	1.1727	0.910448	-0.365187	0.785761
CFL2	1.08633	1.38223	0.347529	0.785597
ARPC1B	0.72141	0.964396	0.418805	0.785268
LDHB	0.707656	0.945141	0.417481	0.785268
YAP1	1.24568	0.973878	-0.355124	0.785268
UTP14A	0.735699	0.504595	-0.543989	0.784939
CS	0.815603	1.06418	0.383804	0.784775
YTHDF3	1.08255	0.829912	-0.383402	0.784775
LRPAP1	0.97974	0.739559	-0.405734	0.784446
MAPK1	1.2259	1.5469	0.33554	0.784117
CCAR1	0.739727	0.979148	0.404535	0.783459
AK2	0.613209	0.842526	0.458342	0.783131
DECR1	0.920283	1.18183	0.360874	0.783131
DPP3	0.854771	1.10331	0.368231	0.783131
EIF4A1	0.849556	1.10163	0.374858	0.783131
ENSA	1.15202	0.895625	-0.363196	0.783131
FDX1	1.09119	0.842002	-0.37401	0.783131
GLRX3	0.92249	1.18208	0.357725	0.783131
LARS	0.633529	0.865299	0.449788	0.783131
RNPEP	0.861986	1.1126	0.368198	0.783131
TIMM13	1.17842	0.917389	-0.361252	0.783131
TNFAIP2	0.63151	0.866178	0.455859	0.783131
UBAP2L	1.17372	0.915528	-0.35841	0.783131
UCHL5	0.846043	0.6205	-0.447301	0.783131
KLRG2	1.86381	1.47989	-0.332762	0.782802
LEMD2	1.84405	1.46553	-0.331453	0.782802
AKAP8	0.885801	0.653545	-0.438695	0.782637
POLR1D	1.02117	0.781509	-0.385882	0.782473
PSMA1	0.774832	1.01668	0.391915	0.782473
ACTN4	0.982542	1.25035	0.347737	0.782308
HNRNPR	0.976638	1.24539	0.350698	0.782308
SYNCRIP	1.0148	1.2895	0.345619	0.782308
BRD7	0.521306	0.3	-0.797167	0.781815
GPATCH4	0.3	0.52358	0.803449	0.781815
ME1	0.3	0.517972	0.787911	0.781815
MINPP1	0.52358	0.3	-0.803449	0.781815
QTRT1	0.517215	0.3	-0.785802	0.781815
SSH3	0.3	0.520014	0.793588	0.781815
WWTR1	0.3	0.522634	0.800838	0.781815
ZNF143	0.524644	0.3	-0.806377	0.781815
LRPPRC	0.671371	0.898225	0.419965	0.781486
PEA15	0.910292	0.68228	-0.415964	0.781486
AFF4	1.72948	1.37974	-0.325945	0.781158
MYH14	0.890772	1.14236	0.358889	0.781158
PHACTR4	1.04559	0.80103	-0.384382	0.780829
SF3A3	0.810844	1.05178	0.375334	0.780829
SRRM2	1.363	1.0767	-0.340165	0.780829
URI1	0.774036	1.00955	0.383243	0.780829
CTSD	1.33881	1.6802	0.327685	0.780335
RPS20	0.966526	1.22991	0.347673	0.780171
C14orf166	0.712455	0.938295	0.397243	0.779678
LAP3	0.715336	0.945436	0.402358	0.779678
TSR2	0.930874	0.70464	-0.401701	0.779678
ANXA7	0.821334	1.06382	0.373209	0.779349
BOD1L1	1.07374	0.83175	-0.368422	0.779349
PAK2	0.819031	1.057	0.367981	0.779349
ZFYVE16	0.680515	0.460058	-0.564811	0.77902
PDIA6	0.760452	0.995243	0.388192	0.778856
REPS1	0.474675	0.696715	0.553627	0.778856
TIMM44	0.758188	0.536488	-0.499009	0.778856
TGFB1I1	1.54397	1.93062	0.322422	0.778691
BAG3	1.29171	1.02134	-0.338814	0.778362
SNRNP200	1.00503	1.27326	0.341279	0.778362
PDIA4	0.930472	1.18366	0.347226	0.778198
PTBP1	0.925969	1.17789	0.347164	0.778198
NME2P1	0.824405	1.0611	0.36413	0.777705
CDC42EP5	1.42683	1.1325	-0.333298	0.776883
CANX	1.36748	1.71151	0.323745	0.776554
ADNP	0.3	0.51049	0.766921	0.776389
GOT1	0.658971	0.876564	0.411645	0.776061
PARP1	1.27733	1.59577	0.321124	0.776061
KIF1C	0.509324	0.3	-0.763623	0.775896
ALYREF	1.35428	1.07632	-0.331413	0.775732
CAP1	1.06298	1.33883	0.332859	0.775732
RCC2	1.07088	1.35069	0.334903	0.775732
CGN	0.899456	0.679442	-0.404701	0.775238
FH	0.676635	0.893686	0.401391	0.775238
POLR2M	0.927559	0.702734	-0.400461	0.775238
C1QBP	1.04465	0.813514	-0.360776	0.77491
EIF3B	0.887311	1.12917	0.347755	0.77491
RPL23A	1.04196	0.810606	-0.362223	0.77491
SEC16A	1.05135	0.819991	-0.358562	0.77491
TUBB3	0.872836	1.10885	0.345277	0.77491
C1orf52	1.31756	1.04851	-0.329526	0.774745
CEP85	1.1751	0.928565	-0.339703	0.774745
MDC1	1.31388	1.04639	-0.328421	0.774745
NUP93	1.05091	1.31853	0.327302	0.774745
XRCC5	0.952131	1.20659	0.341704	0.774745
YWHAH	1.04761	1.31962	0.333018	0.774745
AKAP2	0.936691	0.714305	-0.391033	0.774581
RBM25	0.4253	0.638281	0.585711	0.774416
SYNRG	0.420168	0.627737	0.579195	0.774416
EFTUD2	1.15877	1.45048	0.323935	0.773923
SUCLA2	0.518759	0.727087	0.487065	0.77343
EIF2AK2	0.939728	0.722181	-0.379883	0.773265
PPA1	0.744398	0.967443	0.378102	0.773265
THBS1	1.80584	1.45451	-0.312135	0.773265
UBQLN1	0.979063	0.75424	-0.376378	0.773265
MSH2	0.563052	0.77626	0.463271	0.772608
PSMD5	0.824807	0.614296	-0.425124	0.772443
CLTC	0.742133	0.961444	0.373525	0.772279
GMDS	0.749258	0.966838	0.367811	0.772279
PIN4	0.737752	0.955101	0.372517	0.772279
GCSH	1.05015	0.823578	-0.350621	0.772114
PRKDC	0.830714	1.05858	0.349704	0.772114
PUS7	1.07879	0.847392	-0.348319	0.772114
RABL6	1.34688	1.08167	-0.316362	0.772114
RALY	1.05192	1.31752	0.324798	0.772114
GARS	0.613457	0.820374	0.41932	0.77195
BRD4	1.59095	1.27917	-0.314679	0.771457
AIP	0.963491	1.21195	0.330987	0.771292
LAMTOR5	1.25235	0.998781	-0.326395	0.771292
TXN2	0.973154	1.22252	0.329121	0.771292
BLVRB	0.664224	0.874643	0.397025	0.770635
DSG2	2.94465	3.62012	0.297941	0.769319
HMGN2	1.47385	1.19287	-0.30516	0.769155
RAB2A	0.853571	1.08237	0.342606	0.769155
TSTA3	0.885859	1.11928	0.337425	0.769155
ZC3H4	1.41871	1.14281	-0.311996	0.769155
MAPK1IP1L	1.2598	1.00957	-0.319462	0.76899
NUCB1	1.26692	1.01781	-0.315854	0.76899
DLD	0.680814	0.888686	0.384413	0.768826
PAF1	1.15045	0.914148	-0.3317	0.768826
TTLL12	0.698775	0.909689	0.380546	0.768826
VARS	0.936302	1.17843	0.331821	0.768826
EEF1B2	1.0264	0.805298	-0.349995	0.768497
SMS	0.796751	1.01586	0.350498	0.768497
RPS9	0.728816	0.943477	0.372432	0.768004
YWHAE	0.746258	0.961128	0.365054	0.768004
BAG4	0.503407	0.3	-0.746762	0.767017
HSPA4L	0.3	0.504836	0.750853	0.767017
U2SURP	0.3	0.500803	0.739282	0.767017
KIAA0907	0.498918	0.3	-0.733841	0.766853
LGALS3BP	1.84069	1.49874	-0.2965	0.766853
SEC31A	0.742081	0.951555	0.35871	0.766853
TALDO1	0.738369	0.94715	0.359251	0.766853
EEF2	0.968223	1.21103	0.322825	0.766689
HEBP2	1.18452	0.948679	-0.320312	0.766689
SERPINB6	1.08901	1.3476	0.307374	0.766689
SF3B3	1.04619	1.30128	0.314785	0.766689
GMPS	0.905088	1.13543	0.327112	0.766195
NARS	0.893028	1.11887	0.325265	0.766195
POLDIP3	0.580774	0.379295	-0.614658	0.766195
PSMD1	0.893032	1.12037	0.327186	0.766195
PRPF4B	1.03175	1.27853	0.309395	0.765866
AFTPH	0.670118	0.472893	-0.502901	0.765209
PPM1A	0.661844	0.463224	-0.514781	0.765209
COX6B1	1.58635	1.28485	-0.304108	0.76488
PHGDH	0.499124	0.701829	0.491719	0.76488
RNASET2	1.61103	1.31079	-0.29755	0.76488
CACYBP	0.758306	0.967568	0.351582	0.764551
HNRNPA0	0.744135	0.951372	0.354446	0.764551
NONO	1.94705	2.38799	0.294502	0.764551
RPS15	0.957146	0.75135	-0.349253	0.764551
TPD52L2	0.974272	0.762842	-0.35294	0.764551
CHMP4B	1.14706	0.921269	-0.316252	0.764387
PIK3C2A	1.15681	0.929253	-0.316003	0.764387
TLN1	1.20223	1.48159	0.30143	0.764058
ABRACL	0.597307	0.794134	0.41091	0.763729
RPS6	0.61871	0.822529	0.410802	0.763729
AHCTF1	0.825704	0.627081	-0.396973	0.763071
RABEP1	0.813923	0.616367	-0.401103	0.763071
RPL10A	0.85122	1.06998	0.329979	0.762907
YWHAG	0.860592	1.08254	0.331026	0.762907
KPNB1	0.776297	0.984807	0.343232	0.762414
NCOA3	0.858456	0.655183	-0.389846	0.762414
PFDN6	0.846132	0.64576	-0.389885	0.762414
GSN	1.14779	1.40863	0.295437	0.761756
RBBP6	1.36302	1.10431	-0.303654	0.761756
SRSF3	1.36655	1.10688	-0.304043	0.761756
TJAP1	0.893413	0.688943	-0.374943	0.761427
COPA	0.958114	1.18657	0.308522	0.761263
EIF2S1	0.897972	1.12262	0.322131	0.761263
LDHA	0.880782	1.09742	0.317256	0.761263
RPS13	0.943321	1.1712	0.312162	0.761263
DYNC1I2	1.0762	1.32265	0.297485	0.760934
PPP1R8	1.28818	1.04286	-0.304791	0.760934
IK	0.895749	0.69719	-0.361542	0.760441
UBR7	1.03123	0.818789	-0.3328	0.760112
CPSF6	1.16574	1.42147	0.286132	0.758796
FIP1L1	0.955963	0.752579	-0.345113	0.758632
HDGF	1.31856	1.07383	-0.296192	0.758632
UBE2M	0.746882	0.951064	0.348662	0.758632
YWHAB	0.745655	0.948299	0.346834	0.758632
ATP1A1	0.928143	1.14756	0.306153	0.758468
CNDP2	0.859177	1.07215	0.319482	0.758468
PDHB	0.910889	1.13306	0.314879	0.758468
RAD23B	1.04446	0.836915	-0.319605	0.758468
LMAN2	1.76062	2.13115	0.275549	0.758139
ORC2	0.493407	0.3	-0.717814	0.758139
SLC2A1	0.494614	0.3	-0.72134	0.758139
TUBB6	1.1249	1.37107	0.2855	0.758139
NOC3L	0.488341	0.3	-0.702926	0.75781
PPIL3	0.3	0.485593	0.694785	0.75781
PPP1R9A	0.3	0.488387	0.703061	0.75781
ZNF768	0.3	0.486428	0.697265	0.75781
MAP7D3	0.526251	0.336247	-0.646228	0.757646
KRI1	0.946584	0.747466	-0.340723	0.756823
PGM1	0.76291	0.965281	0.339436	0.756823
ASNA1	0.978714	1.20512	0.300214	0.756495
MYCBP	1.20978	0.981302	-0.30198	0.756495
RPL31	0.67371	0.483068	-0.479901	0.756495
ILF2	1.07113	1.31264	0.293344	0.756166
PRDX1	0.857617	1.06402	0.311124	0.756166
TUBB	0.859817	1.06532	0.309184	0.756166
GNL1	0.58305	0.777069	0.414423	0.755837
DIAPH1	0.794138	0.996543	0.327543	0.755179
PPIB	0.777215	0.979155	0.333224	0.755179
NENF	1.25928	1.02677	-0.294489	0.754193
CDH3	1.45377	1.19881	-0.278195	0.753699
DDX17	1.13406	1.38164	0.284885	0.753699
DR1	0.997088	0.799724	-0.318218	0.753699
PALM3	1.42528	1.17568	-0.277747	0.753699
PAX8	1.39456	1.14667	-0.282353	0.753699
SF3B4	2.49995	2.07816	-0.266591	0.753371
CCT6A	0.69816	0.889434	0.34933	0.75222
RNF181	1.92038	1.59493	-0.267901	0.75222
SF3B2	0.881301	0.693139	-0.346491	0.75222
CCT8	0.829669	1.02719	0.308098	0.751562
DNMT1	0.899159	1.11002	0.303935	0.751562
MTHFD1	0.821493	1.0172	0.308278	0.751562
RBM42	0.840934	1.04436	0.312554	0.751562
STMN1	1.12509	0.916861	-0.295263	0.751562
CAND1	0.717473	0.905274	0.335429	0.750411
ECHS1	0.736442	0.929939	0.336565	0.750411
GOLIM4	1.52442	1.26328	-0.271086	0.749753
FEN1	0.924224	1.12976	0.289706	0.749589
NASP	0.918268	0.732978	-0.325144	0.749096
RCN1	0.91849	0.730549	-0.330282	0.749096
MED10	0.3	0.475182	0.663518	0.748274
UAP1	0.3	0.483289	0.687923	0.748274
HEXIM1	1.27869	1.05617	-0.275831	0.748109
LMNA	1.12833	1.36504	0.274751	0.747945
ANXA5	0.738126	0.923528	0.323289	0.74778
BTF3L4	0.965081	0.770756	-0.324376	0.74778
MRPL12	0.949714	0.761016	-0.319567	0.74778
DHPS	0.706428	0.522856	-0.434129	0.746958
PDHA1	0.848142	1.04774	0.304908	0.746958
SNX5	0.651264	0.4755	-0.453799	0.746958
AARS	0.525724	0.70156	0.41626	0.746794
MCM7	1.13937	1.37143	0.267437	0.746136
CTTN	0.991377	0.796945	-0.314954	0.745972
H1FX	0.769364	0.588577	-0.386436	0.745972
SLC39A10	0.579506	0.758037	0.387444	0.745972
CAPRIN1	1.07628	0.878363	-0.293162	0.745478
DRAP1	1.11377	0.911657	-0.288889	0.745478
GSTM3	0.91917	1.12116	0.286584	0.745478
LCP1	0.905861	1.10436	0.285852	0.745478
RPL11	0.924546	1.12709	0.285781	0.745478
TTC1	0.768942	0.593296	-0.374122	0.745478
LSM14A	0.839403	0.655253	-0.357311	0.74515
ATG3	0.646096	0.822769	0.348738	0.744328
DPY30	1.28529	1.06357	-0.273179	0.744328
FUBP1	1.29658	1.0758	-0.26931	0.744328
TOM1	0.652922	0.833807	0.352804	0.744328
VTCN1	0.652164	0.833073	0.353207	0.744328
RBM14	0.853309	0.672458	-0.343624	0.743012
UCHL3	0.684906	0.869483	0.344252	0.743012
ANXA4	0.999867	1.20488	0.269088	0.742519
P4HA1	0.928471	1.12546	0.27758	0.742354
PGLS	0.94573	1.14938	0.28136	0.742354
PJA2	1.13783	0.934759	-0.283621	0.742354
PPID	0.952078	1.15431	0.277882	0.742354
SLAIN2	1.1619	0.957101	-0.279746	0.742354
SNRPD3	0.924881	1.12453	0.281977	0.742354
ARFGAP1	0.874771	0.696728	-0.328309	0.741861
IMPDH2	0.726952	0.91099	0.325575	0.741861
PFN1	0.713788	0.895893	0.327831	0.741861
CDH1	1.53938	1.28203	-0.263925	0.741532
OXR1	0.854495	1.04678	0.292812	0.741039
PSMD14	0.837723	1.02725	0.29424	0.741039
NUP62	0.936495	0.754499	-0.311753	0.739395
PFDN1	0.926509	0.748112	-0.308552	0.739395
SNW1	0.933446	0.750583	-0.314554	0.739395
TPD52	0.942265	0.760039	-0.310058	0.739395
PLEC	0.948915	1.14463	0.270535	0.739066
SEPT11	1.16222	1.39019	0.258397	0.738902
SAMHD1	0.3	0.465617	0.63418	0.738244
EEF1G	0.874129	1.06407	0.283679	0.73808
ASNS	0.4171	0.583741	0.484938	0.737422
BAG6	1.12902	1.35048	0.258401	0.737257
NNMT	1.14173	1.36468	0.257345	0.737257
SSR1	1.31501	1.09811	-0.260061	0.737257
NUTF2	0.507859	0.67877	0.418497	0.737093
EDC4	0.553649	0.723519	0.38606	0.736435
ETFA	0.791371	0.971437	0.295767	0.736435
LONP1	0.807353	0.990913	0.295558	0.736435
SNAP29	0.997603	0.812751	-0.295652	0.736435
CKAP4	1.58651	1.3313	-0.25302	0.736271
TACC1	0.767775	0.594083	-0.370018	0.735942
UQCRC1	1.32953	1.58109	0.250006	0.735942
TBCA	0.75372	0.587634	-0.359113	0.735613
ABCF1	1.2868	1.07593	-0.258212	0.735449
HUWE1	0.789622	0.96736	0.292891	0.735449
TBCE	0.798831	0.977197	0.290759	0.735449
ARHGEF2	0.63245	0.804852	0.347771	0.734956
PRDX4	0.902697	1.09136	0.273814	0.734791
VCP	0.923139	1.1166	0.274491	0.734791
FAM162A	1.46504	1.23569	-0.245627	0.73364
HNRNPH1	1.2107	1.44414	0.254369	0.73364
ATP5D	1.04333	0.859445	-0.279714	0.732818
CAAP1	0.991961	0.815688	-0.282266	0.732818
DYNC1LI1	1.03163	0.849536	-0.280181	0.732818
RUVBL2	0.843258	1.0211	0.276073	0.732818
SARS	0.848043	1.03106	0.281918	0.732818
DNTTIP2	0.864803	0.69314	-0.319226	0.732654
DYNC1H1	0.682843	0.852105	0.319477	0.732654
HIBADH	0.671816	0.837488	0.318003	0.732654
OAT	1.04196	1.24395	0.255624	0.732489
PSMD2	1.01222	1.21551	0.26404	0.732489
BSDC1	0.904419	0.73133	-0.306469	0.731503
WBP11	0.877537	0.708381	-0.308935	0.731503
TWF1	1.08317	1.28941	0.251449	0.730352
ALDH7A1	0.855264	1.03384	0.273565	0.729859
CCT3	0.853209	1.03028	0.272067	0.729859
PSMA7	0.850674	1.02673	0.271385	0.729859
UBQLN2	1.022	0.845939	-0.27277	0.729859
SF3A1	1.72209	1.45999	-0.238202	0.729694
LEMD3	1.12688	0.940652	-0.260606	0.729201
PSMA5	0.730589	0.897345	0.296604	0.729037
MIF	1.05152	1.25042	0.249933	0.727886
NOP2	1.10114	1.30505	0.245106	0.727886
EIF1AD	0.462793	0.3	-0.625405	0.727557
NOTCH2	0.462344	0.3	-0.624004	0.727557
NSUN2	0.3	0.461468	0.621269	0.727557
PHRF1	0.461876	0.3	-0.622544	0.727557
TSC22D1	0.3	0.456711	0.606319	0.727557
CYR61	0.618047	0.45605	-0.438523	0.726735
LMO7	0.627216	0.46234	-0.440008	0.726735
PSAT1	0.431706	0.595256	0.463461	0.726735
RPL8	0.434868	0.59212	0.445311	0.726735
CTTNBP2NL	0.661823	0.49926	-0.406656	0.726406
CCT2	0.817313	0.989226	0.275411	0.725913
CFDP1	0.984376	0.811605	-0.278433	0.725913
HARS	0.822642	0.995469	0.275112	0.725913
PYGL	0.804019	0.975792	0.279343	0.725913
HAT1	0.552966	0.710752	0.362156	0.725419
SLC1A5	0.722074	0.563449	-0.357862	0.725419
SUMO2	0.724262	0.56256	-0.364505	0.725419
EIF6	1.12804	1.33503	0.243049	0.725255
COPE	0.918202	1.10317	0.264768	0.724926
HSP90AA1	0.891731	1.0671	0.25901	0.724926
MAP4	1.10642	0.924582	-0.25903	0.724926
PSMC4	0.89329	1.07266	0.263988	0.724926
SEC23B	0.9945	1.18158	0.248679	0.724926
TARS	0.90118	1.08252	0.264508	0.724926
ZFAND6	1.2205	1.02872	-0.246627	0.724926
ARPC3	0.590956	0.750969	0.345702	0.724762
DFFA	0.774099	0.612073	-0.338815	0.724104
DDX5	0.822556	0.989575	0.266695	0.723939
PCNA	0.856984	1.03135	0.267198	0.723939
PRKAR1A	0.827667	0.996788	0.268237	0.723939
YWHAZ	0.850397	1.02524	0.269751	0.723939
CLTA	0.78425	0.622455	-0.333344	0.723446
ISCA2	0.851747	0.687254	-0.30958	0.72246
ZNF148	0.85634	0.691512	-0.308429	0.72246
HCFC1	0.953377	1.13435	0.25075	0.720816
TPM4	1.16006	0.975223	-0.250392	0.720816
HNRNPUL1	0.867269	0.706662	-0.29546	0.720651
LPP	1.87259	1.5971	-0.229583	0.720651
FAM136A	0.847601	0.692266	-0.292059	0.720158
CAPG	0.876997	1.04932	0.258816	0.719665
GIPC1	0.854462	1.02293	0.259612	0.719665
MAP7	1.02747	0.859404	-0.257689	0.719665
PHB	1.4823	1.7331	0.225519	0.7195
DNAJB2	1.64224	1.40263	-0.227534	0.718678
CCT5	0.762256	0.926555	0.2816	0.718185
HP1BP3	0.909357	0.750024	-0.27791	0.718185
PRDX5	0.751576	0.914265	0.282692	0.718185
PSMC2	1.00213	1.18283	0.23917	0.717034
CTNNBL1	0.797138	0.95875	0.266325	0.716541
NUDT21	0.932977	0.774329	-0.268895	0.716541
PKP2	0.963021	0.800174	-0.267254	0.716541
RAB10	0.914946	0.759622	-0.268404	0.716541
CYCS	0.914062	1.08632	0.249088	0.716212
CAPZB	1.12817	1.32341	0.230279	0.715061
EZR	1.13216	1.32891	0.231157	0.715061
TPM1	1.36789	1.16315	-0.233915	0.715061
ARHGEF16	0.3	0.450589	0.58685	0.714732
FXN	0.44785	0.3	-0.578052	0.714732
PATL1	0.45259	0.3	-0.593243	0.714732
RRP12	0.3	0.448829	0.581202	0.714732
ATL3	0.42468	0.578082	0.444898	0.714239
FABP6	0.677575	0.529014	-0.357075	0.713581
LTV1	0.638892	0.492497	-0.375457	0.713581
THOP1	0.534615	0.685954	0.35961	0.713581
TOMM22	2.03437	2.37067	0.220716	0.713252
G3BP1	1.15181	0.978008	-0.23598	0.713088
HSPA8	1.11922	1.31132	0.228529	0.712923
SH3BGRL	1.30141	1.11096	-0.228264	0.712923
DDRGK1	2.17146	1.86013	-0.223268	0.712595
HSPE1	0.759114	0.607243	-0.322043	0.711937
SPR	0.581816	0.728811	0.324981	0.711937
UBE2H	1.4029	1.63447	0.220409	0.711115
CAPZA2	1.35329	1.57249	0.21658	0.710457
CRTC1	1.46611	1.25976	-0.218848	0.710293
ARPC2	0.872469	1.03649	0.248534	0.710128
C12orf57	1.01048	0.85255	-0.245178	0.710128
NDE1	0.969051	0.812162	-0.254804	0.710128
GLO1	0.662157	0.815576	0.300647	0.709635
UFM1	1.19073	1.01405	-0.23172	0.709635
CD2BP2	1.37701	1.18195	-0.220372	0.709142
CTNNA2	0.646524	0.793021	0.294654	0.709142
MKL2	0.852055	0.698444	-0.286802	0.709142
TRIP6	1.44174	1.23977	-0.217741	0.709142
GRSF1	1.01811	0.861601	-0.240795	0.707826
PMPCB	1.04121	0.882097	-0.239246	0.707826
PSMA4	0.892918	1.05164	0.236044	0.707826
RUVBL1	0.880975	1.03866	0.23755	0.707826
SSSCA1	0.873371	0.720668	-0.277261	0.707826
TOX4	1.08893	0.923934	-0.237052	0.707826
TUBB4B	0.897268	1.06182	0.242927	0.707826
ATP6V1B2	1.11308	1.29856	0.222363	0.707498
IRGQ	1.11018	1.29534	0.222535	0.707498
ACLY	0.736391	0.88601	0.26685	0.706182
ACIN1	1.22455	1.04918	-0.222993	0.704867
PRMT1	1.07892	1.25831	0.221902	0.704867
CNPY2	0.90906	0.759948	-0.258476	0.703551
PSMB1	0.745753	0.896078	0.264928	0.703551
BCL9L	1.72979	1.4969	-0.208623	0.701907
BCAS2	1.04989	1.2223	0.219364	0.701743
CPNE3	1.07301	1.24568	0.215274	0.701743
DENR	1.17253	1.00631	-0.220552	0.701743
GIGYF2	1.22828	1.05431	-0.220345	0.701743
TIMM10	1.21063	1.04124	-0.217448	0.701743
HYOU1	0.800964	0.95059	0.247086	0.701578
RAN	0.790132	0.938462	0.248206	0.701578
SLC4A1AP	0.913495	0.768078	-0.250145	0.701578
F11R	0.828219	0.977631	0.239277	0.699605
HSP90B1	0.80257	0.948036	0.240316	0.699605
PPP1CA	0.855821	1.00923	0.237871	0.699605
RPL7	0.814851	0.960671	0.237506	0.699605
BICC1	0.44462	0.3	-0.567611	0.698948
PPP1R18	0.3	0.443341	0.563455	0.698948
MIER1	0.598085	0.456204	-0.390673	0.698454
BCAM	0.648899	0.509365	-0.349293	0.69829
C1orf123	0.469366	0.60616	0.368983	0.69829
GOLGA2	0.648325	0.505419	-0.359237	0.69829
HEXIM2	0.618999	0.476137	-0.378562	0.69829
STK3	0.515898	0.656852	0.348482	0.69829
AHNAK	0.694389	0.549862	-0.336674	0.698126
SPTY2D1	0.663917	0.525122	-0.33835	0.698126
BLMH	0.535862	0.672537	0.327752	0.697961
PA2G4	0.949601	1.10498	0.21863	0.697632
S100A13	1.12569	0.967661	-0.218231	0.697632
SRSF7	1.12744	0.964831	-0.2247	0.697632
UBA6	0.576658	0.715457	0.311151	0.697139
CETN2	1.306	1.12735	-0.21222	0.696975
ARHGEF5	0.98438	0.839054	-0.230453	0.695166
NAA15	0.797492	0.655377	-0.283145	0.694837
CD3EAP	1.28449	1.11319	-0.206502	0.694015
LSM3	1.21409	1.04899	-0.210871	0.694015
VIM	1.2096	1.04262	-0.214307	0.694015
ANP32A	0.862514	0.717547	-0.265476	0.693851
APEH	0.677463	0.817953	0.271874	0.693851
GPI	0.64971	0.785134	0.273142	0.693851
ISY1	0.822762	0.68355	-0.267429	0.693851
KLC3	0.832516	0.691231	-0.26831	0.693851
SOD1	0.867754	0.725925	-0.257466	0.692535
BCAP31	0.884321	0.745596	-0.246178	0.69122
DNAJB1	0.769654	0.913045	0.246476	0.69122
ADAR	0.91783	1.07229	0.224393	0.691056
BZW2	1.05212	1.21393	0.206382	0.691056
LASP1	1.20441	1.04069	-0.210776	0.691056
DKC1	1.45987	1.68154	0.203944	0.690891
MARCKS	1.64037	1.42783	-0.200195	0.690727
LAD1	0.947719	0.804251	-0.236814	0.689576
MDH1	0.779688	0.923432	0.244107	0.689576
RPS21	0.883091	0.746723	-0.241989	0.689576
ILF3	1.17907	1.35724	0.20303	0.687767
SND1	1.18683	1.35924	0.195695	0.685465
CCT4	0.819258	0.963308	0.233681	0.685301
CCT7	0.79362	0.930855	0.230109	0.685301
EIF4H	0.943174	0.806672	-0.225543	0.685301
RBM27	0.429611	0.3	-0.518068	0.685301
SHC1	0.794783	0.934653	0.233871	0.685301
VAMP7	0.3	0.426686	0.508214	0.685301
CBR1	0.964596	1.11635	0.210789	0.685136
MRPL49	1.09276	0.946692	-0.207014	0.685136
PCM1	0.507807	0.373484	-0.443236	0.685136
RPL15	0.910407	1.05659	0.214837	0.685136
ZC3H15	0.516186	0.390849	-0.401282	0.684972
SFPQ	2.55444	2.24554	-0.185946	0.684314
ZYX	1.96501	1.72254	-0.19	0.683657
MAPRE1	1.10263	1.26272	0.195576	0.683492
OSTF1	1.05091	1.21047	0.20392	0.683492
PPP1R12A	0.743427	0.611034	-0.282938	0.682506
DDX21	1.4146	1.6111	0.187654	0.682177
SKP1	1.01266	0.868364	-0.221782	0.682177
TPT1	0.959376	0.822449	-0.22217	0.682177
PAPSS1	0.64955	0.78381	0.271062	0.681848
KTN1	0.814678	0.681453	-0.257616	0.680697
SLIRP	0.761011	0.633808	-0.26387	0.680697
DBI	0.820403	0.688386	-0.253115	0.680039
ECH1	0.713528	0.847311	0.247922	0.680039
GRHPR	0.714863	0.847677	0.245848	0.680039
SHMT2	0.683341	0.814351	0.253046	0.680039
UBQLN4	0.838939	0.707574	-0.245685	0.680039
CCDC58	0.83581	0.709275	-0.236828	0.678889
CLINT1	0.826987	0.701097	-0.238251	0.678889
GOLGA3	0.835538	0.707867	-0.239227	0.678889
ARHGAP1	1.19601	1.3663	0.192043	0.678231
CTNNA1	1.20777	1.37682	0.188997	0.678231
MISP	1.18976	1.03636	-0.199137	0.678231
PPP2CB	1.19781	1.36298	0.186371	0.678231
UBA2	1.2146	1.06063	-0.195554	0.678231
VCL	1.03795	1.19074	0.19812	0.678231
AHSA1	0.888928	1.02501	0.205499	0.67708
HK1	0.926162	1.07058	0.209051	0.67708
HNRNPM	0.857526	0.993076	0.211723	0.67708
PGAM1	0.915101	1.05609	0.206728	0.67708
SH3BGRL3	1.01253	0.876124	-0.208751	0.67708
SPC24	0.988225	0.853052	-0.212207	0.67708
CDC42EP4	1.29615	1.1348	-0.191783	0.676587
HGH1	1.13901	1.29988	0.190595	0.676587
NFU1	1.31803	1.15654	-0.188565	0.676587
PRCC	1.28526	1.12512	-0.19198	0.676587
GAPDH	0.760484	0.890233	0.227264	0.675765
GART	0.760312	0.894808	0.234987	0.675765
BCLAF1	0.891137	0.764525	-0.221084	0.673134
MPHOSPH10	0.90539	0.77723	-0.220198	0.673134
RPL5	0.826672	0.960879	0.217039	0.673134
SEC24C	0.93732	1.07658	0.199842	0.67149
CRYAB	1.36265	1.54246	0.178817	0.671161
PRPF31	0.955175	0.826326	-0.209053	0.669352
PSMA2	0.84532	0.97447	0.20512	0.669352
COPS4	0.417881	0.3	-0.47813	0.667215
MVD	0.3	0.422465	0.493868	0.667215
FAM114A2	0.3	0.416866	0.474621	0.66705
FAM120A	1.01774	1.15806	0.186344	0.666721
FKBP4	0.980321	1.1182	0.189849	0.666721
MPHOSPH8	0.569639	0.45248	-0.332193	0.666721
PSMB6	0.600992	0.478537	-0.328714	0.666721
RPL17	0.589248	0.468857	-0.329727	0.666721
FAU	0.689631	0.568039	-0.279834	0.666064
HSPBP1	0.546385	0.667095	0.287975	0.666064
NME1-NME2	0.519194	0.634449	0.28923	0.666064
EEA1	0.70076	0.581155	-0.269998	0.665735
EFHD1	1.01494	0.881983	-0.202573	0.665242
PRDX3	0.862612	0.993622	0.203984	0.665242
SCEL	0.85207	0.978555	0.199682	0.665242
ARHGDIA	0.751801	0.62719	-0.261447	0.665077
PUM1	0.707506	0.590875	-0.259889	0.665077
REEP5	0.627783	0.751641	0.259778	0.665077
BOD1	0.65713	0.779739	0.246812	0.664913
NIPSNAP1	0.763602	0.642999	-0.248003	0.664913
TUFT1	0.741187	0.621478	-0.254135	0.664913
DYNC1LI2	1.22106	1.07563	-0.182952	0.66442
PDLIM1	1.33549	1.18278	-0.175195	0.66442
PPP1R14A	1.0961	1.24535	0.184172	0.66442
PSMC3	1.16033	1.31144	0.176617	0.66442
PSMC5	1.13037	1.27688	0.175829	0.66442
GRIPAP1	0.779672	0.65905	-0.24248	0.663926
NIN	0.782125	0.664139	-0.235916	0.663926
VDAC2	2.44934	2.17692	-0.170107	0.663762
EMD	1.86605	1.65633	-0.172002	0.662775
SAP30BP	0.687981	0.804318	0.225397	0.662447
PLOD3	0.924857	1.0526	0.18665	0.660967
RPS18	0.9609	1.09565	0.189322	0.660967
CSDE1	0.740033	0.859985	0.216722	0.660638
EIF3I	1.0707	1.21156	0.178318	0.660309
SRRT	1.18853	1.05273	-0.175044	0.660309
CKS1B	1.40171	1.2465	-0.169302	0.659651
LGALS3	1.32912	1.49184	0.166625	0.659651
LAMC2	0.929611	0.805401	-0.206921	0.65735
PRKCSH	0.841759	0.725359	-0.214712	0.65735
SCRN1	0.773158	0.893649	0.208945	0.65735
TUFM	0.762378	0.882438	0.210988	0.65735
CFL1	1.26178	1.4167	0.167076	0.656363
RRBP1	1.18071	1.32874	0.170402	0.656363
AP2A1	0.98424	1.11213	0.176242	0.656034
ATP6V1F	1.11123	0.97774	-0.184629	0.656034
CCDC43	1.15146	1.01649	-0.179868	0.656034
DDB1	0.993547	1.12623	0.180841	0.656034
CUX1	0.93539	0.813794	-0.200903	0.654226
PPM1G	0.906259	0.788981	-0.199934	0.654226
PPP1R10	0.792734	0.910194	0.199337	0.654226
ADRM1	0.884375	1.00703	0.187381	0.651266
AK4	0.868372	0.993194	0.193763	0.651266
ANXA11	0.826113	0.94261	0.190321	0.651266
DUT	0.95836	0.838379	-0.192964	0.651266
SSB	0.842862	0.958399	0.185332	0.651266
USO1	0.812111	0.929083	0.194131	0.651266
KRT18	1.88951	2.10458	0.155522	0.649129
AKAP9	0.3	0.406384	0.437881	0.648142
IGF2BP2	0.414243	0.3	-0.465514	0.648142
NBN	0.3	0.406239	0.437368	0.648142
RPL19	0.549623	0.44341	-0.3098	0.647978
ALDH9A1	0.512871	0.627829	0.291775	0.647484
C19orf25	1.0412	0.91945	-0.17941	0.647156
CSTF2	1.05669	0.934641	-0.177069	0.647156
EEF1D	0.975872	0.859287	-0.183552	0.647156
ERP44	0.873163	0.990262	0.18156	0.647156
SLC9A3R1	1.00228	0.885006	-0.179524	0.647156
KDM3B	0.694858	0.5863	-0.245079	0.646991
NUMB	0.574016	0.681244	0.247081	0.646991
PFDN2	0.680691	0.571027	-0.253442	0.646991
DDX47	0.616114	0.727834	0.240414	0.646498
ALDOC	0.632709	0.740177	0.226328	0.645347
RBM10	0.723795	0.618233	-0.227431	0.645347
SVIL	0.733447	0.624912	-0.231039	0.645347
DOHH	0.769049	0.661902	-0.216458	0.644196
HINT2	0.793713	0.679532	-0.224076	0.644196
PPIA	0.707322	0.822105	0.216957	0.644196
LNPEP	1.31608	1.17819	-0.15967	0.642223
STX6	1.22719	1.36698	0.155631	0.642223
TJP1	1.33438	1.19733	-0.156346	0.642223
CUTA	0.712452	0.826415	0.214073	0.642059
DLST	0.963027	1.08641	0.173916	0.64173
ARHGAP29	0.828978	0.721703	-0.199929	0.640085
PPL	0.882865	0.768041	-0.20101	0.640085
RPL23	0.753235	0.867784	0.204237	0.640085
VAMP2	0.864858	0.755422	-0.19518	0.640085
MAP2K1	1.09152	1.21964	0.160117	0.639263
HSPA9	0.796437	0.90877	0.190355	0.637948
PEBP1	0.779698	0.888914	0.18913	0.637948
PRDX2	0.819329	0.933996	0.188973	0.637948
RPL7A	0.812681	0.927133	0.190086	0.637948
YTHDF1	0.906868	0.797464	-0.185473	0.637948
STX12	1.90065	1.71214	-0.150694	0.635975
AKT1S1	0.941111	0.833117	-0.175847	0.634988
EPS15	0.835997	0.945141	0.177032	0.634988
FTSJ3	0.919161	0.813949	-0.175379	0.634988
KIF5B	0.948532	0.835289	-0.183421	0.634988
MAP1B	1.809	1.63518	-0.145743	0.634988
NDUFS8	0.940292	0.832399	-0.175834	0.634988
RPL6	0.837995	0.947252	0.176806	0.634988
SF3B1	0.96492	0.851936	-0.179664	0.634988
SFN	0.778305	0.884068	0.183821	0.634988
SNX2	0.810813	0.919458	0.181415	0.634988
COX5A	1.12852	1.01344	-0.155178	0.633509
GORASP2	1.17847	1.05582	-0.158556	0.633509
PABPC1	1.01949	1.13804	0.158713	0.633509
PRPF40A	1.02864	1.1496	0.160389	0.633509
TCEA1	1.15291	1.0308	-0.161528	0.633509
TCERG1	1.0878	1.21239	0.15644	0.633509
GPATCH8	0.396463	0.3	-0.402225	0.632687
SP1	0.3	0.399838	0.414452	0.632687
IWS1	0.526515	0.42894	-0.295697	0.632522
SHROOM3	0.581999	0.479474	-0.279563	0.632522
LAMB1	1.42734	1.58026	0.146832	0.632358
CDC42EP1	0.587943	0.489812	-0.263448	0.632029
EIF3M	0.616331	0.516274	-0.25557	0.632029
HMGB2	0.65138	0.548267	-0.248622	0.632029
GID8	0.988334	0.880714	-0.166326	0.630878
PDIA3	0.913663	1.02697	0.168664	0.630878
TRA2B	0.892899	1.00632	0.172527	0.630878
FLYWCH2	0.700056	0.603088	-0.215103	0.630385
ZCCHC8	0.623456	0.725951	0.219584	0.630385
EIF5B	1.14205	1.26886	0.151899	0.629234
OXSR1	1.27789	1.14921	-0.153114	0.629234
DNASE2	0.747397	0.647704	-0.20654	0.628905
RPS24	0.61349	0.70899	0.208727	0.628905
VTA1	0.654312	0.757253	0.210797	0.628905
EML4	0.642663	0.739232	0.201965	0.627918
PHLDB1	0.814447	0.714279	-0.189332	0.626439
ECE1	1.16924	1.05256	-0.15166	0.625123
DDX23	0.872376	0.977702	0.164444	0.624959
LMNB2	0.971632	1.08186	0.155027	0.624959
NME1	0.984204	1.09752	0.157222	0.624959
NSFL1C	1.04327	0.932085	-0.162585	0.624959
OCLN	1.08028	0.968611	-0.157421	0.624959
PNN	1.05492	0.944065	-0.160172	0.624959
PVR	1.06959	0.955559	-0.162637	0.624959
ZNF185	1.03917	0.928297	-0.162777	0.624959
EPS8L2	0.845486	0.74581	-0.180974	0.62463
HSPD1	0.751784	0.853506	0.183082	0.62463
PGRMC2	2.10145	1.90261	-0.143405	0.622657
ATP1B1	1.58368	1.74628	0.141003	0.621671
AIMP1	0.778201	0.875361	0.169735	0.621506
CNOT3	0.841949	0.945635	0.167551	0.621506
FAM114A1	0.875313	0.779762	-0.166765	0.621506
PCNP	0.873318	0.776622	-0.169295	0.621506
RAB11FIP1	0.91739	0.814773	-0.171137	0.621506
COL9A2	1.56577	1.41764	-0.143388	0.62052
DBN1	1.09168	0.981175	-0.153967	0.618218
PSMC1	0.953282	1.05889	0.151581	0.618218
RPS3	1.01131	1.12024	0.147586	0.618218
SPTBN1	1.00421	1.11711	0.153714	0.618218
ZNF326	1.08769	0.980605	-0.149528	0.618218
GOLGB1	0.903402	0.806652	-0.163421	0.617231
PABPN1	0.907896	0.811746	-0.161498	0.617231
DERA	0.386933	0.3	-0.367122	0.61608
BLOC1S2	0.517728	0.431436	-0.263047	0.615916
GYG1	0.531061	0.44485	-0.255557	0.615916
MKI67	0.592646	0.499543	-0.246562	0.615916
CHMP2A	0.491297	0.581332	0.242767	0.615587
RPS19	0.618846	0.529454	-0.225074	0.615423
CBX5	1.25595	1.13769	-0.142669	0.615094
IKBKG	0.682658	0.589153	-0.212522	0.613778
DSP	0.62777	0.714558	0.186815	0.612792
GTF2F1	0.763178	0.670755	-0.186233	0.612792
PPHLN1	0.666049	0.758795	0.188081	0.612792
CAPZA1	0.865725	0.961021	0.150659	0.612134
RSRC1	0.923144	1.02246	0.147421	0.612134
NUDCD3	0.661739	0.747764	0.176321	0.611641
TXNDC5	0.789507	0.696075	-0.181711	0.611641
LTA4H	1.06192	1.17144	0.141611	0.610819
MCM4	1.13069	1.02343	-0.143796	0.610819
OSBP	1.17022	1.05884	-0.144289	0.610819
GOT2	0.72039	0.808569	0.166593	0.609668
HMG20A	0.788888	0.702523	-0.167275	0.609668
PAICS	0.71841	0.808362	0.170194	0.609668
TRIP11	0.838547	0.745226	-0.170214	0.609668
MAVS	2.40954	2.19455	-0.134835	0.609503
EIF4EBP2	2.10405	1.91978	-0.132233	0.608681
FLOT2	2.10358	1.91945	-0.13215	0.608681
NOP56	1.76174	1.93106	0.132387	0.608517
COX4I1	0.813385	0.728352	-0.159302	0.606873
GLRX5	0.843094	0.752371	-0.16425	0.606873
SH3KBP1	0.832719	0.743041	-0.164388	0.606873
SNRPE	0.784308	0.878481	0.163589	0.606873
ATP5B	1.02002	1.12062	0.135712	0.605886
TGM2	0.91846	1.01436	0.143279	0.605886
U2AF1	0.980151	1.08146	0.141908	0.605886
CSE1L	1.43135	1.31042	-0.127342	0.604406
TFG	1.41369	1.29227	-0.129556	0.604406
ASRGL1	0.866549	0.778593	-0.154412	0.603256
QRICH1	0.894723	0.806624	-0.149545	0.603256
SH3GL1	0.895832	0.805362	-0.153591	0.603256
CSRP1	1.24222	1.35497	0.125338	0.601776
GLS	1.10062	1.20839	0.134759	0.601776
MUC1	1.28387	1.17372	-0.12941	0.601776
SRRM1	1.32994	1.21682	-0.128253	0.601776
TUBB2A	1.17536	1.28337	0.126835	0.601776
PIP4K2C	0.91923	1.01303	0.140174	0.598816
HSPH1	1.08802	1.18711	0.125751	0.598487
RBM8A	1.19965	1.0992	-0.126164	0.598487
NR3C1	0.529161	0.446209	-0.245989	0.597994
PDRG1	0.40479	0.480469	0.24727	0.597994
AKAP13	0.622811	0.540839	-0.203595	0.596843
NUP153	0.618461	0.53856	-0.199575	0.596843
SGTA	0.653871	0.578102	-0.177681	0.596021
RTN4	3.69398	3.39778	-0.120584	0.595857
PLIN3	0.725807	0.645096	-0.170072	0.595035
RPS8	0.609232	0.687381	0.174118	0.595035
ZNF638	0.763465	0.680436	-0.166101	0.595035
SEC61B	1.60782	1.74972	0.122025	0.594212
COL4A2	1.56806	1.70186	0.118134	0.59339
MYH9	1.47047	1.59823	0.120197	0.59339
ASPSCR1	0.716688	0.798795	0.15648	0.592897
DDAH1	0.779324	0.699136	-0.156651	0.592897
PACSIN3	0.651288	0.729361	0.163336	0.592897
RPS15A	0.700123	0.782082	0.159712	0.592897
HNRNPU	1.06656	0.977794	-0.125364	0.592733
STOML2	0.983283	1.07326	0.126324	0.592733
BAX	1.43775	1.3203	-0.122948	0.592239
COX5B	1.41817	1.30176	-0.123562	0.592239
KHDRBS1	1.42242	1.54398	0.118302	0.592239
ATXN2L	0.78298	0.705184	-0.150977	0.590431
RPL38	0.68657	0.762419	0.151177	0.590431
RWDD1	0.696627	0.771883	0.147995	0.590431
ALDH2	0.780519	0.859225	0.138602	0.5878
DNAJC8	0.880574	0.797446	-0.143057	0.5878
GTF2I	0.794356	0.875016	0.139523	0.5878
OPTN	0.895419	0.811633	-0.141736	0.5878
PMVK	0.902014	0.820133	-0.137292	0.5878
EPN1	1.32758	1.22564	-0.115258	0.587471
ACAT1	0.959668	0.878126	-0.128107	0.584018
DCTN2	0.89605	0.816048	-0.134925	0.584018
HDLBP	0.9643	0.882668	-0.127611	0.584018
KLC1	0.806419	0.883884	0.132327	0.584018
MANF	0.951631	0.867157	-0.134109	0.584018
MYH10	0.870474	0.794745	-0.131309	0.584018
PABPC4	0.88744	0.969028	0.126888	0.584018
PDXDC1	0.850821	0.932982	0.132993	0.584018
RPL4	0.844979	0.76953	-0.134938	0.584018
SSBP1	0.870606	0.955342	0.133997	0.584018
WTAP	0.896678	0.978076	0.125357	0.584018
AKAP12	1.73324	1.60731	-0.108826	0.579579
SLC34A2	1.6082	1.74162	0.114984	0.579579
EIF3E	0.923973	1.00481	0.121003	0.577113
MYL6B	1.55512	1.44236	-0.108601	0.577113
TSC22D4	1.04221	0.962042	-0.115471	0.577113
LARP4B	0.415069	0.489951	0.239286	0.576291
SCAF1	0.479272	0.406121	-0.238935	0.576291
UBAP1	0.352758	0.420022	0.251789	0.576291
GDF15	0.432665	0.502754	0.216603	0.575962
ENAH	0.581092	0.506505	-0.198189	0.575633
TSTD1	0.559547	0.493348	-0.181652	0.575304
NCL	0.633233	0.562422	-0.171082	0.574811
MATR3	0.614561	0.6869	0.160543	0.574318
NUSAP1	0.670904	0.600489	-0.159968	0.574318
PSMD9	0.608295	0.681566	0.164081	0.574318
RPS25	0.66078	0.58992	-0.163649	0.574318
THRAP3	0.703298	0.631267	-0.155885	0.574318
CBX3	1.20373	1.11676	-0.108198	0.572838
NCKAP1	0.73214	0.661865	-0.145582	0.572838
PTMS	1.14634	1.23666	0.109417	0.572838
SCFD1	0.662684	0.733805	0.147077	0.572838
SUB1	1.21944	1.13145	-0.108043	0.572838
ANXA1	0.690566	0.761688	0.14142	0.571358
MYOF	0.683165	0.75316	0.140721	0.571358
NACA	0.713769	0.648371	-0.138639	0.571358
P4HB	0.709121	0.642855	-0.141537	0.571358
RANBP1	0.803985	0.730113	-0.139048	0.571358
STAM	0.798538	0.724981	-0.139417	0.571358
CBL	0.777282	0.711476	-0.127623	0.568727
DBNL	0.875227	0.800715	-0.128369	0.568727
GOLGA5	0.816241	0.745476	-0.130832	0.568727
BCAR1	1.09152	1.01158	-0.10972	0.567905
COTL1	0.964911	1.04185	0.110682	0.567905
HPRT1	1.14998	1.06541	-0.110207	0.567905
LRRFIP2	1.07893	1.00026	-0.109226	0.567905
LUC7L3	1.12415	1.03983	-0.112494	0.567905
NRCAM	2.26872	2.43684	0.103135	0.567905
RPS16	0.999265	1.07694	0.107993	0.567905
HIST1H1D	1.62676	1.74044	0.0974579	0.564946
AKR1A1	0.773597	0.843108	0.124135	0.564617
EBNA1BP2	0.81956	0.75347	-0.121299	0.564617
HNRNPD	0.833915	0.768484	-0.117886	0.564617
PSME1	0.878619	0.805882	-0.12467	0.564617
TMF1	0.828856	0.761133	-0.122973	0.564617
HSPG2	1.48142	1.38447	-0.0976552	0.563466
MRFAP1	1.31471	1.40511	0.095939	0.561822
AK1	0.968255	0.896689	-0.110779	0.559355
APP	0.986624	0.91489	-0.108901	0.559355
EIF3G	0.902421	0.976763	0.114208	0.559355
HLA-B	1.11984	1.2014	0.10143	0.558862
HSPA4	1.1759	1.09883	-0.0977911	0.558862
USF1	0.358829	0.3	-0.258335	0.55656
CNPY4	0.572119	0.507807	-0.172034	0.555903
LUZP1	0.493758	0.552397	0.161901	0.555738
SLTM	0.555581	0.499748	-0.152795	0.555245
TNKS1BP1	0.610243	0.548749	-0.153237	0.555245
FABP5	0.589162	0.533295	-0.143731	0.554423
PSMB4	0.618087	0.560678	-0.140638	0.554423
ATP5H	0.961663	0.895359	-0.103065	0.553765
CAPS	1.11344	1.04131	-0.0966146	0.553765
FARSA	1.08578	1.01432	-0.0982222	0.553765
KIAA1217	1.02953	0.95995	-0.100951	0.553765
NUDC	0.98556	1.05859	0.103123	0.553765
PLS1	0.952035	1.01793	0.0965566	0.553765
RPLP1	1.01061	0.941164	-0.102705	0.553765
ETHE1	0.595553	0.653008	0.13287	0.552943
TPI1	0.625512	0.686443	0.134103	0.552943
CEP170	0.715622	0.660287	-0.116104	0.551299
DLGAP4	0.681141	0.740563	0.120669	0.551299
SDHA	0.739254	0.680425	-0.119634	0.551299
ATXN10	1.5233	1.61867	0.0876126	0.550148
ETFB	0.727314	0.786782	0.113386	0.548833
NAP1L1	0.814221	0.751838	-0.114997	0.548833
NOL3	0.862491	0.799867	-0.108749	0.548833
PHLDB2	0.786721	0.849772	0.111224	0.548833
TCP1	0.842592	0.906955	0.106196	0.548833
TIPIN	0.680915	0.736768	0.113735	0.548833
TOMM34	0.767604	0.709247	-0.114075	0.548833
ZC3HAV1	0.770449	0.830389	0.108089	0.548833
CNOT2	0.876248	0.816214	-0.102393	0.545873
CREB1	0.923215	0.987883	0.0976725	0.545873
FKBP3	0.860316	0.80502	-0.0958418	0.545873
KHSRP	0.915614	0.852877	-0.102401	0.545873
SURF6	0.911474	0.851362	-0.098429	0.545873
PDLIM7	1.20624	1.1332	-0.0901042	0.545051
SRSF6	1.1681	1.09749	-0.0899521	0.545051
STAU1	1.05439	1.12014	0.087263	0.545051
TPR	1.27188	1.1978	-0.0865781	0.545051
AAMDC	1.05648	1.12098	0.0854936	0.539954
BID	0.996478	0.938553	-0.0864003	0.539954
DDX6	0.874162	0.930596	0.0902548	0.539954
DNAJC9	1.01326	0.954881	-0.0856171	0.539954
EFHD2	0.935793	0.998002	0.0928527	0.539954
LETM1	0.933213	0.991053	0.0867557	0.539954
NPM1	1.02246	0.96218	-0.0876602	0.539954
NUDT5	0.985488	1.0494	0.0906607	0.539954
PBDC1	1.06868	1.00547	-0.0879632	0.539954
RPS7	1.02539	1.08923	0.0871361	0.539954
UBXN1	1.01557	0.955547	-0.0878899	0.539954
CD44	1.61031	1.5237	-0.0797614	0.534364
NDUFS1	1.33511	1.41464	0.0834691	0.533706
VAPB	1.35807	1.28115	-0.0841208	0.533706
EIF1	1.3538	1.2846	-0.0756891	0.532391
ELAVL1	1.17517	1.24571	0.0840984	0.532391
HNRNPA2B1	1.1417	1.21008	0.083923	0.532391
HNRNPK	1.31667	1.38864	0.0767856	0.532391
LSR	1.29171	1.2246	-0.0769796	0.532391
CCDC6	0.935085	0.990698	0.0833479	0.529596
CDKN2A	1.14005	1.08193	-0.0754854	0.529596
CRIP2	1.06755	1.00889	-0.081542	0.529596
EIF2S2	0.60342	0.652253	0.112268	0.529596
HNRNPAB	0.747216	0.693944	-0.106707	0.529596
PARK7	0.570197	0.616397	0.112399	0.529596
PSME2	0.676522	0.730393	0.110538	0.529596
S100A14	0.658777	0.612019	-0.106215	0.529596
TRIP10	0.694955	0.74947	0.108952	0.529596
INF2	0.690015	0.740751	0.102361	0.528445
UPF2	0.748885	0.698336	-0.100823	0.528445
ZPR1	0.781476	0.730754	-0.0968158	0.528445
BOLA2	0.73718	0.785981	0.0924784	0.524992
GPKOW	0.789171	0.743398	-0.0862038	0.524992
HTATSF1	0.799504	0.852067	0.0918614	0.524992
LZIC	0.755213	0.709167	-0.0907589	0.524992
PSME3	0.880395	0.828191	-0.088187	0.524992
SRI	0.706287	0.754101	0.0945028	0.524992
WASF2	0.762604	0.714614	-0.0937691	0.524992
HIST1H4A	3.22922	3.39234	0.0710919	0.520717
MARCKSL1	2.26831	2.38013	0.0694261	0.520059
ABCE1	0.828771	0.875589	0.0792805	0.519237
ARHGEF18	0.958784	0.907314	-0.0796051	0.519237
ATP5A1	0.900743	0.953026	0.0814003	0.519237
CLIP1	0.926017	0.877634	-0.0774184	0.519237
CMPK1	1.00098	0.947342	-0.0794504	0.519237
INPPL1	0.959306	0.905028	-0.0840283	0.519237
PSMD6	0.998146	1.05206	0.0758921	0.519237
RBBP4	0.973211	1.02652	0.0769367	0.519237
RPS5	0.854801	0.902601	0.078499	0.519237
SPAG9	0.878387	0.828145	-0.0849737	0.519237
TP53BP1	0.894467	0.846216	-0.0800031	0.519237
TRIM28	1.00925	1.06358	0.0756443	0.519237
LAMC1	1.50584	1.5805	0.0698159	0.518744
LIMA1	1.3126	1.37836	0.0705187	0.518744
NDUFV2	1.3928	1.46146	0.0694207	0.518744
PPP1R12C	1.07563	1.13288	0.0748174	0.5171
SNRPA1	1.21404	1.1579	-0.0682991	0.5171
SNRPD2	1.10023	1.15575	0.0710251	0.5171
CARHSP1	1.0947	1.04563	-0.066166	0.511345
SPECC1	1.05795	1.1068	0.0651313	0.511345
STRAP	1.00879	1.05542	0.0651836	0.511345
YKT6	0.966327	1.01281	0.0677799	0.511345
ERCC6L	0.500477	0.455885	-0.134634	0.505755
KIF2A	0.499455	0.455027	-0.134403	0.505755
RABEP2	0.522356	0.479663	-0.123013	0.50559
GMFB	0.648085	0.606605	-0.0954257	0.505426
DDX19A	0.678742	0.721533	0.0882013	0.504439
GRPEL1	0.66874	0.627546	-0.0917242	0.504439
AAK1	0.777309	0.822111	0.0808451	0.502795
CD2AP	0.701434	0.664938	-0.0770881	0.502795
EIF5A	0.73106	0.690302	-0.0827612	0.502795
NAP1L4	0.769703	0.811841	0.0768947	0.502795
SOD2	0.796664	0.754121	-0.0791748	0.502795
SP100	0.774781	0.731556	-0.0828202	0.502795
SRSF4	0.763427	0.72073	-0.0830314	0.502795
TXN	0.662588	0.702511	0.0844093	0.502795
C15orf52	1.14151	1.09593	-0.058782	0.502466
CNN3	1.31343	1.26366	-0.0557354	0.502466
COPS3	1.11103	1.16129	0.0638332	0.502466
GNS	1.10302	1.05572	-0.0632376	0.502466
LMNB1	1.22663	1.2807	0.0622386	0.502466
PALM	1.1484	1.19686	0.0596231	0.502466
RUFY1	1.00196	1.04807	0.0649092	0.502466
CKB	0.910584	0.95311	0.0658508	0.49852
HSPA5	0.873114	0.913791	0.065694	0.49852
LGALS1	0.789264	0.751988	-0.0697997	0.49852
MRPS34	0.921391	0.880035	-0.0662528	0.49852
PROM1	0.776111	0.816951	0.0739863	0.49852
SNX3	0.93456	0.977852	0.0653283	0.49852
ADA	0.873029	0.912088	0.0631441	0.494574
C1orf122	1.01614	0.976443	-0.0574969	0.494574
COL18A1	1.03878	1.08211	0.0589467	0.494574
IGF2R	0.789984	0.825171	0.0628698	0.494574
LARP1	0.997202	0.956115	-0.0607017	0.494574
LUC7L2	0.870545	0.909584	0.0632876	0.494574
PML	0.840332	0.875637	0.0593734	0.494574
SLC3A2	1.01359	0.970445	-0.0627537	0.494574
SON	1.0941	1.05216	-0.0563909	0.494574
SRSF9	0.803567	0.768236	-0.06487	0.494574
CNN1	4.41367	4.26015	-0.0510722	0.489477
PAPOLA	1.84231	1.91303	0.0543443	0.489313
PACSIN2	1.69758	1.76161	0.0534179	0.488984
HNRNPF	1.31931	1.27392	-0.0505148	0.487833
ITGB1	1.51542	1.56699	0.048274	0.487833
PTCD3	0.326069	0.3	-0.120214	0.486518
ACADM	0.544042	0.510933	-0.0905851	0.486353
AVEN	0.589406	0.558497	-0.0777127	0.486353
PKP4	0.617727	0.651043	0.0757848	0.486353
EPB41L1	1.08128	1.04388	-0.0507903	0.485531
IRF2BP2	0.995592	0.960203	-0.0522142	0.485531
ITGAV	1.12203	1.16085	0.049076	0.485531
NSF	1.0729	1.11197	0.0516035	0.485531
PALLD	1.07526	1.11644	0.0542113	0.485531
PDLIM5	1.42086	1.37595	-0.0463358	0.485531
REXO2	1.12056	1.08155	-0.0511154	0.485531
GCC2	0.479554	0.50456	0.0733302	0.484873
GLB1	0.691383	0.725169	0.0688308	0.484873
PTGES3	0.780309	0.745443	-0.0659478	0.484873
RPL24	0.657289	0.625998	-0.0703692	0.484873
SCAF8	0.504459	0.530373	0.0722694	0.484873
TAF10	0.619439	0.59018	-0.0698093	0.484873
ANLN	0.699686	0.730884	0.0629351	0.483887
LSM8	0.859706	0.826158	-0.057425	0.483887
PACSIN1	0.686481	0.714446	0.0576051	0.483887
TXNDC17	0.734154	0.703085	-0.0623834	0.483887
VBP1	0.633859	0.662833	0.0644842	0.483887
CALR	0.828284	0.855811	0.0471653	0.478954
CC2D1A	1.0169	0.982472	-0.0496912	0.478954
EIF5	0.892766	0.925936	0.0526301	0.478954
G3BP2	0.884959	0.914187	0.0468788	0.478954
POLR2D	0.894763	0.923145	0.045052	0.478954
SERPINH1	1.00011	1.03436	0.0485668	0.478954
SNRNP70	0.900023	0.930434	0.0479419	0.478954
SYAP1	0.771528	0.744096	-0.0522299	0.478954
TMPO	0.916134	0.950208	0.0526846	0.478954
VCAN	1.57837	1.62729	0.0440388	0.475008
BASP1	1.20362	1.16712	-0.0444378	0.474351
HSPB1	1.23032	1.26747	0.0429163	0.474351
MTDH	1.32666	1.28758	-0.0431316	0.474351
UBE2L3	1.60689	1.65084	0.0389292	0.474351
EIF3J	1.03908	1.01226	-0.0377265	0.471555
HGS	0.926499	0.954999	0.0437101	0.471555
NDUFAF2	1.05853	1.03224	-0.0362835	0.471555
PGRMC1	1.17276	1.14455	-0.0351312	0.471555
YLPM1	1.05624	1.02489	-0.0434589	0.471555
EIF4EBP1	0.473415	0.497705	0.0721851	0.463006
UCHL1	0.372426	0.349692	-0.0908711	0.463006
NUP50	0.60583	0.629523	0.055346	0.462512
ARFGAP3	0.643206	0.619808	-0.0534585	0.461855
KIAA1468	0.675017	0.700013	0.0524563	0.461855
KIF15	0.617639	0.596668	-0.0498366	0.461855
PPFIBP1	0.60095	0.622409	0.050618	0.461855
RAD23A	0.633555	0.656835	0.0520605	0.461855
SCP2	0.575992	0.595972	0.0491949	0.461855
SUMO1	0.620382	0.599544	-0.0492926	0.461855
C11orf84	0.854116	0.83158	-0.038578	0.460046
CPD	0.811212	0.831982	0.0364728	0.460046
CTNND1	1.0663	1.04119	-0.0343782	0.460046
DARS	1.4673	1.49712	0.0290218	0.460046
DCTPP1	0.903352	0.880661	-0.0367022	0.460046
DDX27	0.597581	0.61598	0.0437501	0.460046
GSPT1	1.37698	1.41031	0.0345093	0.460046
GSS	0.841836	0.820875	-0.0363775	0.460046
HINT1	0.74173	0.763612	0.0419459	0.460046
MAGED2	1.20192	1.17603	-0.0314102	0.460046
MTPN	0.731935	0.754402	0.0436177	0.460046
PBXIP1	1.27561	1.2454	-0.0345787	0.460046
PIN1	0.888025	0.864783	-0.0382627	0.460046
RPL35	0.64455	0.625443	-0.0434155	0.460046
RPS11	0.594729	0.611388	0.0398564	0.460046
RPS3A	0.876361	0.901328	0.0405271	0.460046
S100A11	0.939318	0.963752	0.0370482	0.460046
STIM1	0.794396	0.773916	-0.0376821	0.460046
TJP2	0.881009	0.905125	0.0389602	0.460046
UPF3B	0.812012	0.833027	0.0368614	0.460046
ASPH	1.02043	1.00182	-0.0265512	0.454949
BANF1	0.821577	0.839982	0.0319621	0.454949
BCL7C	1.002	1.0265	0.0348604	0.454949
FAT2	0.873547	0.894602	0.0343599	0.454949
LAMP1	0.995761	1.01712	0.0306241	0.454949
LAMP2	1.01422	1.03895	0.0347475	0.454949
LEO1	1.21322	1.1916	-0.0259422	0.454949
POMP	0.810038	0.792666	-0.0312759	0.454949
PSMD4	0.946931	0.925292	-0.0333518	0.454949
STRN4	0.830439	0.84849	0.0310237	0.454949
SUCLG2	0.880141	0.895869	0.0255541	0.454949
SUPT5H	0.961109	0.943803	-0.026214	0.454949
TMOD3	0.871139	0.888366	0.0282511	0.454949
YARS	0.924463	0.943701	0.029714	0.454949
AGRN	1.47569	1.45758	-0.0178178	0.443933
ASS1	1.09626	1.11286	0.0216824	0.443933
CTNNB1	1.15982	1.17997	0.0248575	0.443933
MAP7D1	1.46036	1.47952	0.0188096	0.443933
NCSTN	1.66422	1.64285	-0.0186447	0.443933
PUF60	1.35296	1.3682	0.0161563	0.443933
RDX	1.21896	1.19838	-0.0245556	0.443933
RHEB	1.07657	1.0606	-0.0215705	0.443933
VDAC1	1.38333	1.36394	-0.0203578	0.443933
ALCAM	0.53138	0.521555	-0.0269255	0.440316
PFDN5	0.577468	0.58927	0.0291881	0.440316
RBM17	0.544638	0.534054	-0.0283102	0.440316
RPL13	0.551808	0.540391	-0.0301645	0.440316
UBXN7	0.546322	0.558308	0.0313094	0.440316
AHNAK2	0.800982	0.790209	-0.0195341	0.439
BAG2	0.695322	0.703055	0.0159555	0.439
CDC5L	0.803599	0.790961	-0.0228681	0.439
ERH	1.04914	1.06244	0.018171	0.439
ERP29	0.885435	0.874932	-0.0172155	0.439
GPRIN1	0.958638	0.943678	-0.0226907	0.439
PPP1R7	0.813158	0.801508	-0.0208185	0.439
SPTAN1	0.947897	0.936878	-0.0168679	0.439
TAGLN2	1.10874	1.12059	0.0153409	0.439
EPPK1	2.45181	2.4291	-0.0134233	0.429957
MYL9	4.50872	4.48797	-0.00665527	0.429957
CNN2	1.43538	1.42774	-0.00769811	0.4293
DLAT	1.23247	1.22291	-0.0112292	0.4293
L1CAM	0.805006	0.797651	-0.0132423	0.4293
LRRC59	2.10178	2.11597	0.0097081	0.4293
RBMX	1.31571	1.3073	-0.00925198	0.4293
SCRIB	0.880049	0.889055	0.0146902	0.4293
STIP1	0.824386	0.818086	-0.0110673	0.4293
TFRC	1.56859	1.58322	0.0133987	0.4293
ADH5	0.570239	0.567711	-0.00640939	0.416968
CRKL	0.879343	0.884192	0.00793287	0.416968
HIST1H1C	0.766846	0.7631	-0.00706382	0.416968
PIR	0.50643	0.504032	-0.0068463	0.416968
PPFIA1	0.590188	0.58519	-0.0122673	0.416968
PPM1B	0.981285	0.977736	-0.00522683	0.416968

## Sheet: ABC-1
Symbol	Control_mean	Treatment_mean	log2foldchange	Probability
GDI2	0.3	14.6338	5.60819	0.999013
SHROOM3	0.3	11.9139	5.31154	0.998685
CCT7	0.3	11.499	5.2604	0.99852
UBA1	0.3	8.8558	4.88359	0.99704
SETD7	0.3	7.42039	4.62846	0.996218
RABEP1	7.07685	0.3	-4.56007	0.995725
COMT	0.3	6.14528	4.35644	0.993916
ASS1	5.92654	0.3	-4.30416	0.993752
RBBP4	5.68232	0.3	-4.24345	0.993588
REXO2	0.3	5.26864	4.1344	0.992437
HIBADH	0.3	5.13684	4.09785	0.992108
MRPL34	4.87218	0.3	-4.02153	0.990464
S100A10	0.3	4.83388	4.01015	0.990464
TMEM109	0.3	4.61843	3.94437	0.989477
MCM6	0.3	4.52331	3.91434	0.988819
SHMT2	0.76918	9.19286	3.57912	0.988326
PSMA2	0.3	4.01279	3.74157	0.987669
AIFM1	0.3	3.76899	3.65114	0.986024
CS	0.3	3.51496	3.55048	0.983887
PPIE	0.3	3.46109	3.52819	0.983394
PCMT1	0.3	3.40627	3.50516	0.982736
UBE2G1	0.3	3.30916	3.46343	0.981749
CDC42	0.3	3.28028	3.45078	0.981421
SND1	0.3	3.18898	3.41006	0.981092
MTHFD1	0.3	3.14635	3.39064	0.980598
MARS	0.3	3.0972	3.36793	0.979941
KLC3	0.3	3.09431	3.36658	0.979776
PSMC5	0.3	3.07312	3.35667	0.979776
RUVBL1	0.760516	6.90611	3.18282	0.979776
CTSB	3.03339	0.3	-3.3379	0.979283
PLS3	1.76479	14.0881	2.9969	0.976981
PDCD6IP	0.3	2.83629	3.24097	0.975666
HNRNPH2	0.3	2.81112	3.22811	0.975501
NAA10	0.3	2.74646	3.19454	0.974186
ALMS1	2.73821	0.3	-3.1902	0.974022
USP14	0.3	2.73131	3.18656	0.973528
NAGK	0.3	2.70912	3.17479	0.973364
RTCB	0.3	2.6882	3.16361	0.973035
METTL14	0.3	2.65677	3.14664	0.972378
PARD6B	0.3	2.55701	3.09142	0.970569
ASAH1	2.50486	0.3	-3.0617	0.969254
CTNNA2	0.3	2.50261	3.0604	0.969254
SRI	2.48144	0.3	-3.04814	0.968925
IQGAP1	1.22075	8.1237	2.73437	0.967938
NME1-NME2	0.3	2.4398	3.02373	0.967938
EIF4A1	1.92721	12.4558	2.69223	0.967774
MRPS34	2.34039	0.3	-2.96371	0.966458
PCYT1A	0.3	2.22185	2.88873	0.963663
HNRNPR	0.3	2.18359	2.86367	0.963006
WARS	0.54901	3.50728	2.67545	0.963006
HADHB	0.3	2.1391	2.83397	0.96169
NPEPPS	0.3	2.10282	2.80929	0.961033
CTSD	1.56155	8.94955	2.51883	0.960375
IMPDH2	1.69249	9.58663	2.50188	0.959882
UBAP1	0.3	2.05789	2.77813	0.95906
NDUFA8	0.3	2.02819	2.75716	0.958566
MAPRE1	0.3	2.02364	2.75392	0.958402
CTSL	0.3	2.00254	2.7388	0.958073
EIF3F	0.3	1.98932	2.72924	0.957744
PSMD1	0.3	1.98092	2.72314	0.957744
APLP2	0.3	1.90811	2.66911	0.955113
RBM6	1.91408	0.3	-2.67362	0.955113
RWDD1	1.89658	0.3	-2.66037	0.95462
SSSCA1	0.3	1.87467	2.6436	0.95314
LGALS3BP	0.3	1.85543	2.62872	0.952647
NFATC2	0.3	1.85595	2.62912	0.952647
GARS	1.00329	5.34192	2.41263	0.952483
ADAM10	0.3	1.84532	2.62084	0.951989
NFYB	0.3	1.8534	2.62714	0.951989
SUPT5H	0.3	1.83077	2.60942	0.951825
PSMD2	2.53561	12.7758	2.33301	0.951496
CPD	1.82123	0.3	-2.60188	0.951003
UBE2K	1.82093	0.3	-2.60164	0.951003
COPA	0.3	1.79561	2.58144	0.949523
WWTR1	1.79463	0.3	-2.58065	0.949523
SEPT11	0.3	1.77893	2.56798	0.949194
DDX46	0.3	1.75582	2.54911	0.948537
SNX12	0.3	1.7255	2.52398	0.94755
LDHA	1.93538	9.21113	2.25076	0.947057
EPB41L4A	0.3	1.69761	2.50047	0.94607
BZW2	1.68681	0.3	-2.49126	0.945577
TOMM22	1.68522	0.3	-2.48991	0.945577
PPT1	1.66934	0.3	-2.47624	0.944097
TBC1D5	0.3	1.67237	2.47886	0.944097
PCBP1	1.51083	6.84234	2.17915	0.943604
FKBP10	3.79804	16.8017	2.14528	0.943111
ITM2C	0.3	1.64897	2.45853	0.943111
BLOC1S3	0.3	1.638	2.4489	0.942124
ALDH18A1	0.3	1.62947	2.44136	0.941631
CORO1B	1.63447	0.3	-2.44579	0.941631
RABGAP1	0.3	1.60508	2.41962	0.939987
CALU	0.3	1.58687	2.40315	0.938836
TRAP1	1.58806	0.3	-2.40423	0.938836
EIF5	0.3	1.58168	2.39842	0.938671
PTK7	0.3	1.58209	2.3988	0.938671
CLIC3	3.26779	13.7244	2.07036	0.938343
PAFAH1B3	1.88569	7.98564	2.08232	0.938014
DECR1	0.617333	2.84539	2.20451	0.937521
C1orf50	1.55603	0.3	-2.37484	0.936205
FAM114A1	1.55607	0.3	-2.37488	0.936205
CDK5RAP3	0.3	1.54412	2.36375	0.935219
DLAT	0.3	1.538	2.35802	0.935219
FXN	0.3	1.54177	2.36155	0.935219
ADK	1.53408	0.3	-2.35434	0.93489
TOX4	0.523692	2.36607	2.1757	0.934397
RAB1A	1.22264	5.02108	2.038	0.934232
RIF1	1.5017	0.3	-2.32356	0.933739
SUMF2	1.49956	0.3	-2.32151	0.933739
NFU1	0.3	1.49271	2.3149	0.933246
PPP2R1A	1.32738	5.37815	2.01852	0.933246
PSMB2	1.48035	0.3	-2.30291	0.931766
PELP1	1.46942	0.3	-2.29222	0.930944
GSTP1	4.63336	17.5196	1.91884	0.930779
YWHAB	1.21006	4.71708	1.96281	0.930286
FAM114A2	0.3	1.45161	2.27462	0.929957
AFTPH	1.245	4.81463	1.95128	0.929464
RPRD1B	0.3	1.41695	2.23975	0.928642
SNRPD3	0.3	1.41682	2.23962	0.928642
TKT	2.46903	9.15632	1.89082	0.928477
ACLY	1.28273	4.88664	1.92962	0.928313
SRPRB	0.3	1.40487	2.2274	0.927491
BCAM	0.846728	3.31629	1.9696	0.926833
COPRS	1.38542	0.3	-2.20729	0.926833
RCN3	0.3	1.39082	2.2129	0.926833
AK2	0.841639	3.27852	1.96177	0.926504
C11orf84	1.37874	0.3	-2.20032	0.926176
PSMC3	1.38028	0.3	-2.20193	0.926176
SNCG	0.3	1.3757	2.19713	0.926176
ERCC6L	1.35954	0.3	-2.18008	0.924367
HEXB	1.90864	6.64052	1.79875	0.923052
OSGEP	0.3	1.3368	2.15575	0.92223
S100P	0.893904	3.2887	1.87932	0.922065
ADI1	1.20407	4.28782	1.83232	0.921572
UQCRH	1.32985	0.3	-2.14823	0.921243
MDH1	1.06908	3.82177	1.83787	0.920914
PAFAH1B2	1.57248	5.34553	1.7653	0.92075
ACTN4	3.39698	11.034	1.69963	0.920421
MRPS35	0.3	1.32173	2.13939	0.920092
RPS3	2.19499	7.12766	1.69921	0.919763
LAP3	1.10703	3.84234	1.79529	0.919434
PPP2R5D	0.3	1.31203	2.12877	0.919434
PPIB	1.42656	4.73603	1.73113	0.918941
PKM	2.94246	9.31814	1.66302	0.918119
DNAJA2	0.3	1.30288	2.11867	0.91779
G6PD	2.01356	6.46803	1.68358	0.917297
MED22	1.29134	0.3	-2.10584	0.916804
MUC20	0.3	1.29473	2.10961	0.916804
PRDX5	1.92553	6.08604	1.66025	0.916639
FKBP15	0.3	1.28776	2.10183	0.91631
RPS18	1.56387	5.00757	1.67899	0.91631
EEF1G	1.48127	4.71496	1.67041	0.915653
THBS1	0.3	1.28464	2.09833	0.915488
ATP6V1A	0.3	1.27885	2.09181	0.915324
CACUL1	1.28142	0.3	-2.09471	0.915324
ATP5I	0.3	1.26752	2.07897	0.914995
SEC24C	0.89489	3.04251	1.76548	0.914995
CACYBP	1.39785	4.38821	1.65042	0.914502
VCL	1.2863	4.08539	1.66724	0.914502
EPRS	0.718544	2.50103	1.79938	0.914337
GLRX3	1.55044	4.81579	1.63509	0.914337
NIPSNAP1	1.26428	0.3	-2.07528	0.914009
PPP1R11	0.3	1.25371	2.06317	0.91368
PSMD11	1.23833	0.3	-2.04536	0.912693
RPL21	1.23579	0.3	-2.04239	0.912364
ECHS1	0.3	1.23073	2.03648	0.911871
HGS	0.3	1.23434	2.04071	0.911871
PDIA4	1.27827	3.918	1.61593	0.911378
PDIA6	2.63691	7.70436	1.54683	0.911378
SEC31A	0.688486	2.2824	1.72905	0.910556
CYB5A	1.20798	0.3	-2.00956	0.910227
TIMM9	0.3	1.21321	2.0158	0.910227
PPP1CA	1.20288	0.3	-2.00345	0.90924
API5	0.3	1.19415	1.99295	0.908747
EIF4A3	0.3	1.1906	1.98866	0.908747
PHGDH	0.981687	3.0473	1.6342	0.908747
TRA2B	0.44107	1.58606	1.84636	0.908747
C5orf51	1.18447	0.3	-1.98121	0.907925
CLIC1	5.11806	14.0738	1.45934	0.907925
ITGAV	1.17959	0.3	-1.97525	0.907925
GOT1	1.2933	3.84584	1.57224	0.907103
GSN	1.9552	5.48062	1.48702	0.906939
HSP90B1	3.54642	9.69066	1.45023	0.906939
GAPDH	2.10645	5.87318	1.47933	0.90661
TLN1	1.34195	3.94248	1.55477	0.90661
ACTB	2.32978	6.46027	1.4714	0.906281
HSP90AA1	7.74134	20.8539	1.42966	0.906281
PSMA7	2.25507	6.1983	1.4587	0.905952
ENO1	2.14269	5.85552	1.45038	0.905459
SPTAN1	3.0192	8.06669	1.41781	0.904965
DHX9	0.487394	1.62889	1.74073	0.904637
SSNA1	4.05441	1.43429	-1.49916	0.904472
CCT4	1.03275	3.04743	1.5611	0.904308
MED10	0.3	1.14888	1.9372	0.904308
PGD	3.41584	8.96959	1.3928	0.904308
PSMA1	1.71602	4.7029	1.45448	0.904308
NDUFA4	0.3	1.14079	1.92699	0.904143
YWHAQ	2.6265	7.01917	1.41816	0.904143
ZCCHC11	0.3	1.14034	1.92643	0.904143
FGFR1OP2	1.13151	0.3	-1.91521	0.903486
XRCC5	4.39191	1.61507	-1.44325	0.903157
CETN3	1.11742	0.3	-1.89713	0.902992
DDX39B	2.87185	7.45595	1.37641	0.902992
HSP90AB1	9.30319	23.4481	1.33367	0.902992
IDH1	1.1174	0.3	-1.89711	0.902992
UCHL3	5.56532	2.10305	-1.40398	0.902664
GLO1	2.83821	7.20357	1.34373	0.901841
KPNB1	3.70551	9.24606	1.31916	0.901841
PRDX1	1.63089	4.34639	1.41415	0.901841
MDH2	1.98776	5.09574	1.35815	0.901348
VCP	2.02177	5.1877	1.35947	0.901348
LDHB	3.63435	8.93368	1.29756	0.900855
PSMD6	0.86958	2.49753	1.52211	0.900691
YWHAG	1.9827	4.9569	1.32197	0.899704
PFN1	2.75021	6.73469	1.29207	0.899375
PICALM	0.3	1.09019	1.86154	0.899211
VPS26A	0.3	1.09079	1.86233	0.899211
YWHAZ	2.12438	5.22942	1.29961	0.899046
USO1	0.672963	1.98311	1.55916	0.898718
ARL6IP5	1.13265	3.05303	1.43054	0.898224
GLOD4	3.07106	7.3311	1.25529	0.898224
GLRX5	1.47394	3.78014	1.35876	0.898224
ANAPC13	0.3	1.08366	1.85287	0.897731
MARCKSL1	1.08317	0.3	-1.85222	0.897731
CAPNS1	1.15891	3.06493	1.40309	0.897402
PNP	6.04335	2.56383	-1.23705	0.897073
DSC2	0.3	1.07575	1.84231	0.896909
RPL11	1.26919	3.26436	1.36289	0.896744
JUP	1.08819	2.85142	1.38975	0.89658
CUTA	2.13839	5.05469	1.2411	0.896416
GSKIP	2.42884	0.896413	-1.43803	0.896251
EML4	1.02831	2.69666	1.3909	0.896087
FASN	3.5056	7.98419	1.18748	0.896087
FLNA	1.79422	4.32543	1.26948	0.896087
PRKAR1A	0.3	1.06308	1.82521	0.895758
RPL12	0.3	1.06431	1.82689	0.895758
CRTC1	0.697945	1.97245	1.4988	0.895594
PRDX6	2.43937	5.61406	1.20254	0.895594
PSMC4	1.05779	0.3	-1.81801	0.895594
POLR2D	1.84993	4.4346	1.26133	0.895429
TALDO1	4.21717	9.30469	1.14168	0.895429
RBM47	0.3	1.05519	1.81447	0.8951
AGRN	1.05084	0.3	-1.8085	0.894936
PRR14L	0.3	1.05152	1.80944	0.894936
TOM1L2	1.05085	0.3	-1.80853	0.894936
KIF5B	0.386384	1.25508	1.69967	0.894771
KIAA1468	0.3	1.04558	1.80126	0.894607
SPINT1	1.94053	4.53727	1.22537	0.894607
TRIM44	1.03641	0.3	-1.78857	0.893621
EIF3B	1.30686	3.14102	1.26513	0.893292
IDH2	0.3	1.02736	1.77591	0.892963
RPS16	0.391453	1.25494	1.68071	0.892963
PUF60	1.18458	2.90659	1.29496	0.892798
CEP85	0.3	1.01789	1.76255	0.892634
PGAM1	2.67559	5.79984	1.11616	0.892634
PPP1R8	1.01945	0.3	-1.76476	0.892634
RPS20	1.75474	4.04621	1.20532	0.892634
WRNIP1	0.3	1.01619	1.76014	0.892634
HSPA9	1.82501	4.14928	1.18496	0.891976
LGALS3	2.19034	4.83933	1.14365	0.891976
APRT	3.27695	6.85223	1.06422	0.891812
PATL1	1.00746	0.3	-1.74768	0.891812
CCS	2.81383	5.93968	1.07785	0.891647
EDC4	0.3	0.999214	1.73583	0.891154
TIMM8A	0.3	0.998076	1.73419	0.89099
FTH1	0.3	0.99349	1.72754	0.890661
FTL	0.3	0.992049	1.72545	0.890661
TARDBP	0.993213	0.3	-1.72714	0.890661
FKBP4	2.46608	5.18559	1.07229	0.890497
PSMD3	0.3	0.990421	1.72308	0.890497
DNAJB11	0.663426	1.78204	1.42552	0.890168
XRCC6	1.75841	3.86381	1.13575	0.890168
YWHAE	3.37302	6.87002	1.02627	0.890168
CCAR1	0.653783	1.76657	1.43406	0.889839
IGF2BP3	1.99091	4.32402	1.11895	0.889839
DPF2	0.3	0.980686	1.70883	0.889181
KHDRBS1	0.3	0.980986	1.70927	0.889181
ZNF644	0.978679	0.3	-1.70587	0.889181
TPI1	1.81924	3.93252	1.11212	0.889017
ALDOA	1.35306	3.00915	1.15313	0.888524
GTF3C4	0.975996	0.3	-1.70191	0.888524
RANBP2	0.3	0.977701	1.70443	0.888524
WDR1	0.3	0.976501	1.70266	0.888524
CCT5	4.31863	8.49615	0.976235	0.888359
FAM129B	0.59835	1.62445	1.44089	0.88803
BCL7C	0.3	0.97126	1.6949	0.887537
FAM120A	0.3	0.968711	1.6911	0.887537
KMT2A	0.3	0.97272	1.69706	0.887537
ETFB	1.20862	2.72716	1.17404	0.887373
DNAJB2	0.665241	1.72735	1.37661	0.887208
PODXL	3.24302	1.52076	-1.09254	0.887044
BSDC1	3.08215	1.43212	-1.10579	0.886879
MIF	3.02883	5.88098	0.957295	0.886715
GPI	0.511847	1.4386	1.49088	0.88655
PSAT1	3.74553	7.07737	0.918043	0.886386
CLSPN	0.958392	0.3	-1.67565	0.885893
DDX42	0.3	0.964279	1.68449	0.885893
EIF3M	0.959756	0.3	-1.67771	0.885893
NIPBL	0.3	0.958224	1.6754	0.885893
RPS27	0.3	0.961385	1.68015	0.885893
ANXA1	1.04302	2.33021	1.15969	0.885071
YWHAH	1.76467	3.57255	1.01755	0.885071
ATF2	0.3	0.94552	1.65614	0.884742
CUEDC1	0.950631	0.3	-1.66392	0.884742
DBNDD1	0.948097	0.3	-1.66007	0.884742
FNBP1	0.3	0.952452	1.66668	0.884742
NRBF2	0.953445	0.3	-1.66819	0.884742
PAIP2	0.949143	0.3	-1.66166	0.884742
PGK1	3.59906	6.64621	0.884913	0.884742
TSC22D1	1.68651	3.40173	1.01223	0.884084
PSMD13	0.3	0.944823	1.65508	0.88392
RPL3	0.713342	1.75136	1.29581	0.88392
BSG	1.16186	2.48265	1.09545	0.883591
LRPPRC	1.52837	3.12303	1.03095	0.883427
APEX1	1.13117	2.41065	1.09161	0.883098
RPS13	1.74136	3.46505	0.992661	0.883098
COPB2	2.37719	4.5054	0.922395	0.882933
MED4	1.53026	3.09446	1.01591	0.882933
TRIM28	2.28351	4.34858	0.929293	0.882769
RAB10	0.3	0.934502	1.63924	0.882604
ADAM9	1.70349	0.696269	-1.29078	0.882276
COA4	0.929739	0.3	-1.63186	0.882276
KIAA1143	0.931397	0.3	-1.63443	0.882276
PSMF1	0.680077	1.68158	1.30605	0.882276
RPS9	0.3	0.928938	1.63062	0.882276
SIN3A	0.3	0.929435	1.63139	0.882276
PHRF1	0.925252	0.3	-1.62488	0.882111
CCT6A	2.30483	1.06688	-1.11127	0.881947
KIF2A	0.830457	1.89988	1.19393	0.881947
FARSA	0.92269	0.3	-1.62088	0.881453
MSX2	0.806332	1.85974	1.20566	0.881453
TCP1	2.42579	4.43174	0.869417	0.881125
TNS3	1.98982	0.901925	-1.14156	0.88096
FH	1.14314	2.37348	1.054	0.880631
MAGED1	0.620987	1.54958	1.31924	0.880631
RPS2	1.75756	3.35986	0.934826	0.880467
GNS	1.6213	3.11233	0.94084	0.879809
NAP1L1	1.90515	3.53496	0.891792	0.879809
ANXA5	1.22353	2.47665	1.01734	0.879645
MCM3	1.57059	3.01884	0.942687	0.879645
TUFM	1.0004	2.10613	1.07402	0.879645
TXN2	1.10238	2.27645	1.04616	0.879645
NAP1L4	1.86878	3.44831	0.883797	0.879316
P4HB	6.16929	10.4864	0.765347	0.879316
PPA1	2.78077	4.89859	0.816879	0.879152
SP100	1.85364	3.42731	0.886719	0.879152
UPF2	1.45762	2.80844	0.946154	0.879152
SRRT	0.90785	0.3	-1.59749	0.878823
STOML2	0.3	0.910699	1.60201	0.878823
CDC37	1.7293	3.17259	0.875475	0.878494
GMFB	1.6824	3.11342	0.887978	0.878494
NPM1	0.606953	1.47673	1.28275	0.878165
RNASEH2C	1.80898	3.26954	0.853912	0.878001
PA2G4	1.25014	2.45625	0.974365	0.877672
CLNS1A	3.46107	1.92819	-0.843972	0.877507
LBH	2.68906	1.42751	-0.913603	0.877179
PARP1	1.53426	2.8252	0.880811	0.877179
VIM	1.42518	2.67013	0.905764	0.876685
PSMC2	2.30689	3.98871	0.789974	0.876356
TACC3	1.65544	0.728609	-1.184	0.876192
AP2A1	0.891686	0.3	-1.57157	0.875863
LARS	0.3	0.892435	1.57278	0.875863
FAM122B	0.3	0.886182	1.56264	0.875699
RBM27	0.705851	1.58409	1.16621	0.875041
CHMP2A	0.884139	0.3	-1.55931	0.874548
CMPK1	1.71349	3.00963	0.812653	0.874548
HSPA4	1.29416	2.39991	0.890962	0.874548
COA7	0.878661	0.3	-1.55034	0.874219
PLS1	0.3	0.876301	1.54646	0.874219
ZC3H8	0.3	0.87685	1.54737	0.874219
OXR1	0.811279	1.71941	1.08365	0.873561
RHPN2	0.499235	1.20818	1.27504	0.873561
NMT1	0.802844	1.69576	1.07874	0.873232
BOLA1	0.873421	0.3	-1.54172	0.873068
INTS12	0.3	0.866044	1.52948	0.872739
MTPN	4.83533	7.64138	0.66022	0.872739
RNPEP	0.865768	0.3	-1.52902	0.872739
TFG	0.728636	1.55852	1.0969	0.87241
RPL22	1.22656	0.51515	-1.25155	0.872246
TXNDC17	0.768689	1.63052	1.08486	0.872246
RPS7	1.20622	2.23374	0.888973	0.872082
HSPA5	1.71	2.93632	0.780016	0.871753
ANP32B	1.00917	1.98266	0.974271	0.871588
PPP4R2	0.959114	1.90836	0.992561	0.871588
APBB2	0.3	0.862951	1.52432	0.871424
VAMP8	0.988012	1.94366	0.976173	0.871424
PLCB3	0.3	0.857024	1.51437	0.871259
RBBP8NL	0.856289	0.3	-1.51314	0.871259
RSF1	0.835241	1.70536	1.02981	0.870931
SRP9	0.570168	1.29092	1.17894	0.870766
RPL5	0.612193	1.3508	1.14175	0.870437
RAB14	0.959258	1.85888	0.95444	0.86978
HTATSF1	1.69614	2.8182	0.732517	0.869615
PPID	0.852899	0.3	-1.50741	0.869615
PSME3	1.73947	2.88943	0.732134	0.869615
LETM1	1.07251	1.99728	0.897045	0.869451
KDM3B	0.845836	0.3	-1.49542	0.869286
MAPT	0.3	0.848901	1.50063	0.869286
NDRG1	0.3	0.845604	1.49502	0.869286
PSME1	1.59579	2.67497	0.745253	0.869286
WDR44	0.869901	1.71796	0.98177	0.868958
BCL9	1.13908	2.07276	0.863686	0.868793
SSB	0.800739	1.59862	0.997422	0.868793
VASP	0.917426	1.77485	0.952035	0.868793
MSLN	3.37135	5.25665	0.640818	0.868629
PKN2	0.841056	0.3	-1.48724	0.868629
TRIM25	1.6251	2.6957	0.730129	0.868629
CRK	0.804682	1.6023	0.993655	0.8683
RDX	0.911187	1.7337	0.928037	0.8683
BAG6	0.945822	1.77562	0.908682	0.868135
AKAP13	0.836813	0.3	-1.47994	0.867971
AVEN	0.838252	0.3	-1.48242	0.867971
CCT2	2.23927	3.53565	0.658947	0.867971
WNK1	0.3	0.837045	1.48034	0.867971
SNRPA	1.40214	2.41154	0.782318	0.867807
SSBP1	1.23586	2.17699	0.81682	0.867807
CAPS	1.03279	1.89534	0.875903	0.867478
DDX5	1.90451	3.03973	0.674524	0.867149
ANLN	1.25623	0.589541	-1.09143	0.86682
C1orf52	1.5488	0.782839	-0.984365	0.86682
CDC42EP1	0.3	0.833191	1.47368	0.86682
MAL2	0.3	0.833929	1.47496	0.86682
CDH3	1.85973	1.03303	-0.848206	0.866656
YBX3	1.43438	0.715489	-1.00343	0.866656
GCFC2	0.3	0.82769	1.46413	0.866491
OSTF1	0.3	0.825968	1.46112	0.866491
SYNJ2	0.3	0.827021	1.46296	0.866491
TDRP	1.65796	0.889514	-0.898318	0.865505
CFL2	0.792864	1.52261	0.9414	0.86534
BOP1	0.8247	0.3	-1.45891	0.865176
DYNC1H1	0.3	0.824828	1.45913	0.865176
IGFBP5	0.3	0.81933	1.44948	0.865012
SCAF8	0.818029	0.3	-1.44719	0.865012
MAPK1	1.88499	2.96072	0.651388	0.864847
DYNC1I2	0.935559	1.69501	0.857396	0.864683
NIN	1.12907	0.511847	-1.14135	0.864683
FSTL1	2.00095	1.16114	-0.785143	0.864518
BAG1	1.04631	1.83201	0.808116	0.864354
HNRNPM	1.73637	2.75956	0.668362	0.864354
SSR1	2.22284	3.43813	0.629217	0.864354
CALR	4.95069	7.41763	0.583327	0.864189
SDHAF2	2.0765	3.22147	0.633568	0.864025
EEF2	3.24473	4.88764	0.59104	0.863861
HYOU1	1.06606	1.86028	0.80324	0.863861
BANF1	1.24048	2.1018	0.76073	0.863532
GOLGB1	1.55727	2.49609	0.680647	0.863532
RPL10A	1.07985	1.87317	0.794654	0.863532
PAK2	1.13476	1.93217	0.767837	0.863367
PFDN5	6.23912	9.20125	0.560487	0.863203
SNRNP200	0.579295	1.20315	1.05444	0.862874
VTA1	1.66704	2.63608	0.661108	0.862874
EFNB2	0.942443	1.66063	0.817254	0.86271
NARS	0.608758	1.24259	1.02941	0.862545
PDIA3	1.06216	1.82649	0.78207	0.862381
SH3GLB2	0.3	0.807454	1.42842	0.862381
PACSIN1	1.70079	2.67759	0.654726	0.862216
SART3	0.466516	1.04822	1.16795	0.862216
EFCAB14	0.79236	1.46552	0.887181	0.862052
RAD23A	3.89005	2.59045	-0.586585	0.862052
VARS	0.805325	0.3	-1.42461	0.862052
PPIA	1.36639	2.20725	0.691876	0.861888
SERPINH1	1.25103	2.05039	0.71279	0.861888
TAGLN2	0.839257	1.51636	0.853429	0.861888
EIF2S2	1.09528	1.86118	0.764921	0.861559
GGCT	1.15164	1.9324	0.746704	0.861559
HSPA4L	0.992827	1.70819	0.782858	0.861559
SYNCRIP	0.735089	1.38973	0.918812	0.861394
IGF2BP1	1.18539	1.95044	0.718438	0.861065
ABCF1	0.3	0.802384	1.41933	0.860901
RBMS2	0.800023	0.3	-1.41508	0.860901
SMARCA5	0.3	0.797082	1.40977	0.860901
UBE2M	0.798609	0.3	-1.41253	0.860901
ACP1	1.45661	2.30239	0.660518	0.860737
DKC1	0.599544	1.20463	1.00665	0.860572
USP6NL	0.874974	1.54982	0.82479	0.860572
LGALS1	1.83586	2.82618	0.622394	0.860079
NUDT9	0.795928	1.44601	0.861366	0.860079
DDX17	1.49424	2.34611	0.650856	0.859915
CWC27	0.3	0.785356	1.38838	0.859586
EIF3A	0.708888	1.32417	0.901456	0.859257
EIF5A	2.1597	3.23432	0.582632	0.859257
YLPM1	0.396621	0.925745	1.22285	0.859257
ISCA2	2.3157	1.48844	-0.637649	0.859092
SOX2	1.48661	2.30954	0.63558	0.859092
CAPZA1	1.58655	2.45176	0.627925	0.858928
HUWE1	0.858506	1.50142	0.806431	0.858435
MATR3	1.23533	1.96623	0.670537	0.858435
ITGB1	1.29017	2.03338	0.656321	0.85827
PJA2	0.779961	0.3	-1.37844	0.85827
RAB7A	1.4168	2.20719	0.639577	0.85827
CSDE1	0.776198	0.3	-1.37146	0.858106
MBNL1	0.662468	1.25102	0.917181	0.857777
AIMP1	0.796093	1.41729	0.832122	0.857613
CFL1	0.399207	0.921906	1.20748	0.857613
ATF7IP	0.77397	0.3	-1.36732	0.857448
CASC3	1.25637	1.97727	0.654251	0.857284
RTFDC1	0.343813	0.831165	1.27351	0.856955
GPKOW	1.24385	1.94877	0.647749	0.856626
HDLBP	0.747113	1.3452	0.848425	0.856626
NUSAP1	1.1706	0.597034	-0.971365	0.856626
PLEC	1.0126	1.66316	0.715858	0.856626
CANX	1.13433	1.80395	0.669321	0.856462
LLPH	2.22165	1.45006	-0.615516	0.855804
LSM8	4.18329	5.96164	0.511073	0.85564
ACBD7	0.3	0.761083	1.34309	0.855475
EPS8L1	0.3	0.75777	1.3368	0.855475
KRT18	1.52375	2.31725	0.604787	0.855475
PPFIBP1	0.529248	1.0699	1.01546	0.855475
SOD2	1.64381	2.47592	0.590919	0.855475
TUBB4B	3.89184	5.52355	0.505143	0.855475
CDKN1B	0.632055	1.18852	0.91104	0.855311
RAVER1	0.856075	1.46983	0.77984	0.855311
NUP35	0.917295	1.54029	0.747745	0.855146
BTF3	0.3	0.756253	1.33391	0.854982
F11R	1.90206	1.22062	-0.639951	0.854982
SUPT16H	0.756083	0.3	-1.33358	0.854982
UBE2L3	0.955469	1.57986	0.725518	0.854982
UNC45A	0.3	0.755012	1.33154	0.854982
UBL4A	0.765572	1.34947	0.817784	0.854817
CAND1	0.818128	1.4131	0.788471	0.854653
PEBP1	1.40815	2.14599	0.607842	0.854653
ZCCHC8	2.56998	1.72047	-0.578959	0.854489
ORC2	0.3	0.749981	1.32189	0.854324
RPN1	1.69287	1.0583	-0.677725	0.854324
NDUFA7	0.3	0.74589	1.314	0.853831
YARS	3.08421	2.12589	-0.536832	0.853667
SGTA	4.86653	6.83695	0.49046	0.853338
HMGCS1	0.980427	1.59383	0.70102	0.853173
NDUFV2	1.87448	2.74956	0.552707	0.853173
RWDD4	0.941302	1.5386	0.708889	0.853009
S100A11	0.706154	1.25582	0.830578	0.852351
EIF4G3	0.3	0.739275	1.30115	0.852022
EHD1	0.73537	0.3	-1.29351	0.851858
CCT8	4.20886	2.97634	-0.499892	0.851694
MCM4	1.3167	0.769871	-0.774237	0.8512
STX12	1.39043	2.07212	0.575582	0.8512
CDC26	1.28116	0.741632	-0.788678	0.851036
CDH1	3.28079	4.59588	0.486298	0.851036
HOOK3	0.606038	1.12328	0.890241	0.851036
NSFL1C	1.75679	2.55072	0.53796	0.851036
RALY	0.611201	1.13019	0.886844	0.851036
FN1	1.29022	1.94833	0.594617	0.850707
SFN	8.74238	12.1085	0.469926	0.850214
CRKL	1.29503	1.94475	0.586601	0.850049
EIF2S1	0.726748	0.3	-1.27649	0.850049
IRF2BPL	0.3	0.727901	1.27878	0.850049
PPFIA1	0.3	0.731004	1.28492	0.850049
SMC2	0.73354	0.3	-1.28991	0.850049
STX8	0.728791	0.3	-1.28054	0.850049
GYG2	0.801177	1.33911	0.741081	0.849885
LRBA	1.06314	1.65204	0.635917	0.849885
BAG2	1.19394	1.81023	0.600449	0.849392
C9orf78	1.95341	1.30812	-0.578503	0.849392
PSPC1	0.763685	1.28953	0.755791	0.849392
STUB1	1.21215	1.83393	0.597364	0.849392
TRIM29	1.11742	1.72084	0.622939	0.849063
ATF1	1.14254	0.632439	-0.853245	0.848898
NPC1	0.746887	1.2697	0.765521	0.848898
RAB2A	0.890072	1.42894	0.682947	0.848405
DDX21	1.27798	0.762167	-0.745688	0.848076
RBM33	0.774524	1.28974	0.735697	0.848076
PIR	1.46998	2.14291	0.54378	0.847912
HIST1H1E	0.717177	0.3	-1.25737	0.847583
SLC9A6	1.24619	0.731382	-0.768831	0.847583
VCPIP1	0.3	0.717704	1.25843	0.847583
GLB1	0.691342	1.18679	0.779587	0.846761
BOLA2	1.42896	2.08289	0.543622	0.846597
NUDC	1.13965	1.71816	0.592266	0.846432
PTBP1	0.824611	1.33475	0.694787	0.846103
CDC42EP3	1.92636	1.31759	-0.547977	0.84561
EIF3G	0.595628	1.06991	0.845005	0.84561
HMCES	0.699813	1.18872	0.764372	0.84561
RPL7	1.31701	1.92696	0.549062	0.84561
SLC12A2	1.04662	1.59641	0.609084	0.84561
PARK7	1.14705	1.71535	0.580575	0.845446
STOM	0.995508	1.52514	0.615435	0.845281
UBAP2	2.48166	1.75575	-0.49922	0.845281
ABCF3	0.3	0.708534	1.23988	0.844952
PRPF4	0.706917	0.3	-1.23658	0.844952
HNRNPF	2.95819	4.07477	0.462003	0.844788
RPL7A	0.555171	1.01476	0.870133	0.844623
TRIP10	0.403846	0.834508	1.04712	0.844459
TOMM34	1.25679	1.83577	0.546644	0.844295
TIPIN	0.747072	1.2295	0.718755	0.84413
RPS12	1.05203	1.57931	0.586123	0.843966
PDCD6	2.80886	3.85545	0.456915	0.843637
TXNDC5	4.20718	5.69251	0.436211	0.843637
C12orf45	1.04113	0.594195	-0.809145	0.843473
HSPA1A	1.20556	1.76546	0.550336	0.843308
MAST4	0.3	0.700231	1.22287	0.843308
PTPN11	0.3	0.700946	1.22434	0.843308
RREB1	0.3	0.700916	1.22428	0.843308
ATP5A1	1.2532	1.82442	0.54182	0.842979
CASC4	0.765786	1.23855	0.693637	0.842815
HNRNPK	0.873833	1.35953	0.637681	0.842815
AAMDC	1.06607	1.58973	0.576475	0.84265
SYNRG	2.14886	2.9692	0.466501	0.84265
AHCY	2.45362	3.36709	0.456592	0.842157
CREBBP	1.0926	0.646574	-0.756874	0.841993
PYGO2	1.27515	0.804553	-0.664408	0.841993
VDAC2	1.43648	0.940667	-0.610787	0.841993
C12orf57	3.7736	5.06774	0.425402	0.841828
POLR3G	1.44733	0.951693	-0.604824	0.841828
ATG3	1.34996	1.94218	0.524754	0.841664
PDRG1	0.3	0.694182	1.21035	0.841664
PRRC1	0.694935	0.3	-1.21192	0.841664
S100A16	0.691647	0.3	-1.20507	0.841664
TROVE2	0.3	0.694176	1.21034	0.841664
HEXIM2	0.690991	0.3	-1.2037	0.8415
PDS5A	0.425573	0.850378	0.998697	0.8415
TPT1	2.9869	4.05848	0.442292	0.8415
PGRMC1	3.09485	4.17659	0.432457	0.840513
MRFAP1	1.92384	1.3524	-0.508464	0.840184
TOP1	0.3	0.680012	1.1806	0.84002
MRPS5	0.676759	0.3	-1.17368	0.839855
PES1	0.676332	0.3	-1.17277	0.839855
DIAPH1	0.846057	1.30932	0.629995	0.839526
MCFD2	0.831552	1.28885	0.63221	0.839526
SH3BP5L	0.501716	0.917772	0.871264	0.839362
ELAVL1	1.10586	1.61337	0.544902	0.839198
C15orf40	0.3	0.674153	1.16811	0.839033
C15orf52	0.353202	0.738305	1.06372	0.839033
CUX1	1.09237	1.59496	0.54606	0.839033
CWC25	0.3	0.668907	1.15684	0.839033
NUPL2	0.3	0.669427	1.15796	0.839033
CAMSAP2	0.3	0.667877	1.15462	0.838869
HNRNPL	0.629754	1.06456	0.757398	0.838704
NCOR1	0.553812	0.973017	0.813068	0.838704
FABP5	1.24932	1.77616	0.507616	0.838211
NUP93	1.80008	2.47408	0.458836	0.838047
GRN	1.3958	1.95945	0.489355	0.837882
EHMT1	1.11284	0.683897	-0.7024	0.837718
TMEM263	0.3	0.65952	1.13645	0.837553
TXN	1.28004	1.81189	0.501303	0.837389
SLK	0.607403	1.02639	0.756851	0.837225
UBFD1	0.391476	0.782572	0.9993	0.837225
COG2	0.3	0.65617	1.12911	0.83706
CDCA3	1.35659	0.910543	-0.575189	0.836896
EPN2	0.944394	0.535802	-0.817688	0.836896
PABPN1	0.909877	1.35593	0.575536	0.836896
EFHD1	0.755171	1.18849	0.65426	0.836731
MYH14	0.409296	0.795162	0.958105	0.836567
SNAPIN	1.38061	0.929205	-0.571238	0.836567
RPS11	0.783341	1.20991	0.627186	0.836074
RTN4	0.990632	1.44894	0.54858	0.835909
ERP29	1.22187	1.72769	0.49976	0.835745
TUBB	7.38495	9.60959	0.379886	0.835416
SYF2	0.539955	0.941066	0.801457	0.835252
ERH	1.60736	2.21081	0.459888	0.835087
ILF3	0.383336	0.753123	0.974275	0.835087
RNF113A	0.652069	0.3	-1.12006	0.835087
RRP1B	0.3	0.652293	1.12056	0.835087
STX3	0.646582	0.3	-1.10787	0.834923
GRPEL1	1.18432	1.67281	0.498215	0.834594
CRIPT	0.57757	0.978395	0.760422	0.834429
RPS6	1.01277	0.609137	-0.733468	0.834265
ADD3	1.40954	1.95049	0.468608	0.834101
EPB41	0.778694	1.19382	0.616457	0.834101
EIF3J	0.659659	1.06288	0.688187	0.833607
SQSTM1	0.498602	0.87647	0.813815	0.833607
ATPIF1	0.3	0.643437	1.10084	0.833443
DNAJB6	0.644609	0.3	-1.10346	0.833443
EIF4G1	0.643632	0.3	-1.10127	0.833443
KARS	0.637615	0.3	-1.08772	0.833279
SCAMP1	0.3	0.637948	1.08848	0.833279
MAP1S	0.3	0.635484	1.08289	0.833114
RPLP1	4.95045	6.41392	0.373646	0.833114
PPM1G	1.43787	1.97514	0.458023	0.83295
RTF1	1.07897	0.681265	-0.663368	0.83295
MDC1	0.607643	0.996663	0.713882	0.832621
NONO	1.05052	1.50504	0.518701	0.832621
ZFYVE16	1.03359	1.4793	0.517259	0.832621
CTNNA1	0.872328	1.29344	0.568273	0.832456
MAGED2	0.577955	0.960128	0.732269	0.832456
ATP1B1	1.0776	1.53079	0.506462	0.832292
DBN1	4.37962	3.36048	-0.382138	0.832128
STAM	3.20091	4.15643	0.376862	0.831963
AGR2	1.00857	1.44384	0.517604	0.83147
PBXIP1	0.680617	1.06674	0.64829	0.83147
CCDC12	0.94127	0.573872	-0.713879	0.831305
SDC4	1.01636	1.45183	0.514463	0.831141
KPNA3	1.19855	1.67323	0.481351	0.830977
SLC4A1AP	0.714697	1.10507	0.628738	0.830812
CKS1B	2.72685	2.07335	-0.395269	0.830648
JUND	1.41411	1.93596	0.453154	0.830483
PABPC4	1.13027	1.58384	0.486761	0.830483
DYNC1LI2	0.941526	1.35854	0.52898	0.830155
SH3GL1	1.15373	1.60902	0.47988	0.829826
HINT1	1.52838	2.06576	0.434665	0.829497
SLC9A3R1	1.37061	1.87136	0.449267	0.829004
CAPZB	0.619175	0.3	-1.04539	0.828346
CRIP2	0.244159	0.566936	1.21536	0.828346
GMNN	0.621298	0.3	-1.05032	0.828346
MACF1	0.620367	0.3	-1.04816	0.828346
CDK12	0.718925	1.08551	0.594454	0.828182
RGCC	0.61681	0.3	-1.03986	0.828017
TXNL1	0.571479	0.920138	0.68715	0.828017
DSP	1.7315	2.28039	0.397253	0.827524
TPR	0.76858	1.14296	0.572513	0.827524
NCOA2	0.974797	1.3849	0.506612	0.827359
U2AF1	0.382083	0.714851	0.903756	0.827195
RPL24	0.626088	0.973392	0.636655	0.826866
SWAP70	0.926734	1.32183	0.512313	0.826537
LTV1	1.09173	0.732896	-0.574933	0.826373
MICAL3	0.572476	0.913748	0.674582	0.826373
XAGE2	2.18484	1.66086	-0.395594	0.826373
DDAH1	1.86409	2.43446	0.385131	0.826208
STIM1	0.902434	1.29651	0.522744	0.82588
UGDH	0.3	0.611255	1.02681	0.82588
CDC5L	0.59094	0.928553	0.651974	0.825715
GPBP1L1	0.3	0.606371	1.01524	0.825715
SLC38A10	1.80415	2.35858	0.386594	0.825551
ABRACL	0.709028	1.05861	0.57826	0.824893
ARID1A	0.814743	1.17837	0.53237	0.824729
NDE1	0.861116	1.23284	0.517709	0.824729
OAT	1.84659	2.4107	0.384588	0.824729
RPL38	0.802593	1.15825	0.529212	0.824729
GAB1	1.05791	1.46326	0.467974	0.8244
RPL6	1.52193	1.10478	-0.462144	0.8244
EIF4G2	0.67927	1.01488	0.57926	0.823742
LAMP1	0.910948	1.2841	0.495323	0.823742
DSG2	2.44002	3.12367	0.356346	0.823578
GYG1	0.783883	0.4627	-0.760561	0.823578
SNRPD2	0.992019	1.38186	0.478176	0.823578
SUB1	0.477872	0.797074	0.738088	0.823413
MEA1	1.05874	0.718373	-0.559542	0.823249
CSE1L	1.92291	2.47821	0.366006	0.823085
KAT7	0.3	0.603679	1.00882	0.823085
MCM2	0.602817	0.3	-1.00676	0.823085
NOL8	0.3	0.604545	1.01089	0.823085
URM1	1.55986	1.14006	-0.452302	0.823085
DNAJC1	0.3	0.598189	0.99564	0.822756
PAIP2B	2.66514	3.39002	0.347083	0.822756
SLC7A5	0.3	0.599479	0.998746	0.822756
SNX18	0.3	0.600323	1.00078	0.822756
UGGT1	0.600694	0.3	-1.00167	0.822756
EIF4EBP2	0.957233	0.627509	-0.609233	0.822591
GOLGA3	0.983191	1.36439	0.472714	0.822262
KIAA1671	0.597908	0.3	-0.994962	0.822262
PSMC1	0.658425	0.988926	0.586845	0.822262
PTGES3	1.11405	1.52391	0.451957	0.822262
CALML3	0.682759	1.01549	0.572726	0.821934
CHCHD3	0.587444	0.912003	0.634587	0.821769
PRPF40A	1.2171	1.63903	0.429395	0.821276
ZPR1	9.15531	7.34654	-0.317543	0.820947
HIST1H1D	0.643257	0.962514	0.581412	0.820454
BCL9L	1.53493	1.99485	0.378106	0.820125
SEC61B	0.878486	1.22443	0.479022	0.819961
TFIP11	0.888809	0.57633	-0.624978	0.819796
CDV3	1.81543	1.38099	-0.394609	0.819467
SIPA1L1	1.82416	1.39214	-0.389929	0.819467
TXNDC12	2.2031	2.80893	0.350487	0.819467
PHACTR4	0.915383	1.2655	0.46726	0.819303
TBC1D10B	2.3497	1.83277	-0.358452	0.819303
TOR1AIP2	0.3	0.590567	0.977139	0.819303
RPS3A	0.508511	0.808365	0.668729	0.818481
UFM1	1.11248	1.49636	0.427683	0.818481
SRP14	0.533068	0.830631	0.639889	0.817823
GORASP2	1.16544	1.55295	0.414138	0.817659
LAMC2	1.09602	1.4616	0.415276	0.817659
ARFGAP2	1.21948	1.61075	0.401457	0.817165
ROBO1	0.889787	0.586224	-0.602008	0.817001
GOLIM4	1.91615	1.48468	-0.368057	0.816837
HSBP1	1.66968	1.27102	-0.393585	0.816837
ASNSD1	1.31479	0.967941	-0.441844	0.816672
VAPB	0.924642	1.26468	0.451808	0.816672
POLDIP3	0.731242	0.444985	-0.716591	0.816508
SERF2	0.615212	0.913918	0.570981	0.816508
ATXN2	0.3	0.58448	0.962192	0.816179
RAPH1	0.3	0.58399	0.960981	0.816179
TARS	3.06082	3.81238	0.316775	0.816179
TNNC1	0.583313	0.3	-0.959308	0.816179
BAX	0.764107	1.07207	0.488547	0.815357
RRP15	1.06326	0.75624	-0.491573	0.815357
BCL2L13	1.26944	1.65626	0.38374	0.815192
GAK	0.914483	1.24542	0.44561	0.815028
TSC22D2	1.00979	1.35474	0.423968	0.814699
FBXO7	0.345183	0.624101	0.854419	0.814535
EPB41L1	1.34604	1.7406	0.370861	0.813713
OTUD4	0.571143	0.3	-0.928891	0.813713
PODXL2	1.48366	1.13421	-0.387476	0.813713
DENR	0.433863	0.71419	0.719067	0.813548
HSPD1	3.30567	4.08978	0.307081	0.813548
ERC1	0.975658	1.31	0.425116	0.813384
RPL31	5.15059	6.34387	0.300625	0.813055
HNRNPH1	1.16362	1.51448	0.380199	0.81289
PKP3	1.15878	1.50756	0.379604	0.81289
GAPVD1	0.921195	0.632672	-0.542049	0.812726
SON	2.01102	2.53159	0.332121	0.812726
ATP1A1	0.934245	1.25744	0.428611	0.812233
FAM50A	0.641894	0.928901	0.53319	0.812233
HNRNPA0	0.349673	0.6195	0.8251	0.812233
PHIP	0.348075	0.617117	0.826147	0.812233
TMF1	1.21054	1.56736	0.372687	0.812233
RABIF	0.94783	1.26812	0.419989	0.812068
CNOT2	1.06929	1.40293	0.391797	0.811246
FAM126B	0.679106	0.969202	0.51316	0.811246
CKAP4	3.69089	4.54153	0.299209	0.81026
MFF	1.34455	1.02861	-0.386428	0.810095
AARS	2.57385	3.18785	0.308657	0.809931
FKBP2	0.3	0.564972	0.913217	0.809931
ATP6V1E1	1.61595	1.25988	-0.359096	0.809767
COBLL1	1.28913	1.65327	0.358925	0.809767
BCAR1	0.561218	0.3	-0.903599	0.809602
DNAJA1	0.56024	0.3	-0.901081	0.809602
HS1BP3	0.3	0.560442	0.901602	0.809602
ATP6V1B2	0.556174	0.3	-0.890573	0.809438
MYBBP1A	0.3	0.555778	0.889547	0.809438
LAMP2	1.05902	1.37773	0.379555	0.809273
PSMD4	1.07973	1.4014	0.376192	0.809273
FRS2	1.33931	1.71243	0.354554	0.808944
SDC1	0.772871	1.06685	0.465053	0.808944
GOLGA5	0.655863	0.939324	0.518228	0.808616
PLEKHA7	0.356143	0.618384	0.796046	0.808451
LSR	1.20238	1.54702	0.363594	0.807958
LAMTOR1	0.931409	1.23427	0.406171	0.807793
EIF5B	0.615778	0.886966	0.526469	0.807465
RPL13	0.455144	0.71933	0.66033	0.806807
NGLY1	0.3	0.5544	0.885964	0.806643
U2SURP	0.3	0.549968	0.874385	0.806478
CCDC58	0.492423	0.755982	0.618454	0.805985
RPRD2	0.865805	1.15864	0.420325	0.805985
BID	2.31426	2.84781	0.299302	0.805492
MBD2	0.538146	0.800698	0.573261	0.805163
CDKN2AIP	0.696097	0.970571	0.479545	0.804834
GPATCH8	1.04593	0.767568	-0.446413	0.804834
SCAMP3	0.819986	0.55657	-0.559035	0.804834
DLGAP4	0.563308	0.822269	0.545685	0.80467
VAPA	0.567727	0.830424	0.548652	0.80467
SRSF4	0.579186	0.836776	0.530814	0.804176
SLIRP	1.51625	1.89322	0.320336	0.803847
DCTN2	2.96476	3.63278	0.293157	0.803683
CXADR	1.09449	0.814611	-0.426078	0.803519
CHERP	1.24845	0.960958	-0.377594	0.80319
RPS5	0.460033	0.706408	0.618764	0.80319
DNAJB1	0.855213	1.13866	0.412982	0.803025
PPP1R12A	0.492652	0.746195	0.598985	0.802861
SRFBP1	0.4806	0.72922	0.601516	0.802861
PTPN12	0.3	0.544197	0.859168	0.802696
FAM83H	0.755224	1.02428	0.439631	0.802532
RABGAP1L	0.53503	0.3	-0.834657	0.802368
SNX3	1.41843	1.76644	0.316546	0.802368
STX7	1.39852	1.74791	0.321736	0.802368
TSTD1	0.997202	1.28958	0.370942	0.802203
APEH	0.774375	1.04437	0.431523	0.802039
LPP	0.763511	1.03187	0.434538	0.802039
ADAR	0.660053	0.919639	0.478486	0.801546
HSPB1	1.93948	2.38287	0.297027	0.801052
TCERG1	0.451386	0.692143	0.616708	0.799737
UBXN1	0.707648	0.965029	0.447541	0.799737
ANXA7	0.529795	0.3	-0.820471	0.799573
PTPN23	0.3	0.52896	0.818196	0.799573
ZFYVE19	0.526818	0.3	-0.812343	0.799573
CCDC85C	0.744849	1.00324	0.429654	0.79875
RPL29	1.63016	2.00741	0.300326	0.798586
PNISR	0.3975	0.631773	0.668452	0.798093
POLR2M	1.8964	1.53607	-0.304015	0.797764
OXSR1	0.564465	0.802427	0.507486	0.797435
SKP1	2.26731	2.75235	0.279686	0.797271
RPL36	1.10171	1.39201	0.337429	0.796777
EHBP1L1	0.471647	0.704939	0.579791	0.796613
HP1BP3	0.450922	0.680957	0.594686	0.796613
TACSTD2	1.21274	1.51724	0.323182	0.796613
ATP1B3	1.10666	0.849702	-0.381177	0.796284
CCDC86	1.28975	1.01247	-0.349212	0.796284
S100A14	1.46703	1.8086	0.301979	0.796284
S100A9	0.3	0.0803562	-1.90048	0.796284
CADPS2	0.520837	0.3	-0.79587	0.79612
CPSF6	0.523134	0.3	-0.802219	0.79612
SCARB2	0.968564	1.24103	0.35762	0.79612
BCAS2	0.728885	0.97739	0.423244	0.795955
FTSJ3	0.732985	0.979917	0.418875	0.795955
PHF23	0.518895	0.3	-0.79048	0.795955
LUC7L3	0.318209	0.536157	0.752684	0.795626
SPRR3	1.37335	1.6939	0.302648	0.794476
RRBP1	0.411452	0.636389	0.629184	0.793982
RAI1	0.736677	0.977702	0.408363	0.792996
C1orf131	0.679098	0.463107	-0.552274	0.792831
MPHOSPH8	0.4701	0.68682	0.546966	0.792831
MAVS	0.83924	1.08575	0.371536	0.792667
RRM2	0.745877	0.986568	0.403482	0.792502
SLC25A5	0.733594	0.97017	0.403255	0.792502
LAMC1	1.32773	1.05525	-0.331382	0.791845
COX6B1	1.28299	1.58052	0.300889	0.79168
AP3S1	0.3	0.511454	0.769643	0.791187
HECTD1	0.508423	0.3	-0.761067	0.791187
JUN	0.3	0.509505	0.764135	0.791187
MTCL1	0.512398	0.3	-0.772301	0.791187
WASL	0.512687	0.3	-0.773115	0.791187
RNF168	0.3	0.50572	0.753376	0.791023
COL9A2	1.41916	1.14228	-0.313123	0.790858
YTHDF1	0.79547	1.03327	0.377341	0.790858
ZC3H11A	0.700508	0.935367	0.417132	0.790694
EPS15	1.24219	1.53222	0.302729	0.790036
LMO7	0.827977	1.06825	0.36759	0.789872
SNRNP70	1.12498	1.39657	0.311991	0.789707
CCDC6	0.444012	0.656874	0.565017	0.788721
HMGN3	1.72844	2.08677	0.271796	0.788721
PHACTR2	0.641836	0.429595	-0.579226	0.788721
ARFGAP1	0.764944	0.994106	0.378046	0.788556
NUFIP2	1.49734	1.21695	-0.299139	0.787899
DBI	1.11594	1.38057	0.307003	0.786912
NUP50	0.993249	1.24784	0.329202	0.786583
TFRC	1.61716	1.32341	-0.289202	0.786583
MORF4L2	0.496069	0.3	-0.725577	0.786255
TMEM214	0.3	0.495018	0.722518	0.786255
HIRIP3	0.945298	0.721501	-0.389769	0.785926
SNRPA1	0.908043	0.692423	-0.391107	0.785926
DDAH2	0.9888	1.23778	0.32401	0.785597
SRP72	0.359056	0.562473	0.647574	0.784775
USP10	1.3636	1.65798	0.282007	0.784775
CARHSP1	1.25853	1.54114	0.292263	0.784446
REPS2	0.571195	0.782519	0.454144	0.784281
SRSF2	1.43167	1.16676	-0.295189	0.784281
CBX5	0.409428	0.608847	0.572469	0.783953
C11orf57	0.830996	0.617682	-0.427978	0.783624
VBP1	0.615858	0.829164	0.42906	0.783624
SCRIB	0.902439	1.13122	0.325982	0.782473
CLINT1	1.4105	1.69596	0.265901	0.782144
GIGYF2	0.676392	0.887484	0.39186	0.782144
REPS1	0.813791	1.03879	0.352174	0.782144
DHRS3	0.3	0.49125	0.711496	0.781651
ZFR	0.504761	0.699825	0.471394	0.780993
PDLIM7	0.382811	0.577435	0.593026	0.779678
RBBP6	0.5528	0.755491	0.450656	0.779678
MTDH	0.872385	1.09633	0.32964	0.779513
OCLN	1.11255	1.36469	0.29471	0.779184
IK	0.57323	0.771313	0.428201	0.77902
HIST1H1B	0.592307	0.791187	0.417672	0.778856
EGFR	1.98011	1.66819	-0.247296	0.778527
SLC17A5	0.651647	0.45868	-0.506602	0.778198
KIAA1522	0.46003	0.651442	0.501911	0.777869
CNOT3	0.92628	1.15097	0.313331	0.77754
PXN	1.28109	1.54474	0.269989	0.777376
IRF2BP2	1.07098	1.31298	0.293906	0.777211
LIN52	1.33478	1.09011	-0.29212	0.777211
TSR2	1.34175	1.0983	-0.28885	0.777211
UBQLN2	2.51244	2.95117	0.232196	0.776554
MAP7D1	0.66914	0.867458	0.374487	0.776389
MARK2	0.3	0.476349	0.667058	0.776389
NUCB1	2.19853	1.86467	-0.237617	0.776389
PDS5B	0.68491	0.883938	0.368031	0.776389
TPBG	0.690602	0.895276	0.374478	0.776389
SVIL	0.566272	0.757117	0.41902	0.775732
YAP1	1.18933	0.966959	-0.298628	0.775567
ATXN2L	1.04556	0.836583	-0.321692	0.775074
IWS1	1.03146	0.824419	-0.323238	0.775074
TMX1	0.697369	0.895645	0.361005	0.774745
LSM3	2.06157	2.41368	0.22749	0.774087
MIA3	0.854754	1.06294	0.314478	0.774087
DFFA	2.37088	2.0273	-0.225867	0.773594
LBR	0.433459	0.614532	0.503592	0.773594
SPTBN1	2.28286	1.94285	-0.232667	0.773594
NOP2	0.491957	0.675581	0.457595	0.772772
PLEKHA6	0.461449	0.639093	0.469856	0.772772
NACA	1.42011	1.68479	0.246574	0.771786
FAM107B	0.842439	0.655927	-0.361036	0.771621
HMG20A	0.80074	1.00473	0.3274	0.771621
ZC3H18	1.00635	0.802776	-0.326069	0.771621
C18orf25	1.42807	1.18923	-0.26403	0.771128
COBL	0.279702	0.447723	0.678716	0.770306
RPL4	0.582742	0.765713	0.393946	0.770141
DIP2B	0.816395	1.01486	0.313936	0.769977
EVPL	0.814144	1.00935	0.310069	0.769977
HSPH1	0.853857	1.05868	0.310206	0.769977
IKBKG	1.06985	0.865227	-0.30626	0.769977
NDUFS6	0.809231	1.00485	0.312353	0.769977
SDF4	2.48053	2.13177	-0.218597	0.76899
SNAP23	2.19599	2.54995	0.215598	0.76899
DEK	0.35821	0.527822	0.559247	0.768826
ADRM1	1.18294	0.976843	-0.276179	0.768662
WASF2	0.731419	0.916617	0.325622	0.768662
CSTF2	1.09633	1.31317	0.26036	0.76784
LARP4B	0.427029	0.598876	0.487923	0.76784
MARCKS	2.03173	2.35881	0.21535	0.767675
STMN1	1.6503	1.3998	-0.237508	0.767511
DNTTIP2	0.432844	0.599917	0.470914	0.767182
MSN	3.02881	3.4945	0.206337	0.766195
COX5A	5.42554	6.2125	0.195407	0.765866
ATP5B	4.75798	5.46638	0.200236	0.765209
RPL23A	0.954054	1.15678	0.27797	0.765209
SRSF11	1.77681	2.06307	0.215504	0.765209
ARFIP1	1.05816	1.26587	0.258575	0.765044
ZNF207	0.690357	0.869321	0.332545	0.764387
SRRM1	0.228328	0.391736	0.778776	0.763893
EZR	0.994302	1.19506	0.265328	0.763729
RSL1D1	0.291667	0.450066	0.625817	0.763729
STRN	0.461488	0.3	-0.62133	0.7634
MIEN1	2.17196	2.5071	0.207025	0.763236
PRPF3	0.469407	0.313369	-0.58298	0.763071
PRPF8	0.456767	0.3	-0.606497	0.763071
SASH1	0.3	0.459425	0.614867	0.763071
TMSB10	1.58264	1.34681	-0.232787	0.762907
HNRNPU	1.28956	1.08293	-0.251933	0.762085
FAM192A	1.21051	1.01067	-0.260304	0.761756
TMOD3	1.93563	2.23719	0.208883	0.761427
SCAF4	0.918404	1.11105	0.274725	0.761263
GPBP1	0.595117	0.439302	-0.437962	0.760605
SH3BGRL3	1.25197	1.46784	0.229495	0.760441
INPP5D	0.450969	0.609474	0.434537	0.760276
MISP	0.470261	0.630999	0.424178	0.760112
TJP2	0.483163	0.641055	0.407938	0.760112
RAB11FIP1	1.49093	1.73903	0.222065	0.759947
RSRC1	0.997052	0.814171	-0.292337	0.759783
URI1	0.984934	0.803501	-0.293727	0.759783
DHX15	0.645688	0.813016	0.332447	0.759125
NHP2	0.682232	0.856954	0.328955	0.759125
PABPC1	0.821051	0.999521	0.283765	0.758961
SNRNP27	0.664942	0.505796	-0.394672	0.758796
DUT	1.68922	1.44868	-0.221621	0.758632
ARCN1	2.3702	2.06219	-0.200829	0.758303
SRSF9	1.72069	1.98571	0.206666	0.758303
PRDX2	4.48985	5.12958	0.192174	0.757974
ARFGAP3	0.720758	0.893459	0.309886	0.75781
CENPF	1.67555	1.9354	0.207994	0.757317
CNN3	1.9241	1.66585	-0.207927	0.757317
RPL8	1.13282	1.33401	0.235847	0.756988
SCOC	1.15848	0.970954	-0.254761	0.756823
RPS14	0.545209	0.700564	0.361706	0.75633
DPY30	1.36434	1.16673	-0.225732	0.755015
LSM14A	0.937338	0.768048	-0.287373	0.755015
SPAG9	1.13323	1.33329	0.23455	0.755015
LEMD3	0.583265	0.739514	0.342425	0.75485
CD2AP	0.443339	0.593681	0.421278	0.754193
MBD3	0.452449	0.605125	0.419478	0.754193
LIN7C	0.470364	0.620575	0.399829	0.753699
EEF1D	2.6197	2.98303	0.187377	0.753371
PUM1	1.44288	1.23565	-0.223685	0.753371
TOM1	1.28663	1.50104	0.22237	0.753371
NUP62	2.89287	2.54243	-0.186292	0.753206
CNPY2	1.00689	1.1895	0.24046	0.752384
PRPF31	0.684561	0.845351	0.304372	0.751891
HCFC1	1.20458	1.02548	-0.232239	0.75074
DDX23	0.224167	0.367136	0.711742	0.750082
BRD4	0.524639	0.670544	0.354006	0.749918
MAP7D3	0.417934	0.274166	-0.608229	0.749918
SPATS2L	0.3	0.440664	0.554716	0.749918
ATP6V1F	1.99704	2.28185	0.19234	0.749753
EIF1AD	0.436402	0.3	-0.540694	0.749753
CAAP1	1.3002	1.11275	-0.224609	0.749589
GRHL2	0.891763	1.06012	0.249492	0.749589
NDUFA2	0.336428	0.479356	0.510798	0.749425
DNAJC9	0.363038	0.502225	0.468215	0.748438
MRPL54	0.380755	0.517099	0.441577	0.74778
PCDH1	0.630914	0.783086	0.311728	0.747451
TP53BP1	1.27134	1.46823	0.207732	0.747451
CTAGE5	1.06605	1.24117	0.219425	0.747123
NUP214	1.07739	1.25714	0.222606	0.747123
CIRBP	0.645745	0.795639	0.301149	0.746465
TERF2IP	1.90802	1.67524	-0.187711	0.746136
UBXN7	1.19876	1.39004	0.213582	0.746136
ALCAM	0.47339	0.611817	0.370069	0.745314
DRAP1	0.668325	0.81984	0.294794	0.745314
RPL19	1.53476	1.75526	0.193677	0.744985
RRS1	1.54781	1.76767	0.19162	0.744985
COX4I1	2.32851	2.05559	-0.179852	0.744821
EPS8L2	0.873012	1.03421	0.244456	0.743999
GADD45GIP1	0.879212	1.03573	0.236362	0.743999
RBM17	0.887876	1.05119	0.243589	0.743999
MPRIP	0.529398	0.672436	0.345044	0.74367
C12orf43	1.17337	1.00569	-0.222473	0.743505
DDX27	0.548994	0.69301	0.336086	0.743505
MYH10	0.552322	0.697147	0.335953	0.743505
SFPQ	0.518586	0.656619	0.340474	0.743505
STX6	1.18524	1.01511	-0.223541	0.743505
NASP	4.14705	3.68065	-0.172123	0.743341
SLC9A3R2	0.564475	0.709023	0.328922	0.742848
FUBP3	0.750882	0.899636	0.260756	0.742354
PKP2	0.905219	0.75396	-0.263777	0.742354
RABL6	0.7338	0.881002	0.263758	0.742354
HIST1H1C	0.56229	0.699486	0.314981	0.741861
THRAP3	0.311821	0.445991	0.516295	0.741368
UQCC2	0.3	0.431674	0.524981	0.741368
USF1	0.3	0.431627	0.524822	0.741368
HYPK	1.36262	1.18223	-0.204872	0.741204
ATAD3A	0.774282	0.630169	-0.29712	0.740875
LENG1	0.49478	0.362875	-0.447316	0.739888
TPM1	1.15395	0.989552	-0.221735	0.739559
GPATCH11	0.381621	0.51141	0.42234	0.739395
TCEA1	0.406545	0.538471	0.405455	0.739395
LZIC	1.28513	1.47075	0.194638	0.739231
PAWR	0.766467	0.630419	-0.281913	0.739231
MEF2D	0.692546	0.835871	0.271369	0.738737
HMGN2	1.1383	1.30523	0.197429	0.737915
KRI1	0.421887	0.547152	0.375084	0.737915
AKAP2	0.818747	0.6814	-0.264914	0.737422
SZRD1	1.39653	1.22121	-0.193535	0.737422
VGLL4	1.4626	1.28531	-0.186418	0.737422
PDLIM5	0.445418	0.577443	0.37452	0.737257
TMPO	1.99709	2.24232	0.167097	0.736764
DNAJB14	0.716874	0.854246	0.252932	0.736271
ANP32E	1.52528	1.7283	0.18028	0.736107
PHF3	0.487998	0.622858	0.352029	0.735942
PPP1R12C	0.480142	0.607973	0.340546	0.735778
PRPF6	0.776455	0.91954	0.244011	0.735449
UBQLN4	3.73922	3.34002	-0.16288	0.735449
H1F0	0.278731	0.39462	0.501587	0.734956
TGOLN2	1.38324	1.20965	-0.193466	0.734791
BCAP31	2.77215	3.096	0.159402	0.734627
SF3B1	0.814083	0.952812	0.227016	0.734462
ETHE1	0.418356	0.3	-0.479767	0.734298
PCNP	1.24899	1.08764	-0.199561	0.734298
PSMA3	0.418284	0.3	-0.479519	0.734298
MECP2	0.325478	0.448795	0.463498	0.734134
SF3A1	1.39826	1.57948	0.175821	0.73364
S100A13	0.561357	0.689247	0.296102	0.733476
C6orf132	0.354326	0.471279	0.411503	0.733147
CEP170	0.741793	0.607038	-0.289229	0.732489
TPRN	0.873465	1.01486	0.216453	0.732325
ZNF593	0.980691	0.839516	-0.22424	0.732325
SRSF7	0.624222	0.755987	0.276303	0.731996
AKAP8	1.2265	1.39224	0.182867	0.731338
FXR1	0.768078	0.6414	-0.260027	0.730516
LMNB1	0.473715	0.58942	0.315278	0.729365
HNRNPUL1	1.08496	1.23983	0.192497	0.728708
SEC16A	1.10111	1.25475	0.18845	0.728708
UBAP2L	1.24914	1.09736	-0.186892	0.728708
ATP5H	4.76475	5.27524	0.146837	0.727886
PPL	0.76609	0.901085	0.234149	0.727886
EPCAM	0.611638	0.735165	0.26539	0.72657
CAPRIN1	1.29522	1.14211	-0.181493	0.725419
CCDC117	1.31845	1.16403	-0.179713	0.725419
FAM32A	0.407003	0.3	-0.440078	0.725419
HNRNPH3	0.615467	0.738207	0.262343	0.725419
TPM4	1.32417	1.16945	-0.179255	0.725419
DST	1.00243	1.14109	0.186903	0.72509
MSH6	0.601777	0.717309	0.253364	0.724268
SLTM	0.479368	0.369635	-0.375031	0.724104
SHC1	0.671512	0.794205	0.242098	0.723775
PPHLN1	0.813675	0.941967	0.211224	0.723446
MYOF	0.724566	0.847451	0.226012	0.722953
EMD	1.02181	1.16106	0.184309	0.721966
VTI1B	0.691073	0.80678	0.223337	0.721802
LMNB2	0.43461	0.540543	0.314687	0.721144
SLC3A2	2.01989	2.2447	0.152248	0.721144
ARHGEF16	0.773877	0.897854	0.214376	0.719993
HSPA8	2.14598	1.93458	-0.149618	0.7195
RBM8A	0.504769	0.611001	0.275551	0.719336
CBX3	0.794201	0.914194	0.202995	0.718185
TJP1	0.812199	0.935036	0.203189	0.718185
CREB1	1.09378	0.967365	-0.177186	0.717363
MKL2	0.593262	0.701128	0.241008	0.716705
NDUFS4	0.832176	0.95189	0.193905	0.716212
OPTN	3.11578	2.83574	-0.135866	0.715883
TOP2B	0.639764	0.752206	0.233589	0.715883
MANF	0.194128	0.296608	0.611552	0.715719
LUC7L2	0.270828	0.371339	0.455361	0.71539
AKT1S1	1.70416	1.53207	-0.15358	0.714896
EEA1	0.81247	0.698193	-0.218689	0.714896
TUFT1	1.15028	1.28764	0.162736	0.714896
UBXN4	0.3	0.401052	0.418826	0.714896
GPALPP1	0.930785	1.05476	0.180398	0.714239
LRRC59	0.329227	0.430791	0.387908	0.714239
MAP1B	0.948745	1.07328	0.177936	0.714239
SLC39A6	1.04542	0.925627	-0.175574	0.714239
POLR1D	1.19713	1.06365	-0.170557	0.714074
RBM42	1.16208	1.03214	-0.171066	0.714074
C1QBP	2.19912	2.41595	0.135669	0.71391
QRICH1	2.09422	2.30831	0.140424	0.71243
MRPL40	0.390828	0.487163	0.31787	0.711772
G3BP1	0.718475	0.825044	0.199533	0.711608
LEO1	1.08774	0.966762	-0.170096	0.71095
PDCD5	1.10156	0.981325	-0.166744	0.71095
GATC	2.07921	1.88654	-0.140291	0.710457
RAD23B	1.869	2.05938	0.139938	0.710457
PPP1R10	0.461737	0.566244	0.294353	0.710128
SRSF3	0.466364	0.569584	0.288451	0.710128
GTF2F1	0.485642	0.590591	0.282268	0.709799
KIAA0907	0.59495	0.490044	-0.279859	0.709799
NEBL	0.476201	0.577171	0.277427	0.709799
RBM34	0.471894	0.571273	0.275716	0.709799
AAK1	0.779834	0.8879	0.187231	0.709635
HEXIM1	0.900004	0.791419	-0.185489	0.709635
NOL3	0.826601	0.940788	0.186677	0.709635
POLE3	1.34664	1.21092	-0.153256	0.709306
EHBP1	0.630586	0.528151	-0.255744	0.708648
ENAH	0.5203	0.623093	0.260105	0.708648
NOLC1	0.605401	0.508224	-0.252426	0.708155
FUS	0.864784	0.978943	0.178886	0.707662
HNRNPC	0.897917	0.791372	-0.182226	0.707662
TAF15	0.947086	0.834996	-0.181726	0.707662
CCDC50	0.637675	0.542138	-0.234161	0.707004
SNRPC	0.555641	0.651247	0.229051	0.707004
WIPF2	0.227978	0.316747	0.474434	0.70536
ESF1	0.6311	0.73001	0.210049	0.705031
MYH9	0.640263	0.740631	0.210091	0.705031
TOR1AIP1	0.263355	0.354065	0.427001	0.704867
RPS25	0.281812	0.368498	0.386925	0.704538
PTMA	1.45731	1.31953	-0.143285	0.703716
STIP1	0.345199	0.432445	0.32509	0.702401
BCLAF1	0.396238	0.49063	0.308267	0.701907
SMARCA2	0.462559	0.372618	-0.311939	0.701907
CHTOP	2.00378	2.19896	0.134092	0.700756
ISY1	0.799323	0.902845	0.1757	0.700592
AFF4	0.599054	0.507629	-0.238912	0.699112
GPATCH4	0.525009	0.619992	0.239907	0.699112
GOLGA4	1.20126	1.08633	-0.145086	0.698619
ME2	0.492325	0.577643	0.230567	0.698619
WDR33	0.516115	0.606788	0.2335	0.698619
HNRNPDL	0.558839	0.65075	0.21967	0.698126
MUC1	1.81301	1.97723	0.125096	0.697632
GOLM1	1.66382	1.81446	0.125043	0.696153
NELFE	0.60088	0.690151	0.199834	0.696153
PPP1R13L	0.606092	0.696103	0.199764	0.696153
RNASET2	1.40979	1.54765	0.134605	0.694837
CHMP4A	1.18992	1.08242	-0.136609	0.694673
ACIN1	0.667088	0.75897	0.186164	0.694508
CD63	0.630633	0.721054	0.193307	0.694508
GCSH	2.53612	2.34008	-0.11607	0.693522
BAD	0.935016	1.03974	0.153165	0.693193
LMNA	0.110815	0.191334	0.787938	0.6927
HNRNPA2B1	0.250402	0.330537	0.400564	0.692371
YBX1	2.12598	1.96037	-0.117003	0.692042
CUEDC2	0.384467	0.3	-0.357896	0.691549
G3BP2	0.288503	0.368672	0.35375	0.691056
PALLD	1.29579	1.41564	0.127625	0.690727
RPLP2	1.41053	1.29132	-0.127386	0.690727
BOD1	0.710042	0.798189	0.168825	0.690562
DHX38	0.744493	0.835128	0.165739	0.690562
TSSC4	1.08504	0.984111	-0.140852	0.68974
ZGPAT	1.01222	1.11202	0.135663	0.68974
SCAF11	0.887945	0.796225	-0.157294	0.689576
PLIN3	1.64347	1.78348	0.117947	0.689083
NBN	0.388914	0.465557	0.259505	0.688754
U2AF2	0.424967	0.507092	0.254896	0.688754
ABLIM1	1.21166	1.32281	0.12663	0.687438
LRRFIP1	1.27305	1.16365	-0.129641	0.687438
NHSL1	0.951907	0.858515	-0.148977	0.686945
OTUD5	0.923431	0.833069	-0.148568	0.686945
RANBP1	0.867676	0.962186	0.14916	0.686945
RBM10	0.871059	0.964514	0.147032	0.686945
AKAP12	5.61171	5.20466	-0.108636	0.686781
TTC1	1.63555	1.50839	-0.116767	0.686781
EWSR1	0.54819	0.632444	0.206261	0.686616
RPS19	0.525922	0.609336	0.212389	0.686616
SLC1A5	0.531059	0.60851	0.196408	0.685794
CLTA	1.17062	1.06969	-0.130089	0.683328
PFDN2	1.12127	1.02419	-0.130659	0.683328
PTMS	1.01066	1.10835	0.133127	0.683328
SUMO2	1.07622	0.980856	-0.133858	0.683328
ALYREF	0.623272	0.706334	0.180488	0.682999
CCDC186	0.563121	0.638663	0.181611	0.682999
MED1	0.596718	0.675648	0.179223	0.682999
NOL7	0.602326	0.681857	0.178925	0.682999
DIDO1	0.66114	0.742068	0.166597	0.681355
FKBP3	0.239045	0.311032	0.379777	0.680533
DTNBP1	1.87384	2.01693	0.10616	0.680204
ARPP19	1.26885	1.16927	-0.117913	0.679217
HNRNPA3	0.3	0.372549	0.312466	0.679217
HSPE1	1.28217	1.1806	-0.119066	0.679217
SF3B2	1.24348	1.14069	-0.124474	0.679217
DNASE2	0.748562	0.832181	0.152775	0.67856
GTF2B	0.798599	0.721487	-0.146497	0.67856
NSRP1	0.748161	0.827872	0.14606	0.67856
TCEAL4	0.846135	0.764172	-0.14699	0.67856
YTHDF2	1.8477	1.71439	-0.108038	0.67856
EPN1	1.45083	1.56681	0.110951	0.678066
PEA15	1.70206	1.57897	-0.108304	0.678066
TSC22D4	1.58729	1.71209	0.109191	0.678066
SPTY2D1	0.379959	0.447701	0.236693	0.677738
ARHGEF2	0.795084	0.873339	0.135435	0.676422
FAM103A1	0.794739	0.873421	0.136196	0.676422
PIN1	0.492929	0.564963	0.196775	0.675765
SPRY1	0.519295	0.453219	-0.196344	0.675765
PRR15	0.976909	1.06241	0.12105	0.675436
SLC39A10	1.47433	1.3665	-0.109571	0.675436
C1orf198	0.592275	0.519529	-0.189063	0.674942
HMGB2	0.535811	0.605017	0.175252	0.673956
CHMP4B	0.912768	0.832136	-0.133429	0.672312
EIF4ENIF1	1.22834	1.32757	0.112079	0.672312
RBM3	1.20523	1.30049	0.109743	0.672312
ZDHHC5	1.16985	1.26593	0.113879	0.672312
STK3	0.636691	0.708352	0.153873	0.670339
CTNND1	1.86254	1.99231	0.0971691	0.669681
HCLS1	2.04408	1.91113	-0.0970236	0.669681
PGRMC2	1.76796	1.89654	0.101279	0.669681
TNRC6B	1.1771	1.27066	0.110335	0.669517
PQBP1	0.733363	0.806726	0.137551	0.668695
GSPT1	1.64384	1.529	-0.104481	0.667708
SH3KBP1	0.117732	0.180637	0.617587	0.666721
C2orf49	0.270325	0.327974	0.278884	0.665571
TFAM	0.296911	0.359135	0.274497	0.665571
WFS1	0.36065	0.3	-0.265639	0.665571
PPP1R9B	0.837411	0.767352	-0.126046	0.665406
SPECC1	0.706131	0.772148	0.12894	0.665406
SRA1	0.743415	0.81546	0.133445	0.665406
SRSF6	0.706511	0.773494	0.130678	0.665406
H1FX	0.335596	0.398643	0.248372	0.665242
C19orf25	1.50222	1.40245	-0.0991468	0.665077
INIP	1.3146	1.41072	0.101808	0.665077
NUMB	1.39661	1.49436	0.0975971	0.665077
TPD52L2	1.02949	1.10781	0.105775	0.664913
RNPS1	0.401311	0.342655	-0.227966	0.664584
AHNAK	0.874509	0.804057	-0.121175	0.663926
PRRC2C	0.857847	0.790601	-0.11777	0.663926
CSTF2T	1.29093	1.20074	-0.104481	0.66294
PNN	0.463898	0.525936	0.181077	0.662611
TRIP11	2.15645	2.29303	0.0885959	0.662118
USF2	2.09108	2.23242	0.0943599	0.662118
HMGA1	0.511105	0.570652	0.158991	0.661296
FNBP4	1.71774	1.82959	0.0910065	0.659323
TAF10	1.8366	1.72228	-0.0927182	0.659323
CFDP1	1.02369	0.950534	-0.106971	0.659158
SERBP1	0.877803	0.811854	-0.112677	0.659158
VDAC1	0.992575	1.06751	0.105001	0.659158
DR1	1.26137	1.18013	-0.0960532	0.658994
IPO7	1.17605	1.09676	-0.100702	0.658994
MYL6B	1.69668	1.80069	0.0858366	0.657021
TPD52L1	1.47719	1.38643	-0.0914788	0.655377
CTTNBP2NL	0.729572	0.790677	0.116038	0.655212
ICAM1	0.645696	0.702913	0.12249	0.655212
POLD3	0.734788	0.795778	0.115037	0.655212
RCC2	0.760664	0.825156	0.117408	0.655212
KLRG2	0.919728	0.987703	0.10287	0.654554
PVR	1.01082	1.08112	0.096992	0.654554
POP1	0.282086	0.327563	0.215636	0.65291
GORAB	0.341876	0.395821	0.211374	0.652581
MYL9	0.345267	0.3	-0.202749	0.652253
SNW1	0.363504	0.417553	0.199986	0.652253
LAMB1	1.17793	1.25651	0.0931725	0.652088
NUP98	1.35386	1.43788	0.0868702	0.652088
PCM1	1.29039	1.37428	0.0908678	0.652088
TPD52	1.2638	1.34695	0.0919328	0.652088
GOLGA2	2.57444	2.71439	0.0763679	0.651759
RPS28	0.402786	0.457405	0.183459	0.651595
HNRNPD	0.363622	0.409098	0.170006	0.650937
ZC3H15	0.408036	0.459427	0.171139	0.650937
HEBP2	2.44845	2.57933	0.0751263	0.650608
COX5B	1.86488	1.97767	0.0847247	0.649457
C1orf122	0.59348	0.539257	-0.138228	0.648964
CCDC137	0.501507	0.552568	0.139883	0.648964
NUMA1	1.74931	1.65208	-0.0825053	0.647649
CADM1	0.5761	0.52573	-0.131996	0.646991
IARS2	0.605955	0.55657	-0.122647	0.646662
KIDINS220	0.531432	0.577422	0.119742	0.646662
SAP30BP	0.579441	0.628836	0.118021	0.646662
PFDN4	1.46347	1.38425	-0.0802903	0.644032
AHCTF1	0.89316	0.950104	0.0891671	0.643209
EIF4B	0.99718	0.934977	-0.092923	0.643209
EIF4EBP1	1.10102	1.03669	-0.0868587	0.643209
FMR1	0.585578	0.632625	0.11149	0.643209
GATAD2B	0.590762	0.54557	-0.114813	0.643209
HDGF	0.831539	0.887595	0.0941181	0.643209
LARP1	0.738417	0.684727	-0.108908	0.643209
TAF7	0.900074	0.959765	0.0926384	0.643209
YTHDF3	1.03164	1.09646	0.0879092	0.643209
ZNF185	0.599949	0.646003	0.106701	0.643209
ZNF830	1.00277	0.939567	-0.0939181	0.643209
GRIPAP1	1.34071	1.27185	-0.0760642	0.641236
TBCA	1.20169	1.13408	-0.0835405	0.641236
DLST	0.745203	0.799089	0.100723	0.640579
SRSF10	0.73641	0.686332	-0.101603	0.640579
MAP4	0.889465	0.836261	-0.0889847	0.637126
MRPL12	1.73148	1.64769	-0.0715649	0.637126
NDUFV3	0.733985	0.779411	0.0866352	0.637126
SUMO1	1.12687	1.06492	-0.0815727	0.637126
EBNA1BP2	0.207256	0.247029	0.253261	0.634824
FDX1	1.4766	1.40358	-0.0731718	0.634824
RBMX	0.244518	0.282469	0.208149	0.63466
SLBP	0.258883	0.3	0.212664	0.63466
TIMM44	0.253715	0.293861	0.211927	0.63466
MEAF6	0.3	0.343192	0.194053	0.634166
LIMCH1	0.336609	0.3	-0.166111	0.633673
HNRNPAB	0.442834	0.398894	-0.150761	0.63318
PRNP	0.437415	0.394057	-0.1506	0.63318
SAFB2	0.377404	0.414622	0.135687	0.632851
TFE3	0.412522	0.453509	0.136658	0.632851
SNAP29	0.942713	0.892704	-0.078636	0.632522
SSRP1	0.836802	0.79043	-0.0822477	0.632522
TAX1BP3	1.03692	0.982238	-0.0781577	0.632522
CAST	1.31995	1.25642	-0.0711616	0.632193
CSTA	1.34628	1.28608	-0.0659922	0.632193
PFDN1	1.31645	1.37891	0.0668679	0.632193
TIMM13	1.1404	1.08355	-0.0737718	0.632193
UQCRB	1.37532	1.31171	-0.0683229	0.632193
DNAJC2	0.45739	0.500263	0.129262	0.631536
THOC2	0.484426	0.525235	0.116686	0.631207
DNAJC8	0.518591	0.561534	0.114777	0.629398
MRPS31	0.549361	0.5924	0.108816	0.629398
CLTB	1.00562	0.95695	-0.0715643	0.628412
ENY2	1.11726	1.06381	-0.0707257	0.628412
FOSL2	0.936568	0.89074	-0.0723802	0.628412
HIST1H4A	1.0463	0.994697	-0.0729663	0.628412
NCOA3	1.1073	1.05687	-0.0672506	0.628412
PSMD9	0.895199	0.941248	0.0723668	0.628412
SPAG7	0.991005	0.94165	-0.073701	0.628412
TIMM10	1.02241	1.07105	0.0670621	0.628412
ZRANB2	1.10205	1.15284	0.06501	0.628412
TACC1	1.75161	1.8312	0.0641078	0.628247
MAP7	0.558309	0.598818	0.101055	0.627754
TXLNA	0.500544	0.537767	0.103485	0.627754
CCDC43	0.581116	0.544945	-0.0927173	0.625945
DDRGK1	0.644245	0.605385	-0.0897574	0.625945
GLCCI1	0.663456	0.62511	-0.0858922	0.625945
SARNP	0.542779	0.578736	0.0925409	0.625945
SLAIN2	0.694615	0.738832	0.089033	0.625945
ATN1	1.43077	1.4936	0.0619997	0.62463
CTNNB1	0.750543	0.711583	-0.076902	0.622657
GNG10	0.634825	0.67298	0.0842042	0.622657
PDLIM2	0.769938	0.728129	-0.0805478	0.622657
ARHGEF5	1.14414	1.09749	-0.0600551	0.621835
DAG1	1.24196	1.18901	-0.0628635	0.621835
EPN3	1.20951	1.16319	-0.0563333	0.621835
TACC2	1.20715	1.15764	-0.0604257	0.621835
ZC3H4	1.12467	1.1759	0.0642637	0.621835
CD3EAP	0.90391	0.861752	-0.0689062	0.620191
EIF1	0.725263	0.688859	-0.0742959	0.620191
MAX	0.982342	0.937532	-0.0673577	0.620191
NOP14	0.857431	0.901274	0.071946	0.620191
SRSF1	0.884769	0.92725	0.0676573	0.620191
ZNF326	0.761075	0.798773	0.0697478	0.620191
HMGN5	2.92519	3.02843	0.0500421	0.619369
APP	2.06986	2.00003	-0.0495122	0.617231
ATP5J	1.77322	1.83888	0.0524541	0.617231
HABP4	0.27079	0.239007	-0.180125	0.616409
MPLKIP	0.3	0.265703	-0.175147	0.616409
PIN4	0.296118	0.267239	-0.148041	0.61608
RNF213	0.270453	0.3	0.149585	0.61608
SCEL	0.29822	0.33097	0.150325	0.61608
GTPBP4	0.330714	0.3	-0.140622	0.615916
RBMXL1	0.2853	0.313854	0.137615	0.615916
MAPK1IP1L	1.48814	1.54508	0.0541754	0.615751
PAF1	1.91975	1.8574	-0.0476302	0.615751
PCDH7	1.80199	1.73925	-0.0511195	0.615751
CCDC9	0.873604	0.908848	0.0570608	0.615423
SOD1	1.17485	1.12996	-0.0562064	0.615423
CHMP1A	0.364588	0.395051	0.115773	0.615258
LEMD2	0.317156	0.343135	0.113583	0.614765
ENSA	1.62832	1.57519	-0.0478615	0.614272
SRXN1	0.533377	0.567502	0.0894696	0.613121
NUP153	0.528681	0.500603	-0.078731	0.611476
CTTN	1.28987	1.24571	-0.0502467	0.610326
KHSRP	1.01094	1.04937	0.0538336	0.610326
NDUFAF2	1.09962	1.1366	0.0477143	0.610326
WBP4	1.13881	1.10002	-0.0499945	0.610326
FUBP1	0.588363	0.61648	0.067349	0.609997
LRPAP1	0.721082	0.754598	0.0655443	0.609997
KTN1	0.758668	0.793179	0.064178	0.606708
PRRC2B	0.807143	0.776781	-0.0553178	0.606708
SART1	0.752985	0.78557	0.0611186	0.606708
FAU	3.08251	3.16754	0.0392554	0.606051
CD2BP2	2.31293	2.25106	-0.0391146	0.604735
TIMM8B	2.13967	2.20358	0.0424579	0.604735
UBQLN1	2.01177	1.96254	-0.0357454	0.603913
DIRC2	0.77799	0.807343	0.0534304	0.60342
NOP16	0.864943	0.834891	-0.0510178	0.60342
PRKRIP1	1.00736	0.97642	-0.0450037	0.60342
BOD1L1	1.32454	1.28803	-0.0403167	0.601776
MYCBP	1.3733	1.33533	-0.040448	0.601776
NENF	1.49691	1.45727	-0.0387148	0.601776
CWC15	1.02362	1.0548	0.0432802	0.597501
MFAP1	1.04273	1.06925	0.0362417	0.597501
PFDN6	1.05822	1.03074	-0.0379528	0.597501
RNF214	1.13172	1.10399	-0.0357798	0.597501
SRSF5	1.34329	1.31074	-0.0353852	0.597501
TNKS1BP1	0.992392	1.0213	0.0414217	0.597501
TRAFD1	1.12278	1.09404	-0.0374041	0.597501
UTP14A	1.30634	1.33967	0.0363477	0.597501
CSRP1	0.177675	0.200013	0.170855	0.595528
IVL	0.263312	0.287699	0.127789	0.595363
LIMA1	0.375733	0.399875	0.0898429	0.594377
CHMP2B	0.387744	0.367118	-0.0788634	0.593719
EDF1	0.426218	0.403328	-0.0796408	0.593719
CC2D1A	0.315055	0.3	-0.0706395	0.593061
LASP1	0.332835	0.348904	0.0680241	0.593061
POMP	8.66778	8.83032	0.026803	0.592075
ZYX	0.529627	0.551479	0.0583297	0.591582
CLU	2.99617	3.05991	0.030369	0.591253
NFATC2IP	1.75134	1.71449	-0.0306789	0.590102
ARGLU1	0.610655	0.590803	-0.0476823	0.589773
LARP4	0.598366	0.620904	0.0533412	0.589773
RBM14	0.564323	0.585979	0.054328	0.589773
BLOC1S2	1.53481	1.56192	0.0252613	0.5878
MPHOSPH10	1.43054	1.39854	-0.0326389	0.5878
PAPOLA	1.12824	1.15551	0.0344578	0.5878
PRCC	1.35429	1.3228	-0.0339385	0.5878
TJAP1	1.08964	1.11555	0.0339047	0.5878
APC	0.577314	0.593577	0.0400792	0.587471
ARHGEF18	0.882201	0.903953	0.0351399	0.587471
CLIP1	0.574379	0.55676	-0.0449462	0.587471
KIAA1191	0.649016	0.630809	-0.0410517	0.587471
STAU1	0.849674	0.828238	-0.0368631	0.587471
SURF6	0.972428	0.948357	-0.0361601	0.587471
ZFAND6	0.623664	0.607164	-0.0386839	0.587471
CAV1	0.905702	0.88605	-0.0316484	0.582703
CETN2	0.871395	0.852653	-0.0313687	0.582703
HMGN1	1.24787	1.2701	0.0254733	0.582703
LAD1	0.706242	0.722732	0.0332997	0.582703
LRRFIP2	1.08047	1.06046	-0.0269663	0.582703
MRPL49	0.909717	0.928768	0.0299003	0.582703
PDAP1	1.09314	1.1127	0.0255834	0.582703
PHAX	0.780369	0.761858	-0.0346361	0.582703
PRKCSH	1.05584	1.07692	0.0285227	0.582703
WBP11	0.758377	0.740493	-0.0344293	0.582703
RCN2	4.1148	4.04969	-0.0230122	0.577442
UGP2	5.88737	5.79169	-0.0236412	0.577442
EEF1B2	2.20976	2.18056	-0.0191916	0.575797
POLR2I	2.34538	2.37072	0.015503	0.575797
PPP1R14B	1.7107	1.73986	0.0243822	0.575797
AGFG1	1.32281	1.34077	0.0194543	0.574153
ANP32A	1.32407	1.34069	0.0179935	0.574153
KIAA1217	1.28203	1.26191	-0.0228122	0.574153
NUCKS1	1.57812	1.59553	0.0158272	0.574153
CHTF8	0.248804	0.239729	-0.0536107	0.573824
SAFB	0.433948	0.448531	0.0476849	0.573824
AIF1L	0.411835	0.423943	0.0418026	0.573331
NCL	0.462169	0.448377	-0.0437085	0.573331
RPS8	0.495067	0.481631	-0.0396966	0.573331
CCDC124	0.703714	0.71843	0.0298584	0.571687
CGN	0.7777	0.791383	0.0251628	0.571687
CLIP2	0.616721	0.604422	-0.0290633	0.571687
CNPY3	0.551904	0.564869	0.033499	0.571687
CYCS	0.626393	0.638829	0.0283613	0.571687
DNMT1	0.452078	0.442196	-0.0318865	0.571687
HMGB3	0.466785	0.475203	0.0257849	0.571687
NIFK	0.306148	0.3	-0.0292645	0.571687
UPF3B	0.311678	0.305116	-0.0306994	0.571687
BAG3	1.02999	1.04388	0.0193322	0.568727
BTF3L4	1.14617	1.13132	-0.0188244	0.568727
FAM136A	0.814233	0.826225	0.0210933	0.568727
FLYWCH2	0.644311	0.651764	0.0165939	0.568727
HMGA2	0.545661	0.554006	0.0218964	0.568727
KNOP1	0.46815	0.461565	-0.0204376	0.568727
LTBP1	0.734816	0.722787	-0.0238122	0.568727
LUC7L	0.431454	0.424356	-0.0239315	0.568727
LUZP1	0.539307	0.54724	0.0210674	0.568727
MAP2	0.986175	0.974691	-0.0168997	0.568727
PRPF4B	0.896376	0.882468	-0.0225613	0.568727
PRRC2A	0.723435	0.713748	-0.0194479	0.568727
RCN1	0.89682	0.911484	0.0233989	0.568727
SRRM2	0.423391	0.430065	0.0225632	0.568727
TMA7	1.07123	1.08414	0.0172832	0.568727
ATP5D	4.39497	4.3786	-0.00538183	0.56511
LAMTOR5	1.75568	1.73834	-0.0143205	0.56511
SYAP1	2.01426	2.03147	0.0122734	0.56511
ZNF148	1.95537	1.93521	-0.0149554	0.56511
CHMP5	0.897979	0.903707	0.00917401	0.563959
DBNL	1.77925	1.78869	0.00763375	0.563959
FIP1L1	1.02446	1.03182	0.0103371	0.563959
NCOA6	0.931641	0.926374	-0.00818002	0.563959
PDLIM1	1.22294	1.21268	-0.0121509	0.563959
PSAP	0.746609	0.74083	-0.0112105	0.563959
RPS21	0.725822	0.718374	-0.0148809	0.563959
WTAP	1.09862	1.09277	-0.00770129	0.563959
MRRF	0.254555	0.259271	0.0264809	0.554916
CTNNBIP1	0.609812	0.614727	0.0115809	0.554752
EIF4H	0.418546	0.415302	-0.0112274	0.554752
MRPL52	0.326649	0.330068	0.0150223	0.554752
RPL35	0.123591	0.125699	0.0244043	0.554752
RSRC2	0.572773	0.575921	0.00790609	0.554752

## Sheet: RKO
Symbol	Control_mean	Treatment_mean	log2foldchange	Probability
HIST1H1E	7.77301	0.3	-4.69544	0.99852
CIZ1	3.54664	0.3	-3.56342	0.99852
MPHOSPH8	2.77836	0.3	-3.2112	0.995232
MZT2A	2.31173	0.3	-2.94594	0.989806
RBM39	0.3	2.30418	2.94122	0.989477
ICOSLG	2.11194	0.3	-2.81553	0.986189
ANLN	2.05807	0.3	-2.77825	0.985531
MAT2A	0.3	1.94843	2.69928	0.983065
NCR3LG1	1.92003	0.3	-2.67809	0.981749
DHFR	1.90344	0.3	-2.66557	0.981585
FAM168A	0.3	1.87099	2.64077	0.980598
CDCA3	1.8604	0.3	-2.63258	0.979776
COL9A3	0.3	1.83885	2.61577	0.979119
MAPK1	0.3	1.83806	2.61515	0.979119
EIF4EBP2	0.3	1.82193	2.60243	0.978132
RAB5C	0.390466	2.22323	2.50939	0.978132
THOC2	1.82001	0.3	-2.60091	0.978132
RSF1	0.3	1.77513	2.56489	0.976652
SPA17	1.76311	0.3	-2.55509	0.976159
SERPINE1	1.71521	0.3	-2.51535	0.974844
RECQL	1.67925	0.3	-2.48478	0.973364
PSPH	0.3	1.66318	2.47091	0.973035
RPL3	0.3	1.65553	2.46426	0.972706
DNAJB6	1.60848	0.3	-2.42267	0.970898
CISD2	0.3	1.59332	2.409	0.970076
ADAM17	1.56347	0.3	-2.38171	0.968596
ZNF706	0.3	1.54051	2.36037	0.96728
CHAF1B	1.53374	0.3	-2.35402	0.966623
STX6	0.3	1.52177	2.34271	0.965965
WWTR1	0.3	1.50424	2.326	0.965143
CRIPT	1.4782	0.3	-2.3008	0.962841
EIF2A	1.47223	0.3	-2.29497	0.962183
MMP14	1.46744	0.3	-2.29027	0.962183
NMD3	0.3	1.44584	2.26887	0.960539
ARF5	0.3	1.43512	2.25813	0.960046
BCL7C	1.44072	0.3	-2.26376	0.960046
FAM32A	0.3	1.4357	2.25872	0.960046
MRFAP1	0.3	1.41902	2.24186	0.958237
RNF181	1.41864	0.3	-2.24147	0.958237
RRM1	0.696388	2.89318	2.05469	0.957415
MFF	1.40971	0.3	-2.23236	0.957086
APMAP	0.3	1.40282	2.2253	0.956264
ESD	0.3	1.38796	2.20993	0.956264
HELZ	0.3	1.39024	2.2123	0.956264
SCAMP1	0.3	1.3923	2.21443	0.956264
ARFIP1	1.38228	0.3	-2.20402	0.955771
DCPS	0.3	1.37895	2.20053	0.955771
NUP93	0.3	1.37771	2.19924	0.955771
SQSTM1	1.38249	0.3	-2.20424	0.955771
CPNE3	0.555416	2.22633	2.00302	0.951989
TSFM	0.3	1.33889	2.158	0.951332
GTPBP4	0.3	1.33019	2.1486	0.950674
PPP1R35	1.33326	0.3	-2.15193	0.950674
RAB14	1.3267	0.3	-2.14481	0.950016
SET	1.32418	0.3	-2.14206	0.949688
ABCF2	0.534941	2.09959	1.97266	0.949194
RPL27	0.3	1.30615	2.12229	0.948866
TMEM237	1.30532	0.3	-2.12137	0.948866
CCDC59	0.3	1.29722	2.11239	0.948043
SAE1	0.3	1.29734	2.11252	0.948043
WAC	1.27067	0.3	-2.08256	0.944919
GTF2F2	0.3	1.25654	2.06642	0.943111
LSM14B	1.26405	0.3	-2.07502	0.943111
OTUB1	0.678278	2.49029	1.87636	0.942782
CHAF1A	1.25072	0.3	-2.05972	0.941795
GRHPR	1.24244	0.3	-2.05014	0.94048
ABCE1	0.396233	1.50814	1.92835	0.940316
TMEM263	1.23626	0.3	-2.04295	0.939987
FAM171A1	0.3	1.19761	1.99712	0.935548
PRMT5	0.3	1.19592	1.99508	0.935548
FXR1	0.3	1.19072	1.98879	0.934068
TBC1D10B	0.3	1.195	1.99397	0.934068
BCAT2	0.3	1.18563	1.98261	0.933739
HSPA13	0.3	1.18092	1.97688	0.933081
AIFM1	0.340035	1.28932	1.92286	0.932424
TRMT61A	0.3	1.16037	1.95155	0.929628
RPL7	0.60411	2.01899	1.74075	0.9293
ATP6AP1	1.14906	0.3	-1.93742	0.92782
RBM15	0.3	1.14887	1.93718	0.92782
WASL	1.13711	0.3	-1.92233	0.925189
GTF2E1	1.13181	0.3	-1.9156	0.923709
ABCF1	1.12664	0.3	-1.90899	0.922558
PTPN23	0.3	1.12756	1.91016	0.922558
SAP18	1.12508	0.3	-1.90699	0.922558
SLC7A6OS	0.3	1.12712	1.9096	0.922558
AKR1A1	0.341454	1.21223	1.82791	0.920421
EXOSC4	0.3	1.11776	1.89757	0.920092
KPNA1	0.3	1.11613	1.89547	0.920092
USP6NL	1.11667	0.3	-1.89617	0.920092
NES	1.92639	0.634262	-1.60275	0.917626
FHL2	1.09735	0.3	-1.87099	0.916639
SDCBP	0.3	1.09708	1.87063	0.916639
C14orf166	0.3	1.09018	1.86154	0.915488
MARK2	1.08594	0.3	-1.85592	0.915488
PRPSAP2	0.3	1.08626	1.85633	0.915488
TSC22D1	0.3	1.08778	1.85836	0.915488
TSC22D2	1.09184	0.3	-1.86373	0.915488
TOMM22	1.17149	3.29828	1.49337	0.914337
APEX1	1.20869	3.34123	1.46694	0.913186
XPNPEP1	0.3	1.07152	1.83663	0.910556
NFYB	1.06939	0.3	-1.83375	0.910391
SEC24B	0.3	1.0677	1.83147	0.910391
SERPINB6	0.302863	1.0763	1.82934	0.910391
G6PD	0.323629	1.115	1.78463	0.909076
RPS16	0.770364	2.12155	1.46151	0.909076
ACTR1A	0.658731	1.85142	1.49087	0.908747
PEPD	0.3	1.06158	1.82317	0.908583
RPP25	1.06259	0.3	-1.82455	0.908583
GOLM1	2.49971	0.935139	-1.41851	0.907925
RPS13	0.98432	2.61642	1.41039	0.907267
RBM42	0.968146	2.56156	1.40372	0.906116
TGOLN2	3.93025	1.51664	-1.37374	0.902828
PSAT1	0.256673	0.987436	1.94375	0.902664
MAGED2	3.29188	1.26992	-1.37417	0.90217
BZW1	0.561828	1.54206	1.45666	0.901841
FOSB	1.02668	0.3	-1.77496	0.901348
SEC23B	0.367524	1.17206	1.67313	0.901019
KIF2C	1.02466	0.3	-1.77211	0.899868
DNMT1	4.4776	1.75185	-1.35385	0.899704
LYSMD2	1.01591	0.3	-1.75974	0.899704
MTCL1	1.01612	0.3	-1.76003	0.899704
BCL2L13	1.00763	0.3	-1.74794	0.897895
RPS2	0.674594	1.75085	1.37597	0.897567
GINS4	1.00536	0.3	-1.74468	0.897238
RPS9	0.400828	1.21042	1.59446	0.897238
ADSL	0.396269	1.19648	1.59425	0.896744
ILF2	1.13216	2.83882	1.32621	0.896251
RPL6	0.7231	1.86716	1.36858	0.896087
GLS	0.49195	1.35627	1.46306	0.895265
OLA1	0.875025	2.20291	1.33201	0.893621
RPL10A	0.661689	1.70623	1.36659	0.893292
RRM2	1.05421	2.59654	1.30043	0.893127
MXRA7	0.994252	0.3	-1.72865	0.89247
AGFG1	0.986519	0.3	-1.71738	0.891976
KIAA1191	0.991228	0.3	-1.72426	0.891976
ARCN1	0.374568	1.12691	1.58907	0.891812
PABPC1	0.84435	2.08399	1.30344	0.891319
MTHFD1L	0.442586	1.25468	1.50329	0.891154
ALDH9A1	0.716881	1.79606	1.32503	0.890003
ACTR2	0.498797	1.33856	1.42416	0.889674
PNPT1	0.3	0.975668	1.70143	0.889674
GPI	0.774568	1.90739	1.30014	0.889181
PUF60	1.27282	2.98875	1.23152	0.887373
SLC9A1	0.3	0.972494	1.69673	0.887044
PARP1	1.5303	3.56603	1.2205	0.88655
HIST1H1D	4.39676	1.89666	-1.21298	0.886386
CD63	1.04495	2.47656	1.24491	0.886222
EEF1G	0.986287	2.31363	1.23008	0.885071
CKAP5	0.3	0.964916	1.68544	0.883755
UPF2	0.958461	0.3	-1.67576	0.883755
DNAJC21	0.95666	0.3	-1.67304	0.883262
RFX5	0.956568	0.3	-1.6729	0.883262
PMPCB	0.698431	1.68658	1.27191	0.882111
DNM1L	0.3	0.954246	1.6694	0.881453
RRP1	0.3	0.953755	1.66866	0.881453
PSMF1	0.748365	1.77619	1.24697	0.881125
GOLGA4	0.949041	0.3	-1.66151	0.88096
EIF4A1	0.97035	2.21483	1.19062	0.880631
ELF1	0.770009	1.82233	1.24284	0.880467
CLIC4	0.7079	1.68329	1.24966	0.879645
RPL11	0.807322	1.86595	1.20869	0.87948
ZGPAT	0.528903	1.34484	1.34636	0.878329
ACAA2	0.3	0.943286	1.65273	0.878165
CBFB	0.941576	0.3	-1.65012	0.878165
GNL1	0.939852	0.3	-1.64747	0.878165
SDE2	0.939956	0.3	-1.64763	0.878165
CAND1	0.537013	1.35617	1.33651	0.877343
CLTC	0.444134	1.176	1.40482	0.877343
RUVBL2	0.643296	1.5385	1.25797	0.876685
TRA2A	0.451169	1.18039	1.38752	0.876192
ESYT1	0.3	0.934646	1.63946	0.876028
PES1	0.3	0.930433	1.63294	0.875534
RBM12B	0.93136	0.3	-1.63438	0.875534
EIF3F	0.816556	1.84871	1.1789	0.874548
S100A16	1.34277	0.543174	-1.30573	0.873561
ALDH1B1	0.62087	1.47604	1.24937	0.873397
LDHA	0.803457	1.80967	1.17143	0.873068
PMM2	0.439436	1.14611	1.38302	0.872904
UPP1	0.353782	1.00597	1.50765	0.87241
RRM2B	0.3	0.923982	1.6229	0.872246
WDHD1	0.922583	0.3	-1.62072	0.872246
BMP2K	0.3	0.917413	1.61261	0.872082
AHSA1	0.779034	1.75129	1.16866	0.871424
RPS7	0.901737	1.96993	1.12737	0.871259
DDX21	1.72399	3.607	1.06505	0.870273
HIST1H4A	1.24131	2.62363	1.07969	0.86978
SRP72	0.3	0.913137	1.60587	0.869451
AMOTL2	0.3	0.910017	1.60093	0.869286
CAPN1	0.3	0.910294	1.60137	0.869286
PKM	0.749205	1.67837	1.16363	0.868793
EIF6	0.494637	1.235	1.32007	0.868464
RAB1A	0.742613	1.65988	1.16039	0.868464
NARS	0.764177	1.69925	1.15292	0.868135
PPIB	0.864724	1.8689	1.11188	0.867313
UBA1	0.685702	1.54905	1.17572	0.867313
OPLAH	0.695138	1.56673	1.17238	0.866656
U2AF2	0.760446	1.67671	1.14071	0.866327
KIAA1143	2.04101	0.970345	-1.07271	0.866162
LNPEP	0.3	0.9003	1.58544	0.865834
NDUFAB1	0.3	0.901678	1.58765	0.865834
RRP36	0.901428	0.3	-1.58725	0.865834
ANXA4	0.3	0.898033	1.58181	0.865505
IGF2BP3	0.3	0.897619	1.58114	0.865505
MED1	0.895679	0.3	-1.57802	0.865505
NHP2	0.3	0.899004	1.58336	0.865505
ACTBL2	0.738533	1.62995	1.14209	0.86534
CAPZB	0.67687	1.52317	1.17012	0.86534
PGD	0.768351	1.67725	1.12626	0.864847
PPP2R1A	0.789662	1.71304	1.11725	0.864518
G3BP2	2.3505	1.14576	-1.03666	0.863203
ANXA6	0.891719	0.3	-1.57163	0.862874
CC2D1B	0.890829	0.3	-1.57019	0.862874
NUPL2	0.893262	0.3	-1.57412	0.862874
SHMT2	0.636913	1.44343	1.18034	0.86271
CBR1	0.803308	1.70443	1.08526	0.862216
PFAS	0.608162	1.3878	1.19027	0.862052
BLVRA	0.3	0.885597	1.56169	0.861559
CTSD	0.3	0.886664	1.56342	0.861559
ACLY	1.22189	2.47751	1.01978	0.861065
DDX5	1.09243	2.22419	1.02574	0.861065
BAG1	0.883299	0.3	-1.55794	0.860079
IDH1	0.576854	1.32119	1.19555	0.85975
INPPL1	0.3	0.875601	1.54531	0.859421
SCARB2	0.833835	1.7391	1.06051	0.858764
ATIC	0.709727	1.52759	1.10592	0.857448
DYNC1LI1	0.860369	1.77694	1.04637	0.857448
KHDRBS1	0.616157	1.37342	1.15641	0.857448
GTF2B	0.8696	0.3	-1.53539	0.857119
SNRPF	0.3	0.873878	1.54247	0.857119
ARHGEF5	0.3	0.865287	1.52822	0.856462
SARS	0.441579	1.08241	1.29351	0.854982
ATP5B	0.585855	1.30606	1.15661	0.854653
WDR1	0.65424	1.42634	1.12443	0.854653
CS	0.538326	1.22553	1.18686	0.85416
COPS8	0.3	0.862799	1.52406	0.853667
CWC25	0.864561	0.3	-1.52701	0.853667
EYA3	0.860086	0.3	-1.51952	0.853667
SNRPE	0.859483	0.3	-1.51851	0.853667
CDCP1	0.3	0.856414	1.51335	0.853502
SRPRB	0.3	0.855916	1.51251	0.853502
CLIC1	0.973337	1.94413	0.998114	0.853338
NELFB	0.747801	1.5548	1.05601	0.853009
PNP	0.633501	1.3772	1.12032	0.852844
NUP43	0.411097	1.03037	1.32561	0.852516
GART	0.725689	1.51168	1.05873	0.852022
RPS3	0.72575	1.51321	1.06006	0.852022
HNRNPUL1	0.91509	1.83125	1.00085	0.851858
EFTUD2	1.00477	1.97506	0.975034	0.851694
EEF2	1.10709	2.15878	0.96344	0.851529
ALDH18A1	0.683228	1.44341	1.07904	0.851365
VARS	0.67771	1.43589	1.08321	0.851365
FAM83H	0.645148	1.37936	1.0963	0.8512
PGK1	0.61826	1.34272	1.11887	0.8512
PSMA7	0.747435	1.54454	1.04716	0.8512
GSTP1	0.72319	1.50639	1.05865	0.851036
TOR1AIP1	1.90419	0.967394	-0.977005	0.850871
PCBP2	1.05321	2.04317	0.956018	0.850707
CKS1B	2.20095	1.13867	-0.950779	0.850378
IMPA1	0.797927	1.63253	1.03278	0.850214
SPR	0.652792	1.38305	1.08316	0.849556
ARID1B	1.12268	0.484493	-1.2124	0.849227
DHX15	0.9945	1.93277	0.958625	0.849063
GPN1	0.595236	1.29537	1.12183	0.849063
CCT7	0.686146	1.42752	1.05692	0.848898
DDX17	0.71376	1.4824	1.05443	0.848898
UBE2V1	0.441903	1.05803	1.25958	0.84857
OSBP	0.3	0.840045	1.4855	0.847912
TUFT1	0.843491	0.3	-1.49141	0.847912
ACAT2	0.999233	1.93595	0.954147	0.847583
NUMA1	0.837455	0.3	-1.48105	0.847583
RBM27	0.3	0.835721	1.47806	0.847583
TALDO1	0.807043	1.62004	1.00532	0.847583
RPL7A	0.781718	1.5776	1.01301	0.847419
CCT3	0.689921	1.42515	1.04661	0.847254
GAPDH	0.863929	1.705	0.980785	0.846761
POLR2I	1.71695	0.873369	-0.975186	0.846761
ACOT7	0.783261	1.57459	1.00741	0.846597
CD3EAP	1.3592	0.65158	-1.06074	0.846268
DDB1	1.13505	2.15244	0.923216	0.845939
GDI2	0.849295	1.68295	0.986657	0.845939
PHPT1	0.3	0.829708	1.46764	0.845939
PCNA	1.0623	2.02222	0.928753	0.845774
UBAP1	0.301658	0.826995	1.45497	0.84561
HPCAL1	0.609221	1.29243	1.08505	0.845281
SPC24	0.789664	1.58185	1.0023	0.844952
CRYZ	0.756839	1.52045	1.00644	0.844788
RPS18	0.929901	1.79317	0.947365	0.844788
PDS5B	1.6501	0.836691	-0.979785	0.844459
UAP1	0.828838	1.63439	0.979586	0.844459
TKT	0.853776	1.67033	0.968205	0.843966
ALDH2	0.617327	1.29384	1.06755	0.843801
RAN	0.683034	1.39905	1.03441	0.843801
CAD	0.3	0.817254	1.44582	0.843308
NRBF2	0.821015	0.3	-1.45245	0.843308
PUM2	0.3	0.818506	1.44803	0.843308
ACTN1	0.663349	1.36177	1.03764	0.843144
CBL	1.27268	0.603721	-1.07592	0.843144
CPNE1	0.666663	1.37161	1.04084	0.843144
HSP90AB1	1.1424	2.13247	0.90046	0.842979
TXNL1	0.852202	1.66176	0.963448	0.84265
LDHB	0.88119	1.70649	0.953506	0.842322
XRCC5	0.888511	1.72107	0.953847	0.842322
PREP	0.3087	0.831691	1.42984	0.842157
OXCT1	0.556506	1.20196	1.11092	0.841993
PSMA1	0.776956	1.54019	0.987203	0.841993
MCCC2	0.3	0.813729	1.43959	0.840513
TOM1	0.3	0.805578	1.42506	0.840349
TUFM	0.469845	1.0695	1.18668	0.840349
USP7	0.799485	1.55925	0.963713	0.84002
SND1	1.00611	1.88391	0.904948	0.839855
TLN1	1.27016	2.3169	0.867182	0.839855
LARS	0.362946	0.914294	1.3329	0.839691
CPPED1	0.3	0.805411	1.42476	0.839526
SDC4	2.78075	1.52711	-0.864672	0.839526
XRN2	0.765724	1.49899	0.969094	0.839526
ARHGDIA	0.980871	1.82101	0.892605	0.837718
CCT4	0.736589	1.44448	0.971619	0.837553
HADHA	0.562679	1.19058	1.08129	0.837389
NDRG1	0.46504	1.05356	1.17985	0.837389
DAZAP1	0.3	0.802416	1.41939	0.83706
MRGBP	0.3	0.802009	1.41866	0.83706
VCL	0.891473	1.68211	0.916011	0.83706
DNAJB14	1.42657	0.726462	-0.973588	0.836896
HSP90AA1	1.00592	1.85526	0.883101	0.836896
MARS	0.326991	0.84279	1.36592	0.836896
EIF3I	0.639547	1.29828	1.02148	0.836567
GSS	0.66304	1.32949	1.00371	0.836402
PHC2	0.3	0.798555	1.41243	0.836238
SPEN	0.3	0.795895	1.40762	0.836238
BZW2	0.686737	1.36771	0.993929	0.835909
ACTR3	0.765513	1.47887	0.95	0.835252
GNPDA1	0.568378	1.18918	1.06504	0.835252
NCSTN	1.51933	2.71603	0.838069	0.835087
PSMB1	0.687635	1.35481	0.978374	0.834923
ACTB	0.828481	1.57122	0.923341	0.834594
CCT8	0.836186	1.57824	0.916422	0.834594
HARS	0.496524	1.08639	1.12961	0.833772
TUBB	0.497414	1.08994	1.13172	0.833772
HK1	0.353087	0.868825	1.29904	0.833279
SF3B3	1.21313	2.15444	0.828573	0.83295
CACYBP	1.35657	2.39905	0.822501	0.832621
PSMC5	0.688565	1.3509	0.972254	0.832621
LRRC47	0.800057	1.51251	0.918772	0.832456
COPZ1	0.790172	0.3	-1.3972	0.832128
GPATCH11	1.2802	0.63986	-1.00054	0.832128
NIPSNAP1	0.3	0.793517	1.4033	0.832128
NOC3L	0.3	0.791795	1.40016	0.832128
XIAP	0.3	0.793823	1.40386	0.832128
CFL2	0.485255	1.05986	1.12706	0.831963
FASN	0.722536	1.39369	0.947765	0.831963
RBM12	0.3	0.785825	1.38925	0.83147
UTP14C	0.785405	0.3	-1.38847	0.83147
HNRNPC	0.844354	1.56609	0.89125	0.831141
MCM6	1.1844	2.08438	0.815462	0.830977
ALDOA	0.849725	1.56605	0.882062	0.830483
RPS20	1.016	1.82988	0.848842	0.830483
TXLNG	1.71571	0.946381	-0.858314	0.830319
CNDP2	0.75308	1.42065	0.91568	0.829497
PRPF8	0.855635	1.56947	0.875213	0.829497
ALDOC	0.781779	1.46451	0.905589	0.829004
MYO9B	0.779533	0.3	-1.37765	0.828839
NRF1	0.781058	0.3	-1.38047	0.828839
SSU72	0.3	0.784837	1.38743	0.828839
ENO1	0.706727	1.3561	0.940235	0.828675
FKBP4	0.950254	1.71661	0.853173	0.82851
APEH	0.724532	1.37696	0.926367	0.828182
CALCOCO2	0.3	0.775125	1.36947	0.827688
IPO5	0.3	0.777345	1.37359	0.827688
MAP7	1.50455	0.81844	-0.878387	0.827688
LRPPRC	0.583029	1.18623	1.02475	0.827524
IMPDH2	0.75352	1.41756	0.911695	0.827031
CDC42EP4	1.52137	0.832668	-0.869553	0.826866
LTA4H	0.80802	1.48229	0.875368	0.826537
PYGL	0.691049	1.32452	0.938611	0.826044
IARS	0.448835	0.980151	1.12682	0.825551
IDH3A	0.522096	1.08261	1.05213	0.825222
PA2G4	1.37072	2.35681	0.781908	0.825222
PDHB	0.467427	1.01193	1.1143	0.825222
PSMD2	0.964995	1.70908	0.824626	0.825222
SYF2	1.50576	0.826883	-0.864737	0.825058
NME2P1	0.932298	1.65591	0.828759	0.824729
HADHB	0.563257	1.13719	1.0136	0.8244
CORO1C	0.76758	1.41458	0.881982	0.824235
COPG1	0.89437	1.59994	0.839076	0.824071
DDX23	0.772247	0.3	-1.3641	0.824071
EHMT2	0.3	0.771805	1.36327	0.824071
VIM	3.11718	1.82981	-0.768546	0.823907
NPEPPS	0.582824	1.16386	0.997791	0.823742
UBA6	0.625606	1.226	0.970629	0.823742
AHCY	0.747747	1.3862	0.890513	0.823578
DDX39B	0.724193	1.35808	0.907118	0.823578
HNRNPM	0.569279	1.14018	1.00205	0.823085
GSR	0.630446	1.22682	0.96048	0.82292
NIT2	0.525883	1.07837	1.03604	0.82292
MRPL52	1.15103	0.578559	-0.992391	0.822262
GFPT1	0.318554	0.791346	1.31277	0.822098
HGH1	0.939457	1.6525	0.814749	0.821934
SPTBN1	1.2282	2.09382	0.769597	0.82144
TTLL12	0.3	0.763806	1.34824	0.821276
ASNS	0.536687	1.08445	1.01481	0.821111
SLC4A1AP	0.760553	0.3	-1.34209	0.821111
SMG9	0.3	0.75698	1.33529	0.821111
GARS	0.579396	1.1421	0.979067	0.820618
PSMD5	0.66204	1.25879	0.927048	0.820618
COPS4	0.480426	1.00233	1.06097	0.820289
MTAP	0.770608	1.40037	0.861736	0.819796
TAX1BP3	1.25341	2.12737	0.763212	0.819138
THOP1	0.489992	1.01181	1.0461	0.819138
FAM162A	1.52793	0.869052	-0.814068	0.818481
FEN1	0.877651	1.54148	0.812595	0.818481
PSMA2	0.691491	1.29022	0.899833	0.818316
SPINT1	0.959376	1.65971	0.790761	0.818316
FAM49B	0.634308	1.20575	0.92667	0.818152
C1orf50	0.3	0.752105	1.32597	0.817823
KIAA1468	0.752511	0.3	-1.32675	0.817823
PEX14	0.754792	0.3	-1.33112	0.817823
FARSB	0.551278	1.09276	0.987127	0.817659
DIABLO	0.750702	0.3	-1.32328	0.81733
GPD2	0.3	0.751186	1.32421	0.81733
STX3	0.3	0.748059	1.31819	0.81733
DPP3	0.746338	0.3	-1.31487	0.817165
PSMC3	0.739397	1.3451	0.863292	0.817001
ELAVL1	0.772218	1.39598	0.854197	0.816837
YWHAQ	0.880846	1.53047	0.797009	0.816343
FSCN1	0.749214	1.35489	0.85473	0.815686
TOP1	1.40331	0.7861	-0.836046	0.815521
GOT2	0.473775	0.971905	1.03661	0.815357
MDH2	0.633841	1.19208	0.911287	0.815357
TRAP1	0.563908	1.09393	0.955983	0.815357
TROVE2	0.669832	1.24378	0.892859	0.815357
PAFAH1B3	0.863572	1.50494	0.801321	0.815192
PSMC6	0.681829	1.25584	0.881168	0.814864
HSD17B10	0.720503	1.30597	0.858044	0.814535
HSPA8	1.07845	1.8113	0.748062	0.814535
BABAM1	0.3	0.740326	1.3032	0.813548
COPRS	2.00786	1.20961	-0.73111	0.813548
HAUS6	0.3	0.73751	1.2977	0.813548
SNX6	0.3	0.736827	1.29636	0.813548
TBCE	0.740954	0.3	-1.30442	0.813548
COPB2	0.924471	1.57551	0.769115	0.813219
NDUFS8	0.541033	1.05228	0.959726	0.813219
GMPS	0.969649	1.63792	0.756328	0.81289
HSPA1A	0.971964	1.64161	0.756136	0.81289
XRCC6	0.771333	1.37236	0.83123	0.81289
PSMA6	0.858842	1.4841	0.789121	0.812726
PPID	1.01162	1.70017	0.749011	0.812397
MPST	0.745575	1.33305	0.838301	0.812068
PRKDC	0.572666	1.09125	0.930212	0.812068
TARDBP	0.685191	1.24756	0.86453	0.812068
ARPC3	0.825575	1.43505	0.79763	0.811575
CCT5	0.671752	1.22629	0.868296	0.811575
ZC3H8	1.08849	1.81056	0.734102	0.811575
GOT1	0.559554	1.07102	0.936633	0.811246
MAP4K4	0.732354	0.3	-1.28758	0.810917
USP5	1.01168	1.68391	0.735062	0.810753
PGM2	0.3	0.728394	1.27976	0.810589
SMC2	0.3	0.728623	1.28021	0.810589
USF2	0.587139	1.10373	0.910611	0.810589
ACAT1	0.53232	1.03142	0.954259	0.81026
RUVBL1	0.750745	1.31711	0.810977	0.809767
PSME2	0.600702	1.11619	0.893862	0.809438
CAP1	0.868861	1.48124	0.76961	0.809273
CSDE1	1.78281	1.08556	-0.715715	0.809273
PPP1R7	0.66748	1.21019	0.858436	0.809109
PSMD11	0.661422	1.19898	0.858171	0.809109
SWAP70	0.3	0.722836	1.26871	0.80878
BUB3	0.3	0.720308	1.26365	0.808122
NHSL1	0.71984	0.3	-1.26271	0.808122
SRC	0.3	0.716117	1.25523	0.808122
AHCYL1	0.3	0.715816	1.25463	0.807465
NAA15	0.3	0.715732	1.25446	0.807465
SSH1	0.715182	0.3	-1.25335	0.807465
STRAP	1.18608	1.90841	0.686175	0.806807
MSN	0.766646	1.3259	0.790336	0.806643
AFF4	1.58273	0.954509	-0.729581	0.806314
HSP90B1	0.85499	1.44764	0.75972	0.805656
PRDX4	0.61632	1.1157	0.856196	0.805327
KPNB1	0.652184	1.15901	0.829548	0.804834
RAB11FIP3	0.380904	0.819539	1.10538	0.804341
HNRNPA3	0.3	0.713349	1.24964	0.804012
LSS	0.71274	0.3	-1.24841	0.804012
APRT	0.734637	1.26915	0.788761	0.803683
ADH5	0.643939	1.14424	0.829389	0.803519
TSN	0.710444	0.3	-1.24376	0.803519
VAMP2	0.707544	0.3	-1.23786	0.803519
PPP2CB	0.705247	0.3	-1.23317	0.80319
WARS	0.448873	0.896491	0.997983	0.80319
MDH1	0.764018	1.30243	0.769533	0.803025
NQO1	0.77415	1.31575	0.765196	0.803025
DDX6	1.23679	0.714474	-0.791649	0.802696
PHB	0.826128	1.38216	0.742483	0.802039
DLD	0.543172	1.01397	0.900537	0.801874
EPRS	0.53904	1.00531	0.89918	0.801874
ECHS1	0.389716	0.8219	1.07654	0.801546
AK4	0.596285	1.08039	0.857478	0.801217
HMGA2	1.18877	0.684213	-0.796958	0.801217
RPL19	0.993442	1.60289	0.690169	0.801217
PSMB2	0.637615	1.12685	0.821537	0.800888
MPHOSPH6	0.789266	1.32599	0.74849	0.800723
PSMC1	0.719999	1.22593	0.767807	0.800559
YWHAZ	0.841076	1.39073	0.72553	0.800066
ARHGEF18	1.13935	1.80233	0.661656	0.799737
DECR1	0.505255	0.960097	0.926168	0.799573
DDX42	0.996864	1.5966	0.67953	0.799408
GSTO1	0.499261	0.945747	0.92166	0.798915
VCP	0.895215	1.45777	0.703458	0.798915
RSL1D1	2.79446	1.80261	-0.632477	0.79875
DAG1	1.55861	2.41475	0.631615	0.798093
RGS10	1.17647	0.686999	-0.776088	0.797928
GLRX3	1.0198	1.62352	0.670843	0.797764
NUDCD1	0.691817	0.3	-1.20543	0.797106
PAPOLA	1.78023	1.14112	-0.641616	0.796942
ATF7	0.69088	0.3	-1.20347	0.796613
CTNNA1	0.3	0.689054	1.19965	0.796613
HMOX2	0.691073	0.3	-1.20388	0.796613
MTHFD1	0.774004	1.28168	0.727627	0.796613
NOM1	0.3	0.691067	1.20386	0.796613
TFIP11	0.688938	0.3	-1.19941	0.796613
CCT2	0.738543	1.23615	0.743095	0.796284
DNAJB1	1.1208	1.74873	0.641774	0.796284
ITGAV	1.98018	1.27858	-0.631082	0.79612
TPP1	0.354565	0.756149	1.09262	0.795626
LONP1	0.385693	0.791075	1.03636	0.795462
TARS	0.808649	1.31653	0.703158	0.794804
SPTAN1	1.00406	1.57431	0.648872	0.79464
TMPO	0.450535	0.872278	0.95315	0.794311
CCDC174	0.683208	0.3	-1.18736	0.793818
NDUFA2	0.683396	0.3	-1.18776	0.793818
COTL1	0.795833	1.29521	0.702646	0.793653
PCBD1	0.795917	1.29651	0.703943	0.793653
BRD7	0.3	0.679089	1.17864	0.792831
PDCD6IP	0.653216	1.11709	0.77412	0.792831
PKP4	0.3	0.678017	1.17636	0.792831
LSR	1.25875	1.92238	0.610901	0.792502
CHCHD4	1.18526	0.707494	-0.744419	0.792338
UBE2G1	0.558497	1.00233	0.843741	0.792338
URM1	0.717717	1.20134	0.743158	0.792338
RTCB	0.624122	1.07648	0.786424	0.792174
TRMT1	0.3	0.677298	1.17483	0.792174
PSMA3	0.879026	1.38874	0.659802	0.791516
GPATCH4	1.16806	0.700376	-0.73791	0.791352
RPS3A	0.853071	1.35396	0.666447	0.790858
YARS2	0.326566	0.707252	1.11485	0.790365
SF3A2	0.463932	0.869487	0.906249	0.789872
SLC25A5	0.463028	0.870731	0.911127	0.789872
AARS	0.472219	0.880907	0.899533	0.789378
NME1-NME2	0.430191	0.830015	0.948162	0.789214
BCL9	0.829357	1.31561	0.665665	0.78905
MRPL39	0.673385	0.3	-1.16647	0.78905
OTUD4	0.669945	0.3	-1.15908	0.78905
PHF23	0.669203	0.3	-1.15748	0.78905
SCAF8	0.67179	0.3	-1.16305	0.78905
PDIA6	0.621391	1.05952	0.769843	0.788885
VCPIP1	1.24588	1.87514	0.589829	0.788885
DLST	0.582676	1.01658	0.802952	0.788721
RBM26	0.397488	0.784163	0.980242	0.788721
CRELD2	0.3	0.665895	1.15033	0.788556
FHOD1	0.3	0.665124	1.14866	0.788556
MIER1	0.491483	0.896924	0.867843	0.788556
PRPF3	0.3	0.666903	1.15251	0.788556
SF3A1	1.1869	1.78878	0.591782	0.788063
NME1	0.722494	1.18513	0.713991	0.787899
CCT6A	0.683981	1.13286	0.727938	0.78757
KLC2	0.676288	1.12546	0.734811	0.78757
VAT1	1.02763	1.56396	0.605874	0.787241
UBE2M	0.683208	1.12826	0.7237	0.786912
ANXA5	0.523108	0.937068	0.841046	0.786748
OTUD5	0.811335	0.421209	-0.945762	0.786748
PROCR	1.27592	0.803757	-0.666702	0.786583
CASC3	1.96051	2.88905	0.559367	0.786419
CNOT1	0.764068	1.2247	0.680657	0.786419
RPL23	0.818109	1.29213	0.659391	0.786255
PAICS	0.820662	1.28942	0.651859	0.785926
ASNA1	0.3	0.662594	1.14316	0.785597
C9orf64	0.663795	0.3	-1.14578	0.785597
EIF3L	0.285597	0.648306	1.18269	0.785597
IKBIP	0.634074	1.06731	0.751261	0.785432
ADNP	0.657578	0.3	-1.1322	0.785268
HAUS1	0.3	0.655005	1.12654	0.785268
TIMM50	0.656026	0.3	-1.12879	0.785268
GCC2	0.915779	0.51673	-0.825588	0.784939
PRDX2	0.611023	1.03336	0.758038	0.78461
TOMM34	1.21043	1.79954	0.572106	0.784281
PSMA4	0.879348	1.36133	0.630513	0.784117
EIF3D	0.410213	0.788136	0.942071	0.783788
NTMT1	0.758806	1.20423	0.666307	0.783788
NCOA2	0.629478	1.05393	0.743549	0.783459
TPP2	0.625919	1.04206	0.735385	0.783459
SRRM1	1.89603	1.28485	-0.561374	0.783131
YARS	0.592843	1.00673	0.763953	0.782473
YWHAE	0.803814	1.25485	0.642576	0.782308
RPL5	0.749571	1.19359	0.671172	0.782144
GCFC2	0.94149	1.42463	0.597568	0.781322
TCP1	0.68412	1.10483	0.691502	0.780993
MRPS27	0.586414	0.984948	0.748126	0.780829
HNRNPL	0.783244	1.2191	0.638288	0.780664
LAP3	0.730969	1.16266	0.669547	0.780664
CANX	1.28452	1.86337	0.536683	0.7805
MEF2D	0.653621	0.3	-1.12349	0.780335
LRBA	0.3	0.646229	1.10708	0.780171
MRPL17	0.3	0.64975	1.11492	0.780171
NDUFA4	0.648455	0.3	-1.11204	0.780171
SMC4	0.647166	0.3	-1.10917	0.780171
LCP1	0.958319	1.43655	0.584026	0.779513
KARS	0.775462	1.20557	0.636586	0.779349
PRDX6	0.76411	1.19164	0.641101	0.779349
CNN2	1.09923	1.61096	0.551421	0.779184
PHF10	1.07066	0.663042	-0.691326	0.779184
SCAF1	1.01505	0.61581	-0.720996	0.77902
GATAD2A	0.913685	1.373	0.587565	0.778691
OXSR1	1.69681	1.1655	-0.541883	0.778527
KNSTRN	1.56195	2.23273	0.515459	0.778198
MCM3	0.874308	1.32857	0.603663	0.778034
ACTN4	0.713435	1.12783	0.660699	0.77754
PSMC4	0.722926	1.13445	0.650066	0.777376
HNRNPH3	1.53072	1.0456	-0.549874	0.777211
HNRNPR	0.899697	1.3527	0.588329	0.777211
COPB1	0.638902	0.3	-1.09063	0.776883
CROCC	0.6379	0.3	-1.08837	0.776883
ELAC2	0.644903	0.3	-1.10412	0.776883
EPB41L5	0.3	0.63852	1.08977	0.776883
HBS1L	0.3	0.642223	1.09811	0.776883
MED10	0.6379	0.3	-1.08837	0.776883
PPP1CC	0.640244	0.3	-1.09366	0.776883
DDX1	0.6191	1.00747	0.702491	0.776389
OXR1	0.623664	1.01595	0.703986	0.776389
SH3GLB2	0.622687	1.00835	0.695416	0.776389
SORD	0.791565	1.21643	0.619874	0.776225
ATP1A1	1.09375	0.69658	-0.650929	0.776061
DRG1	0.635814	0.3	-1.08364	0.776061
METTL14	0.63536	0.3	-1.08261	0.776061
RPL8	1.13101	1.62778	0.525299	0.775567
AKR7A2	0.739234	1.14462	0.630766	0.775403
RAB7A	1.1634	0.749161	-0.634994	0.775403
TWF1	1.06458	1.5449	0.53723	0.775403
YWHAB	0.73448	1.14021	0.634508	0.775403
EIF4A3	0.894596	1.33217	0.574475	0.774252
DEK	2.95215	2.09781	-0.49288	0.773101
JUND	0.952768	0.57805	-0.72093	0.773101
RBMXL1	0.781433	1.18789	0.604205	0.772608
CDC42EP2	1.02867	1.48586	0.53051	0.772443
RPS15A	1.0381	1.50135	0.532311	0.772443
SNRPD3	0.85976	1.27906	0.573079	0.772443
AKAP13	0.3	0.629754	1.06983	0.772279
NAA38	0.3	0.634966	1.08172	0.772279
OTUD6B	0.628606	0.3	-1.06719	0.772279
BCAP31	0.5281	0.887942	0.749653	0.771786
HNRNPA0	0.969754	0.604711	-0.681373	0.771621
MED21	0.3	0.627099	1.06373	0.771621
STAT1	0.775739	1.17242	0.595846	0.771621
PDIA4	0.907141	1.32697	0.548742	0.771128
ALDH7A1	0.693637	1.07679	0.634486	0.770799
TSTA3	0.744797	1.13625	0.609363	0.77047
CORO1B	0.820236	1.22035	0.573181	0.769648
HPRT1	1.27775	1.79215	0.488083	0.769648
ERP44	0.487416	0.836982	0.780043	0.769319
DYNC1H1	0.594009	0.949713	0.677006	0.769155
NOLC1	2.15426	1.54186	-0.482525	0.769155
PHACTR4	0.781086	1.16649	0.578625	0.768826
RPS14	1.11143	0.731247	-0.603991	0.768333
PSMD13	0.3	0.62259	1.05332	0.76784
EIF3M	1.11439	1.57598	0.499999	0.767675
DDI2	0.3	0.615766	1.03742	0.767346
DNAJA2	0.715963	1.09082	0.607455	0.767346
IFI16	1.97817	2.74087	0.470467	0.767346
PTPN1	0.3	0.616418	1.03895	0.767346
CNOT2	0.71984	1.09214	0.60141	0.767017
HOOK3	0.536369	0.886317	0.724598	0.766853
UIMC1	0.542958	0.893118	0.71801	0.766853
RACGAP1	1.04455	0.683089	-0.612735	0.765044
EIF5B	1.85349	1.3383	-0.469845	0.764716
SERPINH1	1.02316	1.44333	0.496368	0.764716
DNAJC12	0.612406	0.963823	0.654279	0.764387
RCC2	0.840961	1.22299	0.540304	0.764387
SCRIB	0.727817	1.09274	0.586308	0.764222
RPL13	0.959508	1.36299	0.506405	0.764058
RCC1	0.613736	0.3	-1.03266	0.763893
DHX9	1.18706	1.65023	0.475265	0.763729
SSSCA1	1.07062	1.49916	0.4857	0.763729
HSPD1	0.631243	0.976581	0.629544	0.763071
NOL8	0.636429	0.987121	0.633229	0.763071
NPC1	0.688127	0.368713	-0.900177	0.762743
C9orf40	0.75957	1.12226	0.563151	0.762578
CTNND1	1.14736	1.59805	0.477997	0.762578
ENO2	0.381312	0.699717	0.875801	0.762414
SRP9	1.43487	1.02446	-0.486052	0.762249
FLNA	0.671042	1.01915	0.602889	0.761098
PHGDH	0.400575	0.719215	0.844351	0.761098
GRSF1	1.93073	2.61415	0.437196	0.760112
HMGN3	1.24876	1.71865	0.460781	0.760112
RRP12	0.734235	1.08656	0.565453	0.759619
VGLL4	0.3	0.604959	1.01187	0.758961
PSMD3	0.3	0.601304	1.00313	0.758796
CYCS	0.751205	1.10238	0.553338	0.758632
ATP6V1E1	0.3	0.595117	0.988211	0.758468
GANAB	0.480387	0.800579	0.736848	0.758468
PRRC1	0.3	0.597227	0.993317	0.758468
TBC1D10A	0.595593	0.3	-0.989365	0.758468
AVEN	1.28949	0.916805	-0.492113	0.757974
UGDH	0.400752	0.709103	0.823284	0.757646
MARCKSL1	2.43061	1.80901	-0.426123	0.757152
PLEC	0.627327	0.961951	0.616746	0.757152
WIPF2	1.87298	1.37852	-0.44221	0.756988
TUBB4B	0.529303	0.85095	0.684981	0.756823
HNRNPH2	0.630234	0.959511	0.606413	0.756659
PLS3	0.925118	1.29359	0.48367	0.755837
DKC1	1.58844	1.15964	-0.45393	0.755179
SLU7	0.978169	1.35688	0.472138	0.755179
SNAPIN	0.594563	0.913628	0.619777	0.754522
EIF2S1	0.97875	1.35251	0.466623	0.754357
FH	0.715261	1.04656	0.549116	0.754193
HNRNPH1	0.775536	1.11527	0.524127	0.754193
MIEN1	0.942104	0.619043	-0.605846	0.754028
CAPG	0.618931	0.940087	0.603016	0.753864
CHTF8	1.13873	0.800245	-0.508911	0.753864
CLIP2	0.3	0.591579	0.979609	0.753864
HAT1	0.590995	0.3	-0.978183	0.753864
PHB2	0.591423	0.3	-0.979228	0.753864
RPL22	0.59342	0.3	-0.98409	0.753864
PSMB4	0.3	0.588712	0.972599	0.753699
ACADVL	0.628401	0.948569	0.594066	0.753535
RALY	0.630333	0.950081	0.591936	0.753535
PSME3	0.547519	0.857044	0.646458	0.753206
TRIP10	0.858296	0.545476	-0.65396	0.753206
STAM2	1.1776	0.833957	-0.497805	0.752549
ETFA	0.557372	0.862606	0.630062	0.752055
CDC37	1.13591	1.53867	0.43784	0.751891
EIF5	1.44575	1.93909	0.423558	0.751891
ZCCHC11	1.09363	0.760456	-0.524194	0.751891
LAMP1	1.18291	0.841161	-0.49189	0.751726
LSM14A	0.867797	1.21286	0.482979	0.751726
BAD	1.00833	1.37863	0.451262	0.751233
PACSIN2	1.61487	1.19645	-0.432648	0.751233
PSMD1	0.95668	1.31685	0.460988	0.751233
RBM14	0.968575	1.33189	0.459541	0.751233
CNN3	1.10574	1.4969	0.436964	0.751069
EHBP1L1	1.50193	1.10878	-0.437844	0.751069
EIF4G2	0.930704	0.616897	-0.593293	0.751069
DTNBP1	0.476797	0.775406	0.701576	0.750904
DNAJC2	1.19911	0.861497	-0.47705	0.750082
ARPC2	0.364133	0.651228	0.838698	0.749918
ATP5O	0.804738	0.506278	-0.668591	0.749753
UMPS	0.74652	1.06875	0.517666	0.749753
PGAM1	0.767645	1.09214	0.508651	0.749425
ZC3H18	1.53157	1.14054	-0.425287	0.749096
PACSIN3	0.3	0.582601	0.957545	0.748767
CORO7	0.690546	0.998855	0.532537	0.748274
PSMC2	0.830858	1.1559	0.476343	0.748274
EIF2S2	1.41606	1.04961	-0.432034	0.747945
RBBP4	0.43254	0.723285	0.74173	0.747945
ANAPC13	0.784284	1.10455	0.494008	0.74778
CAPNS1	0.792559	1.10975	0.485643	0.74778
GRWD1	0.575153	0.3	-0.938984	0.74778
PFKM	0.576367	0.3	-0.942024	0.74778
STAU1	1.20501	1.60731	0.415599	0.747616
ZNF326	1.2949	1.71533	0.405649	0.747287
DNAJA1	0.732038	1.04249	0.510043	0.747123
MCM4	1.14413	1.53409	0.423136	0.746794
GAA	0.648961	0.951837	0.552584	0.746301
SNRPA	1.11135	1.48857	0.421606	0.746301
SF3B4	0.665167	0.963995	0.535311	0.745972
BICD2	1.89572	2.47364	0.383888	0.745643
CC2D1A	1.1535	0.831764	-0.471774	0.745643
PSPC1	0.954992	1.29619	0.440715	0.745643
RPL17	1.09763	1.46631	0.417793	0.745643
PRDX3	0.522597	0.816604	0.643936	0.745478
RPL24	1.50697	1.97244	0.38833	0.745314
EP400	1.40188	1.0457	-0.422896	0.744821
USP10	1.92341	1.46565	-0.392125	0.744821
PFN1	0.552843	0.845549	0.61302	0.744492
FUBP3	0.558132	0.84452	0.597527	0.744328
MBNL1	0.39275	0.67305	0.777104	0.744328
TRNT1	0.56997	0.861384	0.595771	0.744328
CHP1	1.1438	1.51735	0.407725	0.744163
PDHX	1.09532	0.785272	-0.480087	0.744163
CEP85	1.33464	0.990548	-0.430154	0.743834
MRPS35	0.569006	0.3	-0.923482	0.743177
GID8	0.450873	0.733102	0.701291	0.742683
ATXN2	1.02147	0.725512	-0.493569	0.742519
BCCIP	0.939172	1.26434	0.428925	0.742354
EIF3B	0.913208	1.23663	0.437396	0.742354
HNRNPF	0.651315	0.94012	0.529491	0.741368
NUDT5	0.753682	1.05136	0.480225	0.741368
RPS8	0.843881	1.15319	0.450519	0.741204
YWHAG	0.834633	1.14199	0.452337	0.741204
DDX19A	0.985775	1.31978	0.42097	0.74071
SYNRG	0.920172	1.24105	0.431588	0.740546
MKL2	0.814627	0.539347	-0.594924	0.740053
TBCB	1.17356	0.865185	-0.439806	0.740053
CDC5L	0.980357	1.30574	0.413484	0.739559
PAFAH1B2	0.688474	0.974429	0.501155	0.739559
RBM33	0.559232	0.837923	0.58337	0.739559
RPS19BP1	0.712499	1.00533	0.496715	0.739559
PYGB	0.293542	0.55802	0.926749	0.739395
SRRT	0.813171	1.11674	0.457659	0.739395
C1orf123	0.3	0.559013	0.897919	0.739066
DNAJA3	0.560408	0.3	-0.901515	0.739066
HIBADH	0.3	0.558063	0.895466	0.739066
VTA1	0.558931	0.3	-0.897708	0.739066
SPAG9	1.29132	0.968482	-0.415047	0.738902
ARPC5L	0.831271	1.134	0.448032	0.738737
CARS	0.3	0.555449	0.888693	0.738737
CDK1	0.557232	0.3	-0.893317	0.738737
CDK12	1.77609	1.3786	-0.3655	0.738737
PAIP1	0.607498	0.88816	0.547939	0.738573
RANGAP1	1.05741	1.39233	0.396959	0.738244
DSG2	1.66289	2.12712	0.355206	0.737915
UCHL3	0.331108	0.589373	0.831879	0.737751
MACF1	0.639169	0.922432	0.529246	0.737586
HLA-A	1.09222	1.43119	0.389949	0.737093
CAPZA1	0.915966	1.22828	0.423272	0.736929
PPP1CA	0.903662	1.21182	0.423316	0.736929
AK2	0.510634	0.779595	0.610435	0.736764
AAMDC	0.794064	0.526648	-0.592416	0.736435
MATR3	0.784032	1.07748	0.458673	0.736435
PCM1	1.17695	0.875111	-0.427515	0.735942
DDRGK1	1.83704	1.42938	-0.361991	0.735778
MAP7D1	2.99016	2.35369	-0.345298	0.735778
NENF	1.89302	1.48002	-0.35507	0.735778
SSRP1	1.46823	1.88016	0.356779	0.735778
SLC4A7	0.871211	1.16948	0.42477	0.734791
NMT1	1.01696	1.33688	0.394603	0.734627
POLR1C	0.604755	0.877125	0.536432	0.734627
TRIM28	0.912829	1.21667	0.414519	0.73364
VPS4B	0.714768	0.991793	0.472565	0.73364
ASPH	0.551316	0.3	-0.877918	0.733147
CREBBP	0.551252	0.3	-0.877749	0.733147
TRA2B	0.552447	0.3	-0.880873	0.733147
ANAPC16	1.22105	1.5705	0.363098	0.732818
POLDIP3	0.940567	1.23952	0.398177	0.732818
THTPA	0.308659	0.560966	0.861898	0.732818
PTBP1	0.871588	1.16576	0.419552	0.732489
GRN	2.43412	3.08068	0.33985	0.732325
PDLIM2	2.95951	2.34615	-0.33506	0.73216
KIF5B	0.960601	1.26237	0.394129	0.731174
JMJD1C	0.618392	0.873855	0.498871	0.72953
WRNIP1	1.02994	0.760344	-0.437837	0.729365
NAP1L1	0.781277	1.05028	0.426873	0.72805
PCMT1	0.457051	0.707879	0.631148	0.727886
FAU	1.37471	1.73822	0.338487	0.727721
ANXA1	0.898754	1.18184	0.395037	0.727557
PCBP1	0.806667	1.07686	0.416781	0.727557
PRDX1	0.793264	1.06112	0.419717	0.727557
RBX1	0.701864	0.963717	0.457418	0.727392
STUB1	1.60107	2.01372	0.330828	0.727228
BRD3	0.3	0.54336	0.856946	0.726735
CADPS2	0.544602	0.3	-0.860239	0.726735
PSMD6	0.544976	0.3	-0.86123	0.726735
SEC24C	0.831024	1.10589	0.412242	0.72657
COA6	0.539681	0.3	-0.847145	0.726406
EML3	0.540016	0.3	-0.848039	0.726406
PLBD2	0.539045	0.3	-0.845442	0.726406
PRPF31	0.876653	1.15197	0.394028	0.726241
CNOT3	1.11284	0.843315	-0.400098	0.726077
MRPS23	0.536638	0.3	-0.838986	0.726077
SLC39A6	0.989246	0.732791	-0.432928	0.725255
RIPK2	0.965206	1.24372	0.36575	0.724433
CCAR1	0.824859	1.08938	0.401291	0.723446
NDUFA8	0.827817	1.09099	0.398253	0.723446
GLB1	0.410078	0.652988	0.671157	0.722624
MLF2	0.659035	0.906579	0.460077	0.722624
CCDC117	1.5038	1.88256	0.32408	0.72246
IQGAP1	0.683474	0.934658	0.451553	0.722295
MEA1	3.35868	2.70262	-0.313538	0.721473
PCK2	0.461565	0.696971	0.594564	0.721473
ATP6V1B2	0.526818	0.3	-0.812343	0.72098
NCBP2	0.534468	0.3	-0.83314	0.72098
OGDH	0.3	0.525601	0.809005	0.72098
RANGRF	0.3	0.529737	0.820314	0.72098
AHCTF1	1.23468	1.54828	0.326526	0.720816
BAG6	1.51088	1.19949	-0.332973	0.720816
NPLOC4	0.965571	1.23899	0.359714	0.720816
ATP5A1	0.725211	0.977375	0.43051	0.720651
SRM	0.96137	0.715477	-0.426187	0.720651
LETM1	0.748202	1.00297	0.422776	0.720158
MRRF	0.974709	0.726454	-0.4241	0.720158
TRAFD1	1.74472	1.40024	-0.317323	0.719665
C15orf40	0.757629	1.00706	0.410582	0.719336
CDC42EP1	0.587713	0.823369	0.486427	0.718514
RNASEH2C	0.891095	1.1476	0.364974	0.718349
RABL6	1.32742	1.05199	-0.335507	0.718185
SFN	0.621868	0.860983	0.469377	0.717363
JUNB	0.938287	1.19819	0.352762	0.716869
QRICH1	0.926917	1.1831	0.352054	0.716869
CCDC43	0.440782	0.674792	0.614378	0.716541
SKA3	2.23907	2.74715	0.295035	0.716376
FLOT2	1.36357	1.08544	-0.329111	0.716212
RRBP1	2.49836	2.02717	-0.301515	0.716047
TCERG1	0.675831	0.917891	0.44166	0.716047
EPPK1	0.3	0.520672	0.795413	0.715719
RBM25	0.5207	0.3	-0.79549	0.715719
FAM129B	0.3	0.520096	0.793816	0.715554
EMD	1.05666	1.3273	0.328975	0.715225
YTHDF1	1.14943	1.43599	0.321125	0.715061
SRRM2	2.06224	1.67355	-0.301295	0.714403
RPL36	1.13064	0.88273	-0.357092	0.714239
C1orf52	1.28308	1.02373	-0.32578	0.713417
LEMD2	1.25337	0.99625	-0.331238	0.713417
PPA1	0.610946	0.837855	0.455657	0.712595
MECP2	1.47658	1.18865	-0.312937	0.71243
PPP1R8	1.39343	1.11862	-0.316911	0.712101
PSMB3	0.655736	0.889666	0.44015	0.711772
API5	0.84335	1.08694	0.366074	0.711444
CCDC137	2.68833	2.20078	-0.288698	0.711444
SYNCRIP	0.79779	1.03321	0.373049	0.711444
ZNF830	1.78782	1.45693	-0.295274	0.711444
GOLIM4	1.38347	1.70611	0.302422	0.71095
MIF	0.699653	0.933088	0.415374	0.710786
OSTF1	0.677654	0.458414	-0.563898	0.710786
UQCRH	1.33722	1.07472	-0.315283	0.710786
AXL	1.42117	1.14306	-0.314183	0.710622
LEMD3	1.48894	1.20498	-0.305269	0.710622
PHLDB1	0.513822	0.3	-0.776305	0.710457
ADA	0.509997	0.3	-0.765527	0.710293
AP3S1	0.505543	0.3	-0.752871	0.710293
COPS5	0.3	0.505543	0.752871	0.710293
NIF3L1	0.510049	0.3	-0.765673	0.710293
REEP5	0.512293	0.3	-0.772006	0.710293
SNX5	0.3	0.510334	0.76648	0.710293
UBFD1	0.511821	0.3	-0.770676	0.710293
RPL21	1.22104	0.970425	-0.331419	0.709964
RPS24	0.96833	0.736221	-0.395358	0.709964
GIGYF2	0.85223	1.09654	0.363645	0.709799
RPL31	1.15297	1.4261	0.306722	0.709635
VDAC1	0.898289	1.14251	0.346958	0.708977
MRPL49	0.995522	0.760826	-0.387887	0.708813
ACIN1	1.94114	1.58699	-0.290606	0.708484
CNOT4	0.539833	0.754985	0.483934	0.70832
MRPS36	1.36367	1.10145	-0.308088	0.70832
PSMA5	0.580896	0.803249	0.467569	0.708155
U2AF1	0.802495	0.578486	-0.472212	0.708155
SZRD1	1.78914	1.46413	-0.289219	0.707662
BRD4	1.14745	0.904417	-0.343374	0.707498
RPS28	1.25132	1.00006	-0.323368	0.707333
TPD52L1	0.628194	0.845809	0.429121	0.706511
FAM207A	0.78743	1.01356	0.364211	0.706018
NPM1	1.6444	1.3433	-0.291778	0.706018
SNX1	0.795976	1.02321	0.362311	0.706018
SON	1.33956	1.64346	0.294983	0.706018
PTPN11	0.698508	0.490507	-0.510003	0.705689
HTATSF1	0.842128	1.07012	0.345659	0.70536
NAT10	0.504183	0.3	-0.748985	0.70536
HINT2	0.502734	0.3	-0.744832	0.705196
HMGA1	1.59665	1.30289	-0.293333	0.705031
PSMB7	0.490344	0.695675	0.504619	0.705031
RPRD2	1.13192	1.39227	0.298666	0.705031
C19orf66	0.3	0.497415	0.729488	0.704702
ECH1	0.497536	0.3	-0.729838	0.704702
SMARCA5	0.3	0.497947	0.73103	0.704702
SSR4	0.498408	0.3	-0.732364	0.704702
AK1	0.54121	0.75384	0.478069	0.704209
NDUFA5	0.553258	0.758295	0.454805	0.703716
APP	1.21259	1.48729	0.294594	0.703387
PTK2	0.759521	0.982716	0.371685	0.703387
SPRY4	1.20344	1.47519	0.29374	0.703387
SRXN1	0.762925	0.987053	0.371585	0.703387
S100A6	0.605742	0.817823	0.433086	0.702565
SAFB2	1.21562	0.978859	-0.312522	0.702565
PDS5A	1.42717	1.1688	-0.288124	0.702072
MAST4	0.982445	0.766233	-0.358592	0.701907
ILF3	1.50919	1.83723	0.283756	0.701743
SUMF2	0.859564	0.646771	-0.41035	0.701743
BAX	0.46141	0.665715	0.528856	0.701414
ADAR	0.804792	1.02722	0.352064	0.70125
SNRNP27	0.799393	1.01684	0.347114	0.70125
E2F4	0.462969	0.660462	0.51256	0.701085
GLO1	0.47723	0.679772	0.510367	0.701085
ALCAM	1.79937	1.48478	-0.277246	0.700756
SNRPC	1.19229	0.964929	-0.305245	0.69977
GLOD4	0.557063	0.760965	0.449989	0.699112
SLC12A2	2.27876	2.74663	0.269414	0.698948
TMA7	2.83918	2.35576	-0.269283	0.698948
ANP32B	0.575468	0.779759	0.438293	0.698454
SLTM	0.75477	0.966843	0.357243	0.698126
MAX	2.25202	1.87086	-0.267523	0.697797
GEMIN6	0.3	0.490762	0.710061	0.697632
NCAPH	0.49195	0.3	-0.713551	0.697632
SUCLG2	0.488203	0.3	-0.70252	0.697632
WBP2	0.485143	0.3	-0.693448	0.697632
CMBL	0.7762	0.986585	0.346015	0.697468
P4HB	0.754452	0.959504	0.346859	0.697468
LAMC1	1.0133	1.24615	0.298426	0.697304
MANF	1.22466	0.99572	-0.298568	0.697304
PALM3	1.45727	1.20165	-0.278253	0.697304
EDF1	1.92214	1.59612	-0.268145	0.695988
PVR	1.84226	1.52429	-0.273339	0.695495
HEXB	0.420707	0.611137	0.538681	0.69533
PBDC1	0.691426	0.886656	0.358799	0.693851
RPS6	0.492419	0.677504	0.460344	0.693193
SLK	1.37951	1.13927	-0.27604	0.693029
STIM1	0.953315	1.16857	0.293724	0.692535
RPL4	0.797286	1.00063	0.327737	0.691549
TIMM8A	0.948158	0.752133	-0.33414	0.691549
U2SURP	0.852223	0.66009	-0.36857	0.689576
WDR44	1.14508	0.937739	-0.288194	0.689247
GNPNAT1	0.480513	0.3	-0.679613	0.688754
OCIAD1	1.25973	1.0353	-0.283065	0.688754
RPS19	1.1505	1.38554	0.268181	0.688589
ZNF768	1.16455	1.40563	0.271448	0.688589
LARP1	1.5314	1.27633	-0.262854	0.68826
SSBP1	0.672393	0.863224	0.36043	0.68826
NAA10	0.870708	1.07379	0.30245	0.687767
SGTA	0.683003	0.872398	0.353094	0.687767
LDLR	0.533484	0.351816	-0.600621	0.687438
CKAP4	1.13374	1.36518	0.268001	0.686616
RPAP3	0.715042	0.900706	0.333028	0.686452
SNRNP200	0.752548	0.943176	0.325743	0.686452
CTTNBP2NL	1.10614	0.906559	-0.287066	0.686123
RAB11FIP5	0.929815	1.13318	0.285357	0.686123
COA7	0.421887	0.601512	0.511738	0.685959
RPLP1	1.01138	1.22499	0.276441	0.68563
ACADM	0.447866	0.624744	0.480198	0.684972
DCTPP1	1.18244	1.42062	0.264751	0.684972
HSPA9	0.543382	0.727236	0.420456	0.683163
AKAP12	0.73677	0.556157	-0.405723	0.682999
ARPC5	0.538319	0.717041	0.413594	0.682999
HIRIP3	2.48075	2.09908	-0.241015	0.682012
RPL35	1.04726	0.858376	-0.28694	0.681684
EPB41	1.13109	1.35564	0.261261	0.681355
CAT	0.650475	0.82956	0.350852	0.680039
SSB	0.663436	0.843983	0.347255	0.680039
GPRIN1	1.7575	2.07573	0.240094	0.679875
CALR	0.682307	0.863266	0.339383	0.679546
DYNC1LI2	0.957285	1.15607	0.272204	0.679546
VDAC2	0.46953	0.3	-0.646254	0.679053
ARL6IP4	0.3	0.468918	0.644374	0.678889
TPT1	0.727512	0.908976	0.321271	0.678724
GAP43	1.31075	1.09817	-0.255298	0.67856
LTV1	1.55047	1.82542	0.23552	0.67856
ANKHD1	1.47431	1.73784	0.237251	0.678231
MRPS31	0.402054	0.571806	0.508136	0.67708
HMGN1	1.62972	1.37829	-0.241748	0.676915
HS1BP3	0.64985	0.47759	-0.444335	0.675765
MAP7D3	1.10758	0.920986	-0.266156	0.6756
GRB2	0.792925	0.970689	0.291826	0.675436
PATL1	0.795894	0.972968	0.289817	0.675436
CDKN2AIPNL	0.496611	0.671108	0.434428	0.675271
CLIP1	1.31873	1.10721	-0.252219	0.674449
DPY30	1.3386	1.128	-0.246966	0.674449
RPL38	0.576535	0.745085	0.369997	0.673463
FIP1L1	1.02266	0.841225	-0.281767	0.673134
HUWE1	0.976996	1.17085	0.261131	0.673134
RTF1	0.96466	1.15164	0.255602	0.673134
HCFC1	1.06923	1.27014	0.24842	0.672969
NDE1	1.44205	1.2191	-0.242298	0.672805
FAM83G	0.813385	0.639476	-0.347048	0.672476
CCDC124	1.82305	1.55141	-0.232771	0.671654
BSG	1.51777	1.78161	0.231231	0.67149
SF3A3	0.685144	0.853354	0.316737	0.671325
RPS11	0.709146	0.880043	0.311491	0.670832
NONO	1.17223	1.38705	0.242764	0.670668
ERC1	0.895442	0.725269	-0.304083	0.67001
RSRC1	1.05228	0.874724	-0.266624	0.67001
RSRC2	1.27807	1.08303	-0.238901	0.669681
NUCKS1	1.22902	1.03664	-0.245591	0.669517
RPS25	0.990267	1.17923	0.251955	0.669517
PGAM5	0.463893	0.3	-0.628829	0.669352
FAM120A	0.77535	0.945852	0.286767	0.669188
GADD45GIP1	0.770754	0.943689	0.292041	0.669188
CSK	0.455792	0.3	-0.603412	0.669023
FAM204A	1.62763	1.38354	-0.234403	0.669023
TGFB1I1	0.456222	0.3	-0.604775	0.669023
LRRC59	1.72703	2.00622	0.216189	0.667215
SAFB	1.2111	1.02359	-0.242681	0.666721
CPSF6	0.463578	0.620293	0.420137	0.665899
BOD1L1	1.16404	0.979157	-0.249529	0.665242
PPIF	0.934056	1.11241	0.25211	0.665242
TMX1	1.12828	0.947712	-0.251598	0.665242
UPF3B	1.1242	0.943059	-0.253484	0.665242
C19orf25	1.65197	1.41538	-0.222992	0.664748
ISCU	0.50791	0.662974	0.384379	0.664748
MTPN	0.535793	0.699577	0.384807	0.664748
SPAG7	1.6886	1.44811	-0.221653	0.664748
PPFIA1	0.707595	0.548915	-0.366342	0.664584
C2orf49	0.739908	0.581109	-0.348537	0.664091
USO1	0.611534	0.776392	0.344352	0.663926
NDUFS5	0.640436	0.798071	0.317462	0.663269
C12orf57	1.33344	1.5564	0.22306	0.663104
TRIP11	0.872646	1.0414	0.255055	0.66294
USP14	0.851391	1.023	0.264908	0.66294
COPS3	0.976782	1.15261	0.238799	0.662775
EIF4EBP1	1.13917	0.963336	-0.241872	0.662775
GSKIP	0.695375	0.856141	0.300057	0.662447
BIN1	0.872954	0.712195	-0.293633	0.661624
MTDH	2.02599	1.74703	-0.213722	0.660802
LUZP1	1.4103	1.20874	-0.2225	0.660638
PDAP1	1.40368	1.20641	-0.218498	0.660638
TCEAL4	1.4124	1.21297	-0.219604	0.660638
DDAH2	0.3	0.448104	0.578871	0.660474
FNBP1L	0.3	0.447548	0.577081	0.660474
GPSM1	0.3	0.447708	0.577594	0.660474
RBPMS	0.449365	0.3	-0.582926	0.660474
RPS5	0.905977	1.08067	0.254381	0.660309
MAP1B	0.446701	0.3	-0.574346	0.660145
CWC27	0.936666	0.773666	-0.275824	0.65998
IGF2R	0.737952	0.894369	0.277344	0.65998
CUX1	1.31264	1.12367	-0.224257	0.6585
ABRACL	0.436779	0.589873	0.4335	0.658172
HYOU1	0.950144	1.12025	0.237598	0.658007
NDUFAF2	0.959839	0.795132	-0.271599	0.658007
BOLA2	0.511793	0.659444	0.365689	0.657021
CHMP2B	0.550994	0.702578	0.350622	0.656692
NELFE	1.2958	1.1149	-0.216925	0.655541
SYAP1	1.09648	1.27656	0.219384	0.655541
PRPF4B	0.993906	0.835107	-0.251147	0.654883
ASNSD1	1.11167	0.945186	-0.234053	0.654719
GSN	0.98469	1.1555	0.23078	0.654719
CAMSAP2	0.442107	0.3	-0.559434	0.653897
CDC42	0.441206	0.3	-0.556489	0.653897
CUEDC1	0.436664	0.3	-0.541562	0.653897
DNAH8	0.3	0.155987	-0.943537	0.653897
FKBP5	0.435747	0.3	-0.538528	0.653897
PELP1	0.438717	0.3	-0.548328	0.653897
PRDX5	0.321249	0.462928	0.527095	0.653568
FAM107B	1.41457	1.22546	-0.207039	0.653239
TOP2B	1.4082	1.22095	-0.205854	0.653239
YLPM1	1.43365	1.24053	-0.20873	0.653239
LGALS1	0.677538	0.823499	0.281466	0.653075
DNPH1	0.4057	0.54485	0.425445	0.652088
SRSF10	1.2221	1.05277	-0.21517	0.652088
BOD1	0.885912	0.736778	-0.265933	0.651266
GMFB	0.466639	0.604002	0.372245	0.650937
ARGLU1	1.31926	1.14352	-0.206242	0.650773
PHF3	1.29566	1.12034	-0.20975	0.650773
RRS1	1.12873	1.30959	0.214419	0.650773
ARPC1B	0.69024	0.546637	-0.336516	0.650444
RNH1	0.544073	0.682873	0.327817	0.65028
CDKN2AIP	0.707091	0.569041	-0.313362	0.650115
DOHH	0.535969	0.671347	0.324908	0.650115
ISCA2	0.740631	0.598153	-0.308241	0.650115
NUSAP1	3.36473	2.94823	-0.190643	0.648964
CETN3	1.54152	1.33761	-0.204696	0.6488
DBNDD1	0.957963	0.807852	-0.24588	0.6488
ZC3H11A	0.761622	0.908457	0.254342	0.6488
HEBP1	0.7731	0.633978	-0.286222	0.648635
SEC16A	1.11151	1.2818	0.205654	0.648306
GRPEL1	0.637209	0.774888	0.282221	0.64732
SHC1	0.979851	0.829738	-0.239906	0.646827
SNRPD2	0.825703	0.972544	0.236141	0.646827
FTSJ3	1.23477	1.41572	0.197299	0.646005
LRRFIP2	1.32506	1.15001	-0.204408	0.646005
SLAIN2	1.3833	1.20427	-0.19996	0.646005
LIMD1	0.663346	0.802299	0.274378	0.645676
FAM103A1	0.814524	0.678105	-0.26445	0.645018
SH3KBP1	0.875596	0.732282	-0.257867	0.645018
C12orf43	1.18434	1.02557	-0.207658	0.644854
SRSF11	1.02052	1.18258	0.212632	0.644854
EIF4H	1.02243	0.87246	-0.228843	0.644196
LASP1	0.8894	0.746912	-0.251894	0.643867
OAT	1.29435	1.125	-0.202297	0.643867
WTAP	1.32937	1.15585	-0.201798	0.643867
ICAM1	1.71825	1.51021	-0.186195	0.643703
CHMP1A	1.51797	1.3289	-0.191912	0.643045
ERCC6L	1.40462	1.59698	0.185167	0.643045
FDX1	1.50273	1.31545	-0.192036	0.643045
MAN2B1	0.16782	0.3	0.838046	0.643045
PMPCA	0.432263	0.3	-0.526946	0.643045
FKBP7	0.426075	0.3	-0.506146	0.642881
SMC1A	0.431532	0.3	-0.524503	0.642881
UGGT1	0.430458	0.3	-0.520909	0.642881
STX7	0.967265	1.11852	0.209602	0.64025
TOX4	0.984238	1.13699	0.208146	0.64025
CCDC91	0.594247	0.468735	-0.342289	0.640085
OGFR	2.24058	1.97157	-0.184528	0.639757
TRMT10C	2.52021	2.23161	-0.175458	0.639757
MRPS5	0.571692	0.703452	0.299215	0.639263
TACC3	2.0985	1.84953	-0.182205	0.639099
DLGAP4	0.727682	0.596389	-0.287056	0.638606
PPP6R3	0.575568	0.705426	0.293508	0.638606
CCDC50	0.997969	0.855814	-0.221699	0.638441
FKBP3	1.01143	0.866846	-0.222547	0.638441
RBM6	0.825192	0.964064	0.224399	0.638441
ZFYVE16	0.881968	1.02688	0.219476	0.638441
ITGA5	1.5958	1.80618	0.178663	0.63729
DDX54	1.13993	0.994395	-0.197053	0.637126
H1F0	1.52096	1.72237	0.179413	0.637126
PGRMC1	1.44743	1.64268	0.182559	0.637126
PPP1R18	1.04215	1.19374	0.195929	0.637126
EDC4	0.916635	1.0574	0.2061	0.636797
HNRNPAB	1.04812	0.906562	-0.209331	0.636797
RRP1B	1.45907	1.64885	0.17641	0.636797
DHX38	1.29858	1.13486	-0.194421	0.636468
DNAJC8	1.23843	1.08194	-0.194887	0.636468
EIF4ENIF1	0.795513	0.665459	-0.257537	0.635811
CTNNBL1	0.822175	0.690073	-0.252695	0.635317
SETD7	0.695289	0.824957	0.246706	0.635317
TXNDC5	0.70145	0.834241	0.250124	0.635317
PRCC	1.39432	1.22836	-0.182826	0.634166
PRKRIP1	1.47128	1.30171	-0.176663	0.634166
BID	0.737053	0.86956	0.238518	0.634002
RPS12	0.704532	0.830458	0.237243	0.634002
CALML3	1.22102	1.06795	-0.193247	0.633673
CIAPIN1	1.09933	1.25333	0.18914	0.633673
GORASP2	1.02621	1.17294	0.192801	0.633673
NDUFV2	1.09681	1.24713	0.185295	0.633673
PTCD3	0.424665	0.3	-0.501362	0.632687
SLC25A24	0.420431	0.3	-0.486907	0.632687
SNX12	0.3	0.422094	0.492602	0.632687
KHSRP	0.856288	0.73031	-0.229587	0.632358
PABPC4	0.754049	0.881905	0.225966	0.632358
TRMT112	0.320253	0.443893	0.470998	0.632193
PDCD5	1.34246	1.18411	-0.181081	0.6317
STMN1	1.40987	1.24493	-0.179493	0.6317
PFDN4	1.12978	0.987753	-0.193818	0.631042
PPP1R12A	0.920742	0.790762	-0.219553	0.631042
TNIP1	1.1479	1.0057	-0.190806	0.631042
CAPRIN1	1.7536	1.97181	0.169206	0.630878
CCS	0.427182	0.547638	0.358372	0.630385
SRI	0.436809	0.552913	0.340051	0.63022
ATP5H	0.816127	0.944402	0.210608	0.629891
BCAS2	0.793823	0.918836	0.210989	0.629891
EZR	0.838059	0.968135	0.208157	0.629891
POLR2D	0.860529	0.993711	0.207603	0.629891
RBM10	0.856831	0.989786	0.208105	0.629891
RRP15	0.943754	0.815353	-0.210986	0.629891
TIMM9	0.610321	0.490832	-0.31434	0.629891
PSAP	0.651553	0.529749	-0.298575	0.629398
TIMM44	0.645268	0.52375	-0.30102	0.629398
CWC15	1.23051	1.0825	-0.184896	0.629234
ZC3HAV1	1.164	1.31428	0.175182	0.629234
FHL3	0.572722	0.696588	0.28247	0.628247
NDUFA7	0.694034	0.569639	-0.284958	0.628247
PFDN5	0.563894	0.682455	0.275311	0.628247
SIKE1	0.59236	0.717035	0.275568	0.628247
G3BP1	1.53669	1.36832	-0.167418	0.627918
POP1	1.57923	1.40852	-0.165047	0.627918
ZYX	1.54182	1.36961	-0.170868	0.627918
ATP6V1F	0.998079	1.13443	0.184743	0.627261
GOLGB1	0.908409	1.04027	0.19554	0.627261
PIH1D1	0.56063	0.677965	0.274163	0.627261
PRPF6	1.16805	1.03058	-0.180642	0.627261
STX12	1.03481	1.1714	0.178873	0.627261
VTI1B	0.99529	0.868033	-0.197366	0.627261
SUPT5H	0.712671	0.594649	-0.261196	0.627096
RPRD1B	0.616172	0.733034	0.250547	0.626603
SLC1A5	1.36831	1.21285	-0.174	0.625945
TIMM8B	1.23731	1.39436	0.172403	0.625945
C1orf122	0.693697	0.818151	0.238062	0.625617
AAK1	0.889166	1.01648	0.193053	0.62463
PDIA3	0.676549	0.79333	0.229725	0.624137
USP36	0.690997	0.811035	0.231085	0.624137
ABLIM1	1.27956	1.13346	-0.174907	0.623972
DENR	1.35104	1.20146	-0.16928	0.623972
DYNC1I2	1.18568	1.33098	0.166773	0.623972
ZPR1	0.741792	0.863371	0.218966	0.62315
HSPA4L	1.26349	1.12212	-0.171184	0.622657
SERF2	2.47214	2.21453	-0.158754	0.622493
PAK2	0.969913	1.09874	0.179925	0.621999
RPS21	1.06233	0.937193	-0.180816	0.621999
ZWINT	1.71637	1.53106	-0.164825	0.621342
NUDCD2	0.413075	0.3	-0.461441	0.621177
CALB2	0.343831	0.453689	0.400005	0.620191
LPP	0.890117	0.774576	-0.200587	0.620026
PRNP	0.355533	0.460578	0.373463	0.619862
UNC45A	0.482845	0.373544	-0.370284	0.619862
ATF2	1.68052	1.50854	-0.15576	0.619533
SSR1	1.46404	1.63876	0.162653	0.619533
ZCCHC9	1.02722	1.15301	0.166664	0.618053
FNBP4	0.572184	0.68027	0.249629	0.617231
KIAA1211	0.594265	0.703964	0.244393	0.616573
PSMB6	0.626134	0.737283	0.235748	0.616573
NOP2	1.40495	1.25803	-0.159352	0.616409
RPS15	1.31111	1.46592	0.161014	0.616409
FUBP1	1.00129	0.8854	-0.177457	0.615751
TIMM10	1.04057	0.916218	-0.183611	0.615751
ZRANB2	1.00428	0.888251	-0.177116	0.615751
PTGES3	0.641972	0.753294	0.230703	0.615423
CDV3	1.28656	1.1489	-0.163275	0.615094
SKP1	1.14064	1.27831	0.164397	0.615094
CCDC97	0.6498	0.757807	0.221834	0.614765
ME2	0.792301	0.679101	-0.222424	0.614765
RBM8A	0.799993	0.687492	-0.218643	0.614765
MKI67	3.2187	2.90445	-0.148216	0.6146
C12orf45	2.37837	2.138	-0.153717	0.613778
TIPIN	2.17379	1.95279	-0.154676	0.613778
CCDC85C	1.0726	0.950899	-0.173747	0.612627
GCSH	1.04279	0.927009	-0.169797	0.612627
SAR1A	0.744424	0.856674	0.202621	0.612463
AIF1L	1.26838	1.13418	-0.161346	0.611476
GINS3	1.12314	1.25157	0.156207	0.611476
ERH	0.781206	0.888733	0.186047	0.610654
NUMB	0.914867	0.803335	-0.18756	0.610654
UBR7	0.788577	0.898247	0.187862	0.610654
CHMP4A	1.52111	1.36653	-0.154604	0.61049
SNAP23	1.51364	1.36144	-0.152894	0.61049
CHMP5	1.36703	1.23028	-0.152049	0.609339
EIF1AD	1.4131	1.2743	-0.149158	0.609339
EIF4B	1.46006	1.31947	-0.146064	0.609339
SF3B1	1.41233	1.27241	-0.150509	0.609339
SFPQ	1.35408	1.21716	-0.153802	0.609339
NACA	0.780791	0.886324	0.182898	0.608846
URI1	0.805459	0.910803	0.177328	0.608846
ATP5D	1.13357	1.01747	-0.155892	0.606873
CCDC12	1.01324	1.13001	0.157349	0.606873
TPM4	1.172	1.049	-0.159963	0.606873
CUTA	0.437655	0.540989	0.305806	0.606544
ARFGAP2	1.16776	1.29861	0.15322	0.606215
HNRNPDL	1.33426	1.20369	-0.148575	0.606215
HYPK	1.27861	1.15322	-0.148903	0.606215
SRP14	1.16003	1.28888	0.151955	0.606215
SRSF2	1.2827	1.15613	-0.149878	0.606215
TFE3	0.902083	1.0144	0.169299	0.606215
SRFBP1	2.11496	1.9203	-0.139299	0.6049
CTSL	0.570296	0.474528	-0.265218	0.604735
NAP1L4	0.545268	0.648947	0.251136	0.604571
PPM1A	0.485724	0.583132	0.263684	0.604571
BAG3	1.9818	1.79851	-0.140007	0.604078
CLSPN	1.73776	1.91314	0.138717	0.604078
DDX27	0.653662	0.552966	-0.241354	0.604078
NSUN2	0.673104	0.570628	-0.23828	0.604078
RNPS1	1.92057	1.73895	-0.143319	0.604078
PRRC2B	1.65417	1.82177	0.139234	0.603584
UBAP2	1.83897	1.67339	-0.136132	0.603584
ATP5J	1.16684	1.05183	-0.149698	0.602927
CETN2	1.22781	1.10727	-0.149079	0.602927
KIAA1671	1.07309	1.19223	0.151895	0.602927
MBD2	1.15285	1.03647	-0.153529	0.602927
POLR1D	1.06167	1.18044	0.152991	0.602927
SDF4	1.63262	1.4767	-0.144809	0.602927
ARHGEF16	0.690068	0.593459	-0.217589	0.602762
CRK	0.585299	0.68035	0.217103	0.602762
GNS	0.614677	0.717344	0.222837	0.602762
NIN	0.672306	0.575786	-0.223586	0.602762
EIF5A	0.613902	0.710089	0.20999	0.602433
NDUFS6	0.622411	0.717704	0.205522	0.602433
PUS7	1.61956	1.46956	-0.140221	0.602269
WDR33	1.62976	1.4773	-0.141694	0.602269
YTHDF3	1.44189	1.58882	0.139995	0.602269
CLINT1	0.962832	1.07351	0.156985	0.601776
GTF2F1	1.02925	0.922495	-0.157975	0.601776
LSM1	0.91481	1.02172	0.159455	0.601776
MED4	0.934814	1.04257	0.157398	0.601776
SURF6	0.936976	1.04779	0.161261	0.601776
YWHAH	1.028	0.917299	-0.164377	0.601776
ADIRF	1.50094	1.35912	-0.143187	0.601447
BUD13	1.60813	1.46333	-0.136125	0.601447
SH3GLB1	0.841639	0.737096	-0.191351	0.599803
SRSF4	0.706387	0.805317	0.189097	0.599803
CHMP4B	1.42698	1.2995	-0.135001	0.599309
COA4	1.4619	1.32842	-0.138132	0.599309
MYCBP	1.12482	1.01666	-0.145863	0.598981
NUDC	1.01815	1.13304	0.154249	0.598981
SNAP29	1.05325	1.16784	0.148998	0.598981
SRSF6	1.02971	1.13973	0.146456	0.598981
SUMO2	1.06396	0.958711	-0.150272	0.598981
UQCRB	1.16195	1.04973	-0.146532	0.598981
YAP1	1.10934	0.998635	-0.15167	0.598981
LAMTOR1	0.810079	0.714197	-0.18174	0.598323
DCTN2	0.830174	0.933654	0.169474	0.596843
EBNA1BP2	1.15933	1.27644	0.138841	0.596679
YTHDF2	2.00162	2.19454	0.132751	0.593884
EIF3G	1.07688	1.18827	0.142001	0.593719
GATAD2B	1.14044	1.25351	0.136394	0.593719
HMG20A	1.21816	1.10825	-0.136426	0.593719
PPM1G	1.02811	1.1345	0.142055	0.593719
PQBP1	1.16661	1.05825	-0.140636	0.593719
SLC9A3R1	1.15815	1.05073	-0.140422	0.593719
TXN2	1.0882	1.2013	0.142642	0.593719
ZC3H15	1.03991	1.14734	0.141843	0.593719
ZNF207	1.16053	1.05523	-0.137231	0.593719
CTSZ	0.3	0.392789	0.388793	0.59339
EIF3A	0.887597	0.989427	0.156688	0.59339
MRI1	0.390038	0.3	-0.378654	0.59339
PSMD9	0.946311	0.844083	-0.164929	0.59339
AKT1S1	1.83768	1.6761	-0.132778	0.592239
C9orf78	1.88307	1.72207	-0.128939	0.592239
SUGP2	0.409215	0.496021	0.277541	0.592075
BANF1	1.65147	1.80541	0.128575	0.591746
BCL10	0.892348	0.987516	0.146198	0.591746
CHAMP1	0.958054	0.863	-0.150746	0.591746
CLTB	1.07716	0.972648	-0.147246	0.591746
HMGN2	1.76983	1.61999	-0.127627	0.591746
PEBP1	0.46308	0.552913	0.255791	0.591746
ZC3H14	0.896347	0.992179	0.146543	0.591746
FAM192A	1.56784	1.43072	-0.132032	0.591088
MRPS34	0.508698	0.598229	0.23389	0.590924
PPP1R12C	0.620821	0.534471	-0.216066	0.590924
MNAT1	0.585331	0.679163	0.214505	0.590595
GSPT1	1.49286	1.36503	-0.12915	0.589773
HNRNPU	1.53466	1.40521	-0.127134	0.589773
PSIP1	0.717382	0.62259	-0.20446	0.589773
CARHSP1	0.960995	1.05988	0.141297	0.587636
FKBP15	1.02912	1.13389	0.139866	0.587636
CD2AP	0.780093	0.688902	-0.179347	0.587471
KCMF1	0.640795	0.727111	0.182312	0.587471
PSME1	0.671977	0.761263	0.179984	0.587471
RNF113A	0.788611	0.698223	-0.175627	0.587471
WASF2	0.772838	0.683599	-0.177016	0.587471
VPS37C	0.722436	0.815168	0.174227	0.586814
LAMB1	1.30794	1.19863	-0.125919	0.58632
SDC1	4.49901	4.13319	-0.122349	0.586156
SLC4A2	2.23684	2.43301	0.121281	0.585663
AFTPH	0.785193	0.876045	0.157958	0.584347
VASP	0.777885	0.871069	0.163229	0.584347
ZDHHC5	1.76791	1.92534	0.123069	0.584347
CD44	1.77573	1.63486	-0.119248	0.583361
TMF1	1.67102	1.80996	0.115231	0.583361
GOLGA5	0.91202	0.824243	-0.145995	0.583196
STIP1	0.917417	0.827979	-0.147983	0.583196
UBXN1	0.966614	0.873663	-0.145863	0.583196
NUP214	1.49843	1.62363	0.115775	0.58221
LMNB2	0.989979	1.08543	0.132792	0.582045
PAWR	1.15747	1.05936	-0.127775	0.582045
PRKAR1A	1.07597	1.17672	0.129125	0.582045
EWSR1	1.41833	1.3011	-0.124461	0.580894
SRA1	1.50445	1.37989	-0.124683	0.580894
SRSF5	1.46639	1.35125	-0.117974	0.580894
SUGT1	1.49876	1.38368	-0.11525	0.580894
CYR61	0.3	0.384512	0.358068	0.58073
HADH	0.384885	0.3	-0.359465	0.58073
MCM7	0.384368	0.3	-0.357525	0.58073
PTRHD1	0.3	0.383678	0.354932	0.58073
MRPL54	0.92318	0.836295	-0.1426	0.579908
TPD52	0.956863	0.869208	-0.138611	0.579908
ZFYVE19	0.980322	0.887569	-0.143396	0.579908
POLR2M	1.44833	1.33687	-0.11553	0.579579
RPLP2	1.38468	1.27073	-0.123899	0.579579
CD99	0.547298	0.468188	-0.225241	0.579086
UBE2L3	0.493767	0.577801	0.226741	0.579086
LSM8	0.545689	0.630527	0.208479	0.578921
RILPL1	0.48048	0.556274	0.21132	0.578921
RNF25	0.597067	0.674527	0.175983	0.576948
HMGB2	1.04625	0.95704	-0.128572	0.57662
SH3BGRL	1.07812	0.984222	-0.131457	0.57662
ATPIF1	1.30416	1.20323	-0.116208	0.576455
C18orf25	1.27495	1.17117	-0.122491	0.576455
PPP1R11	1.24859	1.15282	-0.115138	0.576455
TRIP6	1.18153	1.08386	-0.12448	0.576455
BLOC1S2	0.658692	0.740245	0.168399	0.576291
EIF4G3	0.616642	0.691824	0.165971	0.576291
FAH	0.700702	0.624608	-0.165849	0.576291
TAGLN2	0.709336	0.785666	0.147446	0.574153
ITGB1	2.72062	2.93101	0.107461	0.572673
ARL6IP5	0.833155	0.918014	0.139931	0.571851
SOD1	0.916027	0.831861	-0.139048	0.571851
PGRMC2	1.07311	1.16318	0.116275	0.571687
SAP30BP	1.15577	1.06228	-0.121699	0.571687
SF3B2	1.07086	1.16338	0.119551	0.571687
TBCA	1.13909	1.04991	-0.117607	0.571687
TIMM13	1.08479	0.999386	-0.1183	0.571687
FKBP10	2.11206	2.27383	0.106474	0.571523
PPP1R14B	1.71417	1.84589	0.106804	0.570536
MAPRE1	1.00947	0.924802	-0.126378	0.570207
TCEA1	0.946479	0.865999	-0.128205	0.570207
WNK2	0.869651	0.95079	0.128691	0.570207
LENG1	1.60637	1.72998	0.106952	0.569714
ATF1	1.37663	1.27814	-0.107097	0.566919
H1FX	1.22796	1.32931	0.11441	0.566919
ATG3	0.911984	0.989175	0.117218	0.566754
BTF3L4	1.01187	0.933505	-0.116293	0.566754
CCDC9	1.00938	0.927875	-0.121461	0.566754
NSFL1C	0.906545	0.986392	0.121782	0.566754
PSMD12	0.367202	0.3	-0.291613	0.566754
RNMT	0.903847	0.981173	0.118428	0.566754
SF3B5	0.3	0.373115	0.314657	0.566754
PHRF1	0.552822	0.486276	-0.185041	0.56511
RANBP2	0.469407	0.536369	0.192386	0.56511
LZTFL1	0.529402	0.599696	0.179868	0.564617
MRPL50	0.499821	0.564973	0.176772	0.564617
ISY1	1.22805	1.14055	-0.106639	0.564124
MAP4	1.30529	1.21205	-0.106921	0.564124
UBQLN1	1.22409	1.13255	-0.112138	0.564124
SEC61B	2.11187	1.96898	-0.10107	0.563302
SIN3A	0.592831	0.65943	0.153599	0.563137
UBE2K	0.586948	0.653043	0.153945	0.563137
MARCKS	1.9308	1.7975	-0.103205	0.562644
BAG2	0.631915	0.697948	0.143388	0.561822
CRKL	0.687041	0.758629	0.143	0.561822
HSPA5	0.716558	0.788469	0.13797	0.561822
KRI1	0.689522	0.758832	0.138184	0.561822
ENSA	1.55947	1.45004	-0.104962	0.561164
MAVS	1.42381	1.53108	0.1048	0.561164
PAK1	1.5281	1.63537	0.0978737	0.561164
TXLNA	1.59127	1.48402	-0.10067	0.561164
AHNAK	0.826188	0.75511	-0.129785	0.561
AKAP8	0.780263	0.852755	0.128171	0.561
ANP32A	0.852671	0.780303	-0.127954	0.561
DBN1	0.700601	0.767006	0.130645	0.561
HSPE1	0.815175	0.744849	-0.130162	0.561
SNX3	0.740946	0.808315	0.125548	0.561
TFAM	0.824692	0.75419	-0.128928	0.561
EPB41L1	1.08843	1.17217	0.106935	0.560671
LMO7	0.954089	1.03136	0.112347	0.560671
PPP1R10	1.04761	0.969043	-0.112473	0.560671
SNRPA1	1.08339	1.00733	-0.105014	0.560671
TAF10	1.15292	1.07127	-0.105971	0.560671
ZNF638	1.04431	1.12823	0.111521	0.560671
BCLAF1	1.40982	1.31451	-0.10099	0.560013
MGEA5	1.30588	1.40335	0.103851	0.560013
AATF	0.752109	0.819844	0.124406	0.559027
ARHGEF2	0.789329	0.857274	0.11913	0.559027
SEPT11	0.813304	0.885208	0.122221	0.559027
TJAP1	0.844054	0.775744	-0.121755	0.559027
TPD52L2	0.800783	0.735595	-0.1225	0.559027
ARPP19	1.35655	1.26522	-0.100554	0.557876
PDLIM5	1.30041	1.21373	-0.0995183	0.557876
POLR3G	1.34013	1.43305	0.0967141	0.557876
DRAP1	1.16093	1.24216	0.0975722	0.555409
MFAP1	1.25117	1.16696	-0.100526	0.555409
RBM17	1.22194	1.13907	-0.101319	0.555409
DNLZ	0.812014	0.877922	0.112588	0.555081
EPS15	0.980533	0.911486	-0.105347	0.555081
HDGF	0.919852	0.853254	-0.108426	0.555081
SLC39A10	1.02805	0.95519	-0.106054	0.555081
NRGN	2.76884	2.59535	-0.0933554	0.553436
TFG	1.87516	1.99771	0.0913285	0.552614
TPI1	0.368804	0.428505	0.216456	0.552285
PNISR	0.484486	0.424133	-0.191939	0.552121
PNPO	0.446805	0.510185	0.191374	0.552121
SNW1	1.64218	1.74998	0.0917289	0.552121
DNASE2	0.561813	0.49687	-0.177224	0.551792
PPIA	0.459333	0.517356	0.171616	0.551463
DNTTIP2	0.960746	1.03024	0.10076	0.550806
HABP4	1.07622	1.00462	-0.0993297	0.550806
IRF2BP2	1.01374	0.944542	-0.102002	0.550806
KLC1	1.01092	1.07986	0.0951748	0.550806
NUP35	1.01804	1.09007	0.0986334	0.550806
NUP98	1.08842	1.01687	-0.0981039	0.550806
PLEKHO2	1.03877	0.969828	-0.0990702	0.550806
PUM1	1.043	1.11539	0.0968139	0.550806
SARNP	0.933107	0.867801	-0.104678	0.550806
TSR2	0.931866	0.999101	0.100508	0.550806
ERICH5	1.53127	1.62558	0.0862307	0.549819
FOSL1	1.39757	1.49109	0.0934396	0.549819
LUC7L	1.48954	1.39674	-0.0927962	0.549819
SERBP1	1.50301	1.40957	-0.0926023	0.549819
TSTD1	0.64264	0.583027	-0.140449	0.549819
DLAT	0.636523	0.694947	0.12669	0.549161
EIF3E	0.631057	0.692876	0.134828	0.549161
COX5A	1.25906	1.33691	0.0865568	0.548504
SMARCA2	1.37765	1.29336	-0.0910866	0.548504
TP53BP1	1.31047	1.2317	-0.0894299	0.548504
AKAP2	0.712408	0.655502	-0.120103	0.548011
CTCF	0.739894	0.679369	-0.123122	0.548011
RAD23A	0.652657	0.709677	0.120838	0.548011
SOD2	0.631474	0.687468	0.12257	0.548011
FARSA	0.792427	0.857314	0.113544	0.545709
RWDD4	0.918846	0.854225	-0.105206	0.545709
TXNDC12	0.799173	0.861797	0.108839	0.545709
AMPD2	1.18136	1.11279	-0.0862647	0.544558
CDC26	1.14829	1.07969	-0.0888732	0.544558
CLNS1A	1.0304	1.09722	0.0906445	0.544558
CMPK1	1.09324	1.16509	0.0918321	0.544558
DDX46	0.984737	1.05061	0.0934214	0.544558
EIF3J	1.10678	1.17503	0.0863372	0.544558
GPALPP1	1.0824	1.01473	-0.0931371	0.544558
MCM2	1.05858	0.991751	-0.0940743	0.544558
RAB11FIP1	1.12036	1.19399	0.0918326	0.544558
RANBP1	1.08569	1.01786	-0.0930635	0.544558
ARFGAP1	0.834386	0.895333	0.101709	0.543078
PPIE	0.791003	0.847476	0.0994899	0.543078
PTMS	0.91291	0.850654	-0.1019	0.543078
SNRNP70	0.917269	0.981295	0.0973419	0.543078
HSPH1	2.14812	2.03015	-0.0814936	0.542914
RPL23A	1.81111	1.92036	0.0845001	0.542585
RBM3	1.8212	1.7218	-0.0809732	0.541927
CENPF	1.46535	1.55024	0.0812394	0.539625
FLYWCH2	1.51926	1.60117	0.0757552	0.539625
PPHLN1	1.51211	1.42884	-0.0817151	0.539625
ETFB	0.264222	0.314741	0.252413	0.538145
CBX3	0.951003	1.01248	0.0903776	0.537817
GPATCH8	0.862756	0.920401	0.0933094	0.537817
LRRFIP1	1.0117	0.948183	-0.0935486	0.537817
NUP153	0.932833	0.99507	0.0931784	0.537817
QARS	0.347402	0.3	-0.211644	0.537817
SART3	0.864851	0.923716	0.0949975	0.537817
TERF2IP	1.05898	0.995708	-0.0888827	0.537817
CAST	1.22006	1.15096	-0.0841183	0.537323
LEO1	1.22832	1.2949	0.0761507	0.537323
LIMA1	1.20878	1.27659	0.0787382	0.537323
HINT1	0.382672	0.428953	0.164709	0.536994
SLIRP	0.486243	0.440996	-0.140912	0.536337
TAF15	0.541175	0.595593	0.138232	0.536337
NAPG	0.509376	0.558297	0.1323	0.535843
SP100	0.528677	0.573976	0.118603	0.535679
FAM114A1	0.667061	0.720966	0.112112	0.534528
FXN	0.670958	0.619918	-0.114143	0.534528
RABIF	0.63695	0.590373	-0.109552	0.534528
CRTC1	1.10183	1.03881	-0.0849724	0.53272
CTTN	0.735469	0.6859	-0.100667	0.53272
PJA2	1.07782	1.13946	0.0802365	0.53272
PPFIBP1	0.687946	0.737605	0.100554	0.53272
PSMD4	0.946043	1.00269	0.083893	0.53272
TJP1	1.08698	1.03149	-0.0756027	0.53272
BAG4	0.870057	0.923981	0.0867527	0.530253
BLOC1S3	0.78838	0.739596	-0.0921544	0.530253
ESF1	0.721747	0.676019	-0.0944301	0.530253
GOLGA3	0.739076	0.69259	-0.0937221	0.530253
LSM3	0.813274	0.865855	0.0903834	0.530253
S100A11	0.746386	0.795637	0.0921877	0.530253
HIST1H1C	2.00606	1.90971	-0.0710092	0.529431
SMNDC1	1.91971	1.82684	-0.0715375	0.529102
GATC	1.59816	1.51972	-0.0726032	0.528938
FUS	1.38437	1.31449	-0.0747291	0.52828
NOTCH2	1.35114	1.41632	0.067969	0.52828
POMP	1.31588	1.38441	0.0732382	0.52828
COX5B	0.922738	0.870283	-0.0844355	0.527294
EEA1	0.852674	0.807514	-0.0785058	0.527294
EML4	0.903614	0.956083	0.0814301	0.527294
LARP4B	0.900644	0.849763	-0.0838967	0.527294
LIN7C	0.911623	0.86302	-0.0790449	0.527294
PFDN1	1.04979	0.995543	-0.0765407	0.527294
SRSF9	0.901842	0.95566	0.0836222	0.527294
STAM	0.846706	0.897755	0.0844606	0.527294
TACC2	0.91937	0.971861	0.080104	0.527294
TNRC6B	0.853006	0.899945	0.077281	0.527294
HEXIM1	1.35773	1.29742	-0.0655437	0.526143
LIN52	1.20564	1.14962	-0.0686418	0.526143
MDC1	1.35831	1.29342	-0.0706132	0.526143
MPHOSPH10	1.13509	1.19221	0.0708307	0.526143
NOP16	1.31348	1.25111	-0.0701948	0.526143
NUP50	1.23916	1.18005	-0.0705185	0.526143
OCLN	1.10741	1.16565	0.0739378	0.526143
PCNP	1.14778	1.09001	-0.0745043	0.526143
PRRC2A	1.37907	1.31412	-0.0696051	0.526143
SH3BP5L	1.3377	1.27308	-0.0714378	0.526143
SRSF1	1.15243	1.09604	-0.0723704	0.526143
ZEB1	1.3967	1.33371	-0.0665795	0.526143
ATXN2L	1.01834	0.968736	-0.0720465	0.522525
EFNB2	0.897897	0.852544	-0.0747769	0.522525
NAV3	1.13676	1.08553	-0.0665313	0.522525
NDUFS4	1.07245	1.02393	-0.0667977	0.522525
NDUFV3	1.21398	1.16003	-0.0655772	0.522525
NFU1	1.07037	1.12	0.065384	0.522525
PFDN6	0.961944	0.91422	-0.0734114	0.522525
TCF20	1.09993	1.15303	0.0680236	0.522525
TSC22D4	0.989133	1.0403	0.072762	0.522525
UBQLN4	0.969592	0.924305	-0.0690095	0.522525
UFM1	1.1602	1.10859	-0.0656526	0.522525
VAPA	1.03218	1.08632	0.073747	0.522525
WNK1	0.9479	0.99509	0.0700928	0.522525
ETHE1	0.256548	0.3	0.225731	0.519895
FTL	0.241301	0.282111	0.22543	0.519895
SRP54	0.343566	0.3	-0.195624	0.519895
AKAP9	0.491974	0.535535	0.122398	0.519073
ECM1	1.95748	2.03648	0.0570815	0.519073
HSPA4	2.39124	2.28666	-0.0645172	0.519073
NFATC2IP	1.69998	1.77558	0.0627713	0.519073
PDRG1	0.453453	0.49188	0.117353	0.519073
PML	0.435336	0.475716	0.127969	0.519073
SSNA1	2.5587	2.45595	-0.059128	0.519073
ZNF593	2.44755	2.34865	-0.0595092	0.519073
SHANK1	0.578758	0.623329	0.107032	0.518579
FLOT1	1.36435	1.42722	0.0649903	0.518086
PNN	1.3999	1.46049	0.0611327	0.518086
PPP4R2	1.38936	1.32918	-0.0638832	0.518086
YBX3	1.47628	1.42035	-0.0557226	0.518086
RPL9	0.652376	0.60775	-0.102227	0.517757
PEA15	0.646121	0.686549	0.0875578	0.516935
SGTB	0.603315	0.644072	0.094311	0.516935
ATN1	1.2242	1.17713	-0.0565633	0.515949
CEP192	1.21665	1.168	-0.0588792	0.515949
SLC3A2	1.16011	1.21134	0.0623399	0.515949
SRSF3	1.14054	1.09096	-0.0641179	0.515949
WBP11	1.16323	1.2138	0.0613929	0.515949
ZC3H4	1.21511	1.16232	-0.0640712	0.515949
GLRX5	0.781623	0.825024	0.0779629	0.515291
PPIL3	0.670828	0.709084	0.0800139	0.515291
PXN	0.784808	0.741375	-0.0821376	0.515291
TNFRSF10A	0.681677	0.721553	0.0820157	0.515291
ANP32E	0.788447	0.75239	-0.0675332	0.513482
C1QBP	0.760035	0.796134	0.0669461	0.513482
DFFA	0.876809	0.837266	-0.0665761	0.513482
EFHD2	0.876929	0.837009	-0.0672168	0.513482
FAM136A	0.82323	0.782887	-0.0724905	0.513482
IKBKG	0.89744	0.853187	-0.0729542	0.513482
KTN1	0.905607	0.864212	-0.0674998	0.513482
SIPA1L1	0.787604	0.750746	-0.0691448	0.513482
AIMP1	0.968225	0.931636	-0.0555765	0.509865
CALU	0.912024	0.949822	0.0585861	0.509865
CFDP1	1.07953	1.03463	-0.0612976	0.509865
FAM114A2	0.901133	0.937326	0.0568107	0.509865
HSPB1	0.971463	0.929825	-0.0631993	0.509865
PHAX	1.10719	1.15179	0.056974	0.509865
PIN1	0.872114	0.911272	0.0633642	0.509865
PRPF40A	0.920646	0.958328	0.0578726	0.509865
RAD23B	0.936702	0.900677	-0.0565813	0.509865
TPM1	1.01589	0.972164	-0.063476	0.509865
TPR	0.997735	0.957775	-0.0589702	0.509865
ALMS1	1.88764	1.95271	0.0488969	0.506577
RTN4	2.1017	2.03597	-0.0458378	0.506577
CHTOP	1.45312	1.50955	0.0549679	0.505919
CIRBP	1.48475	1.53711	0.0499987	0.504768
EPB41L2	1.2901	1.33594	0.0503747	0.504768
MAPK1IP1L	1.45019	1.40231	-0.0484378	0.504768
PRRC2C	1.49037	1.44314	-0.0464595	0.504768
COX6B1	1.16558	1.12217	-0.0547541	0.501973
CRACR2A	1.24865	1.29201	0.0492569	0.501973
DNAJC9	1.07849	1.11543	0.0485908	0.501973
MIA3	1.04898	1.01086	-0.0534024	0.501973
NSRP1	1.19452	1.15742	-0.0455238	0.501973
PDLIM7	1.09014	1.12697	0.0479339	0.501973
NUTF2	0.333587	0.3	-0.153102	0.501644
CSRP1	0.379864	0.407745	0.102185	0.501315
GLRX	0.32683	0.3	-0.123578	0.501315
PARK7	0.533432	0.563612	0.0793976	0.500493
CGN	0.725275	0.692429	-0.0668618	0.499836
DDAH1	0.503457	0.529154	0.0718188	0.499836
RCN1	0.730521	0.696509	-0.0687826	0.499836
ERP29	0.808821	0.84259	0.0590098	0.49852
GOLGA2	0.751652	0.783549	0.0599588	0.49852
OPTN	0.747941	0.780026	0.0605976	0.49852
RPL29	2.47601	2.54556	0.0399651	0.496054
TFRC	2.84557	2.76615	-0.04084	0.496054
LLPH	1.50295	1.54918	0.043704	0.495067
SMTN	2.0108	1.9595	-0.037286	0.495067
CHERP	1.06704	1.03304	-0.0467135	0.494903
DBI	0.876344	0.843668	-0.0548214	0.494903
ENY2	1.05131	1.01886	-0.0452309	0.494903
EXOSC7	0.970565	0.940701	-0.0450879	0.494903
GPBP1L1	0.727614	0.755049	0.0533961	0.494903
LMNA	0.98178	0.948896	-0.0491505	0.494903
LUC7L2	0.864674	0.835401	-0.0496881	0.494903
MBD3	0.935845	0.902588	-0.052202	0.494903
NCS1	0.938577	0.972921	0.0518473	0.494903
PPP6R1	0.92397	0.893605	-0.0482085	0.494903
ADRM1	1.35538	1.31816	-0.0401648	0.494081
EIF1	1.41603	1.37588	-0.0414935	0.494081
HDLBP	1.40423	1.36903	-0.0366259	0.494081
HMGN5	1.19957	1.16281	-0.0449065	0.494081
C1orf131	1.16506	1.13261	-0.0407474	0.490628
CD2BP2	1.16885	1.20224	0.0406346	0.490628
CFL1	1.02942	1.0033	-0.0370738	0.490628
CLTA	1.00858	0.978669	-0.043426	0.490628
EEF1D	1.02157	1.0486	0.037674	0.490628
FRMD4A	0.882413	0.907803	0.0409246	0.490628
HEBP2	0.917938	0.890111	-0.0444112	0.490628
INIP	1.23253	1.20264	-0.0354175	0.490628
KRR1	1.07704	1.11052	0.0441598	0.490628
MYL6B	1.23068	1.26311	0.0375211	0.490628
NUCB1	1.01204	0.981822	-0.043732	0.490628
PTMA	1.14671	1.11592	-0.0392551	0.490628
RCN2	1.0122	1.03789	0.0361685	0.490628
RWDD1	0.91677	0.889087	-0.0442355	0.490628
SUB1	1.01951	0.993351	-0.0374954	0.490628
TRIM44	1.20274	1.17056	-0.0391336	0.490628
VAPB	1.13268	1.16289	0.0379677	0.490628
COX4I1	2.64062	2.68962	0.0265241	0.485367
CSE1L	1.91463	1.87607	-0.029354	0.485038
HSBP1	1.84151	1.87744	0.0278809	0.485038
REXO2	0.518062	0.542237	0.0657976	0.484873
COMMD9	0.459253	0.477568	0.0564179	0.484709
SCP2	0.597118	0.573383	-0.0585153	0.484709
TXN	0.602902	0.578595	-0.0593695	0.484709
TXNDC17	0.63678	0.612776	-0.0554368	0.484709
CCDC58	0.525786	0.507865	-0.0500307	0.484051
ALYREF	1.28787	1.25732	-0.0346313	0.483394
DNAJB2	1.49713	1.46811	-0.0282464	0.483394
NASP	1.07715	1.10337	0.0346979	0.483394
PHACTR2	1.32113	1.29078	-0.0335337	0.483394
POLE3	1.46634	1.49539	0.0283029	0.483394
SCAF11	1.55412	1.51994	-0.0320905	0.483394
WBP4	1.32312	1.297	-0.0287622	0.483394
ARFGAP3	0.877643	0.856417	-0.0353209	0.482243
FABP5	0.690032	0.672501	-0.037126	0.482243
GAPVD1	0.669076	0.650982	-0.0395527	0.482243
LAMP2	0.786407	0.767055	-0.0359461	0.482243
NCL	0.879555	0.903326	0.0384721	0.482243
NUDT9	0.747237	0.765631	0.0350818	0.482243
PLIN3	0.623839	0.605333	-0.0434436	0.482243
PPL	0.746694	0.767574	0.0397875	0.482243
PPP1R9B	0.821664	0.798856	-0.0406124	0.482243
RABEP1	0.777705	0.798281	0.037674	0.482243
RPN1	0.578082	0.595752	0.0434372	0.482243
UTP14A	0.862996	0.840495	-0.0381151	0.482243
BSDC1	0.992162	0.974434	-0.0260114	0.479283
BTF3	1.03671	1.01421	-0.0316543	0.479283
CAAP1	1.01165	0.99294	-0.0269285	0.479283
CNPY3	0.683311	0.700019	0.034853	0.479283
CREB1	1.04101	1.023	-0.0251796	0.479283
DBNL	0.905369	0.887578	-0.0286324	0.479283
EEF1B2	1.10575	1.08373	-0.0290233	0.479283
GPHN	0.804575	0.786246	-0.0332465	0.479283
GPKOW	0.680633	0.665496	-0.0324485	0.479283
HLA-B	0.798963	0.781417	-0.0320364	0.479283
HP1BP3	0.934695	0.913438	-0.0331885	0.479283
IK	0.978618	0.998792	0.0294388	0.479283
LAMTOR5	1.22972	1.2056	-0.0285861	0.479283
LZIC	0.764179	0.746381	-0.0339991	0.479283
MRPL40	1.24484	1.22035	-0.028664	0.479283
NCOA5	0.964067	0.981297	0.0255558	0.479283
PFDN2	1.01922	0.998861	-0.0291138	0.479283
RBM34	0.799519	0.816036	0.0295001	0.479283
SART1	1.05173	1.07368	0.0298001	0.479283
SLC9A3R2	1.08763	1.1084	0.0272873	0.479283
TMSB10	1.18047	1.20122	0.02514	0.479283
TNKS1BP1	0.776565	0.759077	-0.0328594	0.479283
UBL4A	0.836997	0.856117	0.0325842	0.479283
ZNF143	1.0762	1.05289	-0.031585	0.479283
ZFAND6	2.19616	2.23108	0.0227574	0.472378
C11orf84	1.46404	1.48483	0.0203437	0.471884
CCDC86	2.0754	2.09962	0.0167372	0.471884
EPN1	1.17025	1.15499	-0.0189408	0.471884
LRPAP1	1.81516	1.79292	-0.0177883	0.471884
PABPN1	1.35304	1.36832	0.0162033	0.471884
SRSF7	1.34616	1.32719	-0.0204713	0.471884
STOML2	1.34493	1.32656	-0.0198458	0.471884
STX1A	1.16941	1.18826	0.0230648	0.471884
SUMO1	1.11056	1.12869	0.0233546	0.471884
TTC1	1.02896	1.0125	-0.0232645	0.471884
UBAP2L	1.44866	1.43082	-0.0178853	0.471884
ZNF148	1.35506	1.33327	-0.0233904	0.471884
PFKP	0.307634	0.3	-0.0362535	0.466458
RNASET2	0.401218	0.412274	0.0392172	0.466458
ZCCHC8	0.590255	0.605114	0.0358679	0.466458
ADK	0.78982	0.804562	0.0266795	0.46613
CNPY2	0.731782	0.746079	0.0279131	0.46613
KIF2A	0.600979	0.587369	-0.0330471	0.46613
PPM1B	0.660056	0.673658	0.029429	0.46613
UQCC2	0.612014	0.598987	-0.0310394	0.46613
VBP1	0.622747	0.611589	-0.0260845	0.46613
DIDO1	1.04679	1.05776	0.015038	0.464485
DR1	0.90154	0.886743	-0.023875	0.464485
EGR1	1.13798	1.15143	0.0169488	0.464485
FGFR1OP2	0.503257	0.510802	0.02147	0.464485
GORAB	0.806909	0.818762	0.0210377	0.464485
GRIPAP1	0.806665	0.793283	-0.0241327	0.464485
HGS	0.85319	0.863911	0.0180167	0.464485
HNRNPA2B1	0.876408	0.861783	-0.0242784	0.464485
HNRNPK	1.08837	1.10065	0.0161797	0.464485
JUN	1.07325	1.05999	-0.0179335	0.464485
MED29	1.32517	1.33976	0.0157972	0.464485
NOL7	1.32017	1.33483	0.0159333	0.464485
PPP1R9A	0.686279	0.677268	-0.0190693	0.464485
SH3BGRL3	1.05831	1.06975	0.0155161	0.464485
TACC1	0.999562	0.988984	-0.0153499	0.464485
THRAP3	0.919538	0.904985	-0.0230151	0.464485
UBXN7	0.743618	0.755902	0.0236363	0.464485
DUT	2.20653	2.22678	0.0131769	0.458731
ATAD3A	0.983721	0.973998	-0.0143306	0.458073
C1orf198	1.21289	1.20758	-0.00633194	0.458073
IWS1	0.860555	0.85195	-0.0144992	0.458073
MRPL12	0.910404	0.916118	0.0090266	0.458073
NCOA3	1.32763	1.32192	-0.00622216	0.458073
NOP14	0.895793	0.890751	-0.00814452	0.458073
NUFIP2	1.53482	1.52048	-0.0135409	0.458073
PLCB3	1.33591	1.3432	0.00785353	0.458073
RBMX	1.7492	1.76097	0.00967078	0.458073
REPS1	1.13816	1.14795	0.0123587	0.458073
S100A13	0.994767	0.985242	-0.0138798	0.458073
SCAF4	1.37963	1.36809	-0.0121192	0.458073
SH3GL1	0.775415	0.781629	0.0115152	0.458073
STK4	1.15313	1.15878	0.00704308	0.458073
TAF7	0.896994	0.904752	0.0124253	0.458073
TMOD3	0.842878	0.849232	0.010834	0.458073
TSSC4	1.02493	1.02995	0.00704481	0.458073
AHNAK2	0.648328	0.643584	-0.0105947	0.450839
CDC42EP5	0.540839	0.538863	-0.00528006	0.450839
CSTF2	0.7402	0.736761	-0.00671778	0.450839
FAM50A	1.1014	1.10568	0.00558971	0.450839
LMNB1	1.21367	1.21835	0.00555642	0.450839
MED22	0.595683	0.597922	0.00541325	0.450839
MYH9	1.16791	1.1724	0.00553403	0.450839
PAF1	1.10025	1.09533	-0.00645722	0.450839
PRKCSH	0.896507	0.892835	-0.00592108	0.450839
RAVER1	0.888416	0.893098	0.0075816	0.450839
SIPA1	0.728423	0.732011	0.00709018	0.450839

## Sheet: VENN-downregulated
Cell lines	total	protein
ABC-1 COLO320DM RKO UO-31	1	ANLN
ABC-1 OVCAR-4 RKO UO-31	1	CDCA3
COLO320DM OVCAR-4 UO-31	9	PSAP
		PPP1R14B
		SDF4
		NEXN
		YTHDF2
		MRPS36
		FAM107B
		GATC
		NCOA6
ABC-1 COLO320DM UO-31	7	EIF4EBP2
		TBC1D10B
		CREBBP
		ROBO1
		BOLA1
		C11orf84
		MED22
COLO320DM RKO UO-31	3	GTF2E1
		DNMT1
		CDC42EP4
ABC-1 COLO320DM OVCAR-4	4	TFIP11
		PELP1
		SCAMP3
		YBX3
COLO320DM OVCAR-4 RKO	2	PDS5B
		NUMA1
ABC-1 COLO320DM RKO	1	HIST1H1E
ABC-1 OVCAR-4 UO-31	12	FSTL1
		STX3
		C9orf78
		TACC3
		TRIM44
		C12orf45
		LLPH
		CDV3
		CLNS1A
		RRP15
		LBH
		HSBP1
OVCAR-4 RKO UO-31	4	RFX5
		SDC4
		GOLGA4
		HMGA2
ABC-1 OVCAR-4 RKO	3	COPRS
		KIAA1143
		S100A16
COLO320DM UO-31	23	DAB2
		CNPY4
		SLAIN2
		RRM2
		CCDC91
		WBP2
		HABP4
		BRD4
		MKI67
		NENF
		FDX1
		YAP1
		BAG3
		LARP4
		SUGP1
		MLLT11
		STX6
		TRAFD1
		RPL30
		NFU1
		PRCC
		RAVER1
		CNOT2
COLO320DM OVCAR-4	23	FAM103A1
		NUP214
		FNBP4
		ZC3H8
		SLC25A5
		SDC1
		ANAPC13
		NRGN
		GCFC2
		GGCT
		CCDC85C
		PPP1CC
		PCBD1
		UBL4A
		C18orf25
		RTFDC1
		ZNF207
		AATF
		ZWINT
		OCIAD1
		VGLL4
		TMA7
		BSG
ABC-1 COLO320DM	17	LTV1
		PPP1R8
		DBNDD1
		EIF3M
		MRPL34
		ADK
		PJA2
		CORO1B
		RIF1
		ERCC6L
		ALMS1
		GYG1
		PPT1
		SUPT16H
		MRFAP1
		UQCRH
		KDM3B
COLO320DM RKO	9	WASL
		CBFB
		THOC2
		SLC4A1AP
		BAG1
		LYSMD2
		SNRPE
		MAP7
		MZT2A
OVCAR-4 UO-31	61	SMNDC1
		YBX1
		PHAX
		TACC2
		PTMA
		NDUFV3
		CHMP4A
		NUFIP2
		CHCHD3
		TSSC4
		HMGN1
		RNASEH2C
		MECP2
		RPL29
		TERF2IP
		WIPF2
		CDK12
		CHMP5
		FAM192A
		CCDC124
		POLE3
		NELFE
		PQBP1
		ZDHHC5
		ANAPC16
		PRRC2B
		GPN1
		TIMM8B
		MRPL40
		PRRC2A
		TMED10
		SRSF2
		PDAP1
		NOL7
		EWSR1
		PAWR
		UQCRB
		NOLC1
		CIRBP
		PTPRJ
		HYPK
		SZRD1
		MFAP1
		SAFB2
		RRS1
		PFDN4
		EDF1
		SPAG7
		RBM3
		HMGA1
		TCEAL4
		SERBP1
		CAST
		DAG1
		RPLP2
		SCAF11
		TXLNA
		CHMP4C
		BIN1
		FAM50A
		EIF4B
ABC-1 UO-31	10	GSKIP
		ZPR1
		STX8
		AGRN
		RWDD1
		CDC42EP3
		RABEP1
		DBN1
		UBAP2
		ISCA2
RKO UO-31	3	GINS4
		MXRA7
		ADAM17
ABC-1 OVCAR-4	16	PAIP2
		COA4
		RTF1
		KIAA1671
		ATF1
		RBBP8NL
		MEA1
		CLSPN
		CTSB
		CHERP
		CDC26
		SUMF2
		PYGO2
		CYB5A
		URM1
		EIF4G1
OVCAR-4 RKO	14	AGFG1
		LSM14B
		PEX14
		TSC22D2
		POLR2I
		EIF2A
		CRIPT
		TGOLN2
		KIAA1191
		SDE2
		GPATCH11
		NFYB
		KIF2C
		ICOSLG
ABC-1 RKO	5	MFF
		CSDE1
		CKS1B
		NRBF2
		DNAJB6
COLO320DM	202	NUP35
		TEX264
		CD44
		PGM2
		GPHN
		PRCP
		NDUFS6
		DDX19A
		ATRX
		PHACTR4
		COL3A1
		BID
		U2SURP
		PDCD6
		ESYT1
		SIKE1
		DDB1
		CYCS
		RTN1
		PACSIN2
		DTNBP1
		PPIL3
		PPIH
		DSP
		METTL14
		PUM2
		CAPZA1
		TSC22D1
		TAF7
		DARS
		BLOC1S2
		POMP
		CROCC
		LAMP1
		CAND1
		CPSF1
		SRXN1
		RAI1
		PYGL
		PYGB
		CHTF8
		SMC3
		ORC2
		EPB41L2
		MTHFR
		DACH1
		LNPEP
		PPP3CA
		CAPNS1
		SPTY2D1
		EFHD2
		BLVRA
		TOX4
		RPS15A
		TFAP4
		LGALS1
		STX12
		QDPR
		PRPF31
		BORA
		CDK1
		CCAR1
		ANKHD1
		GCC2
		PLIN2
		GPRIN1
		TUBB6
		COPA
		CAD
		ADI1
		MPHOSPH6
		COPG1
		AKAP12
		CD36
		ALCAM
		ARF4
		PSMD3
		HADH
		UBE2O
		G6PD
		PPP2R2A
		GADD45GIP1
		CPNE3
		TAF10
		DYNC1LI2
		NCOR1
		EIF4ENIF1
		NDUFA2
		MKL2
		MED10
		SRPRB
		TMEM109
		SORD
		DSG2
		WDR44
		FAH
		OGFR
		GMFB
		ENAH
		CARS
		FGFR1OP
		PSMD4
		DCPS
		RNF20
		ZFYVE16
		LUC7L3
		PAIP2B
		PFN2
		UBA2
		UIMC1
		TCF3
		ARG2
		PRR14L
		GTF2F2
		SSSCA1
		CUL4B
		PACSIN3
		OTUB1
		PRPF6
		CRB2
		KIAA1211
		CPSF3
		PBXIP1
		ZYX
		BLM
		HTRA2
		SYNRG
		BOLA2
		SNX1
		SUGT1
		SNRPC
		BZW1
		C1orf122
		UGP2
		CISD1
		MCFD2
		AKAP8
		SCRIB
		CAP1
		PPFIBP1
		CTNNB1
		OXR1
		PCBP2
		BAD
		HIRIP3
		SNX2
		PRKDC
		AFTPH
		COLGALT1
		ADSS
		HNRNPUL1
		DNM1L
		EIF1AD
		RNF114
		CNOT3
		PRMT1
		MAP7D2
		TAF15
		CSNK2A2
		SPECC1
		ESD
		CALCOCO2
		FAM122B
		ACTN1
		AMPD2
		FLYWCH2
		ZC3H15
		TPD52L1
		DNAJC12
		NELFB
		LARP4B
		CDC42EP1
		VAT1
		SCEL
		MAGED1
		UAP1
		CTTNBP2NL
		RPS14
		ZGPAT
		RPS24
		LEMD3
		ADRM1
		ATXN2L
		AIP
		EPN1
		RPL38
		CTCF
		ALDH9A1
		NUDT21
		PITPNB
		ADD2
		PIN4
		MAT2A
		TFG
		ECI2
		SDHA
		PDLIM5
		POLR2D
		LTA4H
		FXR1
		CBR1
		PLOD1
UO-31	191	DBNL
		TPD52
		DPY30
		MAP4
		L1CAM
		GCSH
		INPPL1
		ENG
		EIF2AK2
		HIST1H1B
		CACNA2D1
		DFFA
		C19orf66
		SEC16A
		CD2BP2
		MSRB3
		TTLL12
		ATP5D
		TFAM
		GINS3
		CCDC50
		TPM4
		OPTN
		ACAD9
		LUZP1
		HMGN2
		NASP
		DNASE2
		MPHOSPH10
		SUMO2
		CLTA
		PDCD5
		FAM136A
		TACC1
		SAMHD1
		C15orf52
		CAPRIN1
		GOLGA3
		C12orf43
		UBE2C
		ZNF148
		EEF1D
		GTF2F1
		UBQLN4
		CEP170
		PCNP
		CREB1
		HNRNPDL
		EIF1
		GRIPAP1
		RPS28
		C19orf25
		CRYAB
		FIP1L1
		ENSA
		PSMG1
		BOD1L1
		SON
		RWDD4
		PFDN6
		AP3M1
		DIAPH1
		FUS
		ELAC2
		GOLGA2
		DLGAP4
		DOHH
		SART1
		UBAP2L
		ABCF2
		NCL
		EIF4EBP1
		DPP9
		SLC1A5
		H1FX
		QRICH1
		DUT
		BCL9L
		KIF15
		PLXNB2
		DR1
		NFATC2IP
		EPB41L1
		AKT1S1
		PDRG1
		PPP1R12A
		TSC22D4
		VILL
		CC2D1A
		CHMP2B
		RAB11FIP1
		RPS21
		ALYREF
		SAP30BP
		UBQLN2
		HEXIM1
		DNAJB2
		ARHGEF1
		THUMPD1
		PTGES2
		FILIP1L
		COG2
		ACIN1
		IFI16
		ZNF143
		UBQLN1
		NDUFA13
		FTH1
		BICD2
		SRSF9
		JUND
		SH3BGRL3
		PPHLN1
		LUC7L
		LRRFIP2
		C1QBP
		EFCAB14
		IKBKG
		SLC39A10
		PTGFRN
		DRAP1
		RNASET2
		FAM168A
		SETD7
		CETN2
		TIMM13
		LZIC
		AKAP2
		EIF4H
		WBP11
		FIS1
		MIA3
		CGN
		CLIP2
		NT5E
		CLIP1
		SLC7A6OS
		E2F4
		CWC15
		PRRC2C
		CHCHD5
		SUPT6H
		CBX5
		TOLLIP
		LAMA4
		GOLGA5
		RABL6
		ARFGAP2
		CLTB
		SRSF5
		RCN1
		SF3B2
		EEF1B2
		RRP1B
		HIST1H1C
		HIST3H2BB
		NDUFS3
		TXNDC12
		PFDN5
		JUN
		RFC4
		NUP62
		SRRM2
		IWS1
		MBD2
		LRPAP1
		TMF1
		CAAP1
		CTTN
		MAPK1IP1L
		FOSL1
		LRRFIP1
		SRSF4
		POLR2M
		RCN2
		SLC2A1
		SPC24
		ZC3H18
		SYAP1
		CCDC9
		PVR
		PFDN2
		SAFB
		ISY1
		TRIP11
		PABPN1
		NAP1L1
		CHTOP
		BTF3L4
		SLC39A6
		NDE1
OVCAR-4	173	RCN3
		COBLL1
		PNISR
		GSR
		BYSL
		TK1
		CADM4
		FAM3C
		HSPB8
		FOSL2
		ADD3
		RABIF
		NUP98
		CCNB1
		MED4
		PTPN1
		CCDC97
		FHL3
		EIF2B4
		PDLIM2
		INIP
		NCS1
		HOOK3
		YBX2
		ATPIF1
		LYPLA1
		SCOC
		KPNA3
		NAPG
		DIP2B
		UQCC2
		EGFR
		SNAP23
		THYN1
		RAB6A
		TBC1D5
		DCUN1D1
		EMC10
		MBNL1
		POLDIP2
		SLC38A10
		ENY2
		DHX38
		LIMCH1
		WBP4
		CCDC137
		CEP170B
		MRPL47
		PALMD
		NDUFS4
		PXDN
		ARL6IP5
		PPP6R1
		SRSF1
		HMGN3
		LAMTOR1
		BCL9
		SEC23IP
		PRR15
		SRP54
		ICAM1
		CAV1
		RAI14
		MTAP
		BCL2L1
		BTF3
		ACAA1
		MAN2B1
		PPP1CB
		FAM32A
		CASC3
		CRYZ
		MRPL54
		TRIOBP
		SCD5
		NOP14
		NID2
		UBE4B
		DIDO1
		CDK5RAP3
		HIST1H1A
		GPALPP1
		C12orf10
		DDX54
		CHMP1A
		NOP58
		FKBP15
		SLC12A2
		METAP2
		RAB21
		FN1
		PSMF1
		NSRP1
		RNF214
		HS1BP3
		TIPRL
		RNPS1
		STUB1
		MRPL41
		NUP54
		NHP2
		RNH1
		MORF4L2
		PHB2
		PXN
		DDX39A
		CHAMP1
		C1orf198
		BUD13
		SEC13
		SRA1
		ARPP19
		CPOX
		PSMD8
		NAA50
		CARS2
		PPP1R11
		IGBP1
		STAM2
		ATN1
		CD47
		SRM
		ZNF593
		RSRC2
		ENO2
		ACBD7
		SEZ6L2
		SNX12
		SOX17
		FAM129B
		UBFD1
		BLOC1S3
		WRNIP1
		CDH6
		IGFBP3
		DEK
		FKBP9
		SPATS2L
		SYNPO
		HNRNPH2
		SNRNP27
		MRPL50
		LIN7C
		POR
		RSL1D1
		AIF1L
		C1orf131
		ZFYVE19
		RANBP2
		NAGK
		BMP2K
		SCAF4
		KNOP1
		CHCHD4
		HNRNPH3
		KIF1B
		ATAD3A
		FAF2
		ZRANB2
		M6PR
		ARID1A
		DDX50
		CENPF
		ABLIM1
		H1F0
		EPCAM
		SSR4
		TNRC6B
		LRRC47
		TIMM8A
		DNAJB11
		RAB8A
		DARS2
ABC-1	115	UCHL3
		CDH3
		GAPVD1
		PHRF1
		MACF1
		SCAF8
		UGGT1
		SMC2
		PRPF4
		CCDC12
		EPN2
		TNS3
		ATP6V1B2
		CHMP2A
		CXADR
		RAD23A
		RPS6
		RPL21
		C5orf51
		C1orf50
		MRPS34
		SLC9A6
		SRI
		NIN
		BOP1
		CETN3
		MRPS5
		OTUD4
		AVEN
		PSMD11
		ASS1
		CCT8
		NIPSNAP1
		PODXL2
		FARSA
		GTF3C4
		FGFR1OP2
		POLDIP3
		ASNSD1
		EHMT1
		RNPEP
		VARS
		MCM2
		RBMS2
		MCM4
		TNNC1
		TARDBP
		DDX21
		BZW2
		GOLIM4
		ASAH1
		COA7
		TOM1L2
		RBM6
		ZCCHC8
		HEXIM2
		RNF113A
		AP2A1
		TDRP
		UBE2M
		YARS
		AKAP13
		WWTR1
		EHD1
		MARCKSL1
		RPN1
		PSMC4
		GPATCH8
		PSMB2
		POLR3G
		CPD
		ITGAV
		RBBP4
		RPL22
		EIF2S1
		CACUL1
		XAGE2
		CUEDC1
		RABGAP1L
		ADAM9
		DNAJA1
		GMNN
		FAM114A1
		IDH1
		XRCC5
		BCAR1
		SIPA1L1
		PPID
		RGCC
		C1orf52
		ZNF644
		PSMC3
		F11R
		SRRT
		PODXL
		BSDC1
		UBE2K
		RPL6
		ATP6V1E1
		TOMM22
		PRRC1
		CCT6A
		TRAP1
		CAPZB
		SSNA1
		SNAPIN
		KARS
		VDAC2
		ATF7IP
		NUSAP1
		PATL1
		PES1
		PNP
		PPP1CA
		PKN2
RKO	79	VAMP2
		MYO9B
		RECQL
		DPP3
		GOLM1
		TXLNG
		TBCE
		USP6NL
		G3BP2
		SQSTM1
		MMP14
		NUPL2
		MRPL52
		CBL
		SAP18
		ABCF1
		DIABLO
		SSH1
		EYA3
		MARK2
		MED1
		DDX6
		ARFIP1
		COPZ1
		RAB14
		TMEM237
		DNAJC21
		GTF2B
		WDHD1
		SYF2
		SPA17
		TSN
		UTP14C
		KIAA1468
		DHFR
		MTCL1
		NRF1
		SERPINE1
		CHAF1A
		TOR1AIP1
		ANXA6
		RRP36
		TUFT1
		FAM162A
		NHSL1
		AFF4
		CIZ1
		FHL2
		VIM
		DDX23
		SET
		CHAF1B
		PPP2CB
		RPP25
		ATP6AP1
		PPP1R35
		NES
		FOSB
		MPHOSPH8
		RNF181
		GRHPR
		UPF2
		MAP4K4
		HIST1H1D
		RBM12B
		TMEM263
		GNL1
		DNAJB14
		MAGED2
		BCL2L13
		ARID1B
		WAC
		CWC25
		LSS
		BCL7C
		NCR3LG1
		CD3EAP
		CC2D1B
		TOP1

## Sheet: VENN-upregulated
Cell lines	total	protein
ABC-1 COLO320DM OVCAR-4 RKO UO-31	1	TKT
ABC-1 COLO320DM OVCAR-4 UO-31	2	NDUFA8
		SRP9
COLO320DM OVCAR-4 RKO UO-31	2	ARF5
		PSMA6
ABC-1 COLO320DM OVCAR-4 RKO	4	UBA1
		RPL3
		HADHB
		GDI2
ABC-1 OVCAR-4 RKO UO-31	1	SRPRB
COLO320DM OVCAR-4 UO-31	5	GOLM1
		GAA
		SNAPIN
		POLR2A
		NANS
ABC-1 COLO320DM UO-31	5	PRKAR1A
		LAMTOR1
		SNRPD3
		SNX12
		ARID1A
COLO320DM RKO UO-31	2	C14orf166
		ACAA2
ABC-1 COLO320DM OVCAR-4	5	EIF4A3
		NAA10
		GLOD4
		UGDH
		JUP
COLO320DM OVCAR-4 RKO	18	USP7
		XRN2
		SRP72
		PSMB2
		BUB3
		GFPT1
		CLIC4
		XPNPEP1
		FSCN1
		ACAT2
		MTHFD1L
		IDH1
		RBM39
		UBE2V1
		ARCN1
		PNP
		PSPH
		MPST
ABC-1 COLO320DM RKO	18	ECHS1
		IMPDH2
		NUP93
		SND1
		PAFAH1B3
		WARS
		ACLY
		TXNL1
		CTSD
		TUFM
		RPS20
		MAPK1
		PSAT1
		PPP2R1A
		DDX17
		RSF1
		NARS
		RPS9
ABC-1 OVCAR-4 UO-31	9	VAMP8
		VPS26A
		SQSTM1
		LRBA
		NUP35
		TIMM9
		S100A10
		UNC45A
		RPS27
OVCAR-4 RKO UO-31	7	GNPDA1
		ESD
		PES1
		IDH3A
		BLVRA
		NQO1
		NUP43
ABC-1 OVCAR-4 RKO	15	AIFM1
		ALDH18A1
		WDR1
		YWHAQ
		AHCY
		EPRS
		HSPA1A
		NPEPPS
		NDRG1
		HSP90AB1
		ACTB
		MCM6
		RAB1A
		MARS
		PGD
COLO320DM UO-31	15	MNAT1
		THYN1
		TIAL1
		C12orf10
		RPL22
		C1orf52
		HINT2
		DDX6
		RAD50
		GSTM3
		MSH2
		CHP1
		SUCLG2
		AAK1
		H2AFY
COLO320DM OVCAR-4	31	GSKIP
		UGGT1
		ACTL6A
		HMOX2
		HSD17B4
		PCK2
		KNSTRN
		FLNC
		RSU1
		ACO2
		NRF1
		ANXA6
		GANAB
		DDI2
		MCM5
		STAT1
		NSDHL
		VPS35
		PRPF4
		SAP18
		MRPS23
		MCM2
		RPL9
		TMX1
		DDX1
		BCCIP
		C9orf40
		PSMB3
		NRBF2
		FDPS
		TCEAL1
ABC-1 COLO320DM	42	ACTN4
		RPS11
		COBLL1
		KPNA3
		CDKN1B
		KIF5B
		CRIPT
		CASC3
		MAPT
		HSPA4L
		RPRD1B
		EPB41L1
		STUB1
		YWHAH
		GPKOW
		NDUFA4
		HEXB
		PDCD6IP
		BLOC1S3
		UBE2L3
		BCL7C
		BAG6
		NUDT9
		ATPIF1
		EIF5
		RPL5
		TSC22D2
		IQGAP1
		CALML3
		PABPC4
		EDC4
		FKBP15
		ADAR
		PPP1R11
		NFYB
		HIBADH
		CRTC1
		EIF4G2
		GLB1
		RANBP2
		EIF3G
		AARS
COLO320DM RKO	29	USF2
		NDUFAB1
		GSS
		ALDH2
		MRGBP
		NDUFS8
		NIPSNAP1
		SARS
		ARPC3
		NHP2
		SPR
		PPID
		PHPT1
		RPL27
		LRRC47
		PRMT5
		UBA6
		COPS8
		CD63
		FEN1
		FAM32A
		ASNS
		PMPCB
		TARDBP
		NME2P1
		CPNE1
		HNRNPA3
		PSMB1
		PSME2
OVCAR-4 UO-31	34	NUP155
		PAIP1
		IPO9
		MYO6
		GMPPA
		UBXN4
		PDXK
		ERAP1
		IMMT
		TMED9
		PFKL
		SRP68
		NRBP1
		PLAA
		NAPA
		ATP5L
		SDSL
		CNPY3
		TPP1
		GBE1
		CAPN2
		SERPINB1
		EPHX1
		PPIF
		SMU1
		CAB39
		CTBP2
		ARPC5L
		LSM1
		PPIC
		IMPDH1
		TIMM50
		PGM3
		MIEN1
ABC-1 UO-31	19	UBE2G1
		SOD2
		DSP
		DNAJB1
		TRA2B
		CCAR1
		SUPT5H
		NME1-NME2
		DYNC1H1
		OSGEP
		HUWE1
		HNRNPA0
		ATXN2
		LGALS3
		PPFIA1
		RAB10
		UPF2
		MYBBP1A
		IGF2BP1
RKO UO-31	11	PNPT1
		LNPEP
		OXCT1
		PRKDC
		NELFB
		DYNC1LI1
		SEC24B
		ADSL
		EXOSC4
		BMP2K
		PPP1R7
ABC-1 OVCAR-4	54	PRDX6
		SLK
		ATP5I
		USP14
		PCMT1
		RWDD4
		PSMD3
		IDH2
		RAB14
		PLCB3
		RTCB
		VAPA
		EPS8L1
		DDX42
		FTH1
		PCBP1
		PTK7
		RABGAP1
		ATP6V1A
		CDC42
		SH3GLB2
		DDX46
		MBD2
		RPRD2
		DHX9
		SRP14
		SH3BP5L
		API5
		CAPNS1
		CALU
		NGLY1
		RBM47
		APLP2
		MICAL3
		PAFAH1B2
		GRN
		PPP4R2
		ACP1
		CRK
		PSMD13
		SART3
		RHPN2
		SERF2
		PPIE
		HMGCS1
		PKP3
		PSPC1
		WNK1
		MAP1S
		TRIM25
		FLNA
		FKBP2
		ERC1
		COMT
OVCAR-4 RKO	47	ACTR3
		HSD17B10
		ESYT1
		RBM15
		MSN
		FARSB
		COPG1
		PSMD11
		APMAP
		ACOT7
		SNRPF
		ACTR1A
		PSMC6
		BZW1
		CORO1C
		ALDH1B1
		BABAM1
		IPO5
		CISD2
		CPPED1
		AMOTL2
		KPNA1
		PGM2
		RBM12
		SMC2
		U2AF2
		CAD
		TAX1BP3
		PRPF8
		RRM2
		RAB5C
		OTUB1
		NIT2
		IMPA1
		HADHA
		CDCP1
		CKAP5
		PCBP2
		SAE1
		ACTBL2
		NMD3
		OLA1
		ATIC
		MAT2A
		TRAP1
		PEPD
		ACTR2
ABC-1 RKO	81	RPL10A
		RPS18
		TLN1
		IGF2BP3
		DDX5
		GOT1
		RPL7A
		TSC22D1
		FASN
		PUF60
		PSMA1
		CAND1
		MDH1
		APEH
		SWAP70
		TUBB
		XRCC6
		GPI
		LARS
		RPS3
		LDHB
		CS
		RPS13
		GSTP1
		FKBP4
		PSMF1
		YWHAZ
		FAM83H
		RPS2
		CCT4
		RPL7
		LDHA
		RUVBL1
		TALDO1
		LRPPRC
		PSMD2
		PPIB
		EIF3F
		MDH2
		APEX1
		UBAP1
		ALDOA
		CLIC1
		PSMC1
		HSP90AA1
		PARP1
		CCT7
		PSMA2
		COPB2
		EEF2
		ZC3H8
		EIF4A1
		CFL2
		HNRNPM
		TROVE2
		G6PD
		SPINT1
		PSMA7
		HSP90B1
		SCAMP1
		PA2G4
		ENO1
		VCL
		PSMC5
		PKM
		RPS7
		CACYBP
		ELAVL1
		RPL11
		CCT5
		RBM27
		DDX39B
		KPNB1
		KHDRBS1
		GAPDH
		RPS16
		APRT
		SHMT2
		EEF1G
		GARS
		PGK1
COLO320DM	110	ITGA5
		PDHA1
		BYSL
		CCDC97
		LONP1
		MED29
		SCOC
		YARS2
		MRPS34
		MRPL52
		CAPZA2
		C19orf25
		TWF1
		CSDE1
		FAM204A
		ZNF609
		CCDC102A
		NEBL
		SMC4
		SF3A3
		PRPF3
		MEA1
		FLOT2
		NDUFA13
		GRWD1
		SNAP25
		CTSB
		BOD1
		RILPL1
		C1orf198
		DLST
		POLR3G
		PSMD8
		ITGAV
		ATP5H
		ATP6AP1
		CBX1
		CLIP2
		SUMF2
		RPL17
		GEMIN6
		UBE2K
		AIF1L
		ITGA2
		TFRC
		C1orf131
		SLC9A3R2
		ZFAND6
		PSMD14
		FAM84B
		ARPC2
		ASNA1
		NDUFV3
		NUTF2
		TBC1D4
		HNRNPD
		COTL1
		PML
		DPP3
		CD276
		ATP6V1B2
		CHMP2A
		HECTD1
		OPTN
		WDR33
		RNF126
		DDRGK1
		VPS4B
		SP1
		FARP2
		SNX5
		ENY2
		MRPS5
		PUS7
		ZDHHC5
		ABAT
		MRPS31
		MRPL49
		EIF4EBP1
		COPS3
		KCMF1
		NFATC2IP
		PDXDC1
		C21orf33
		AKT1S1
		TMED10
		THUMPD1
		HEXIM2
		UBE2Z
		NOL7
		LENG1
		LLPH
		YARS
		ZNF768
		GTF2I
		RNASET2
		ZNF830
		CSRP2
		RNF181
		PGLS
		SDF2L1
		CYB5A
		MGEA5
		DNAJB14
		HIST3H2BB
		AMOT
		ZFYVE19
		CHCHD4
		SUCLA2
		AMD1
UO-31	176	DLG1
		PRCP
		VPS4A
		PDCL3
		WASL
		ATP6V0D1
		POLR1C
		CLUH
		TIA1
		PARN
		MIER1
		PPCS
		NAT10
		CTAGE5
		ECH1
		GNAI2
		EPS8
		BLOC1S2
		EFNB1
		TIGAR
		LYPLA1
		ACBD3
		CES2
		ALDH3A2
		GFPT2
		PPIL1
		RTF1
		PAFAH1B1
		THOC2
		DSTN
		MYO1C
		BOP1
		CSF1
		QPRT
		KIAA1143
		URI1
		SEC23IP
		BRK1
		RAB5B
		TAF10
		IGFBP7
		EML3
		PDP1
		ABHD12
		DCTN3
		LPXN
		GPALPP1
		PRKAA1
		OPA1
		TMPO
		ILK
		MRPL41
		MAPK14
		CSK
		UBE2M
		COPS2
		PMVK
		EIF3D
		CARS2
		AP1M1
		SRGAP2
		UBA3
		GLIPR2
		STK3
		PTER
		RBX1
		SCFD1
		XPOT
		DHCR7
		PSMB8
		PFKM
		GNL1
		S100A6
		OCIAD1
		ARSA
		S100A16
		TMEM132A
		NUP50
		KRI1
		AIP
		ATL3
		BROX
		FAF2
		PIN4
		KDM3B
		SSR4
		PPP1CA
		SUCLG1
		RIN1
		NCAPH
		NDUFB10
		GGH
		ARHGEF11
		PGP
		OGT
		PGAM5
		P4HA2
		UROD
		ACADM
		RPL21
		NHLRC2
		FTO
		TIMM10
		NDUFAF2
		CBL
		CLASP1
		PACS1
		SRSF10
		GPRIN1
		FAHD2A
		GNPNAT1
		HMG20A
		RPL28
		ENDOD1
		TBL1XR1
		KHDRBS3
		SRP54
		TRNT1
		SLC16A3
		ACAA1
		TGOLN2
		RPL18
		RBM5
		NOP14
		PPP1R9B
		PAX8
		AP3S1
		TNIP1
		ARL3
		PRDX2
		CDKN1C
		PPAT
		PKIA
		IFI35
		DGKA
		CMBL
		C18orf25
		NUP54
		PDCD11
		GALE
		BUD13
		PPA2
		CDK5
		HLA-B
		DDX23
		IARS2
		PTPMT1
		PITRM1
		EIF4A2
		CD47
		TSR1
		RSRC2
		FDXR
		RNMT
		MAP2K1
		CTSA
		NUMA1
		EIF1AD
		NLE1
		TRAPPC3
		SORBS3
		NME3
		KPNA6
		CASK
		AP2A2
		NCAPG
		RPL14
		PNPO
		GOLT1B
		VDAC2
		LANCL1
		CD3EAP
		RAP1GDS1
		RAB8A
		DNAJC10
		PLOD1
OVCAR-4	214	ERGIC1
		ATOX1
		GPHN
		ATRX
		MEF2D
		PFKP
		NAPRT
		QARS
		MACF1
		NT5DC1
		MTA2
		PNKP
		DTNBP1
		RECQL
		PTRHD1
		NOSIP
		MAX
		TPP2
		GTF2E1
		DDOST
		FAM129A
		KIAA1522
		NGRN
		PSMA3
		STX8
		FAM96B
		ITM2B
		SDAD1
		DAP3
		STAU2
		PRKAR2A
		SERPINB9
		FBLIM1
		HIST1H1E
		PRPF19
		PTK2
		ARF4
		SH3GLB1
		COPZ1
		CNOT1
		USP10
		GDI1
		NDUFA2
		CCDC186
		PIH1D1
		CPSF7
		QKI
		GNG12
		RRP9
		TPBG
		CARS
		ASAH1
		GRHL2
		ERICH5
		SYTL1
		RBPMS
		USP9X
		CORO1B
		RPL10
		ARPC5
		SSRP1
		RNF113A
		AP2M1
		CUL4B
		FAF1
		TOR1AIP1
		TFPT
		EHBP1L1
		UMPS
		PRPF6
		CPVL
		AKR7A2
		SF3A2
		RPN1
		SUGT1
		TWF2
		FDFT1
		RAB11FIP4
		DDAH2
		CBS
		TMEM214
		MRC2
		GBP2
		NT5E
		RIC8A
		ADD1
		COL4A3BP
		AP2B1
		PSMD12
		CRTC2
		NUDCD2
		MCAM
		CCAR2
		PEF1
		GBA
		ACOT9
		MAT2B
		GABPB1
		SEC22B
		FAM213A
		TES
		ATP6V1E1
		SAR1A
		SUPT16H
		DCDC2
		DRG1
		RCC1
		LAMA5
		SPATS2
		ARGLU1
		UPF1
		KARS
		MVP
		SLC25A24
		ISG15
		CASP3
		CC2D1B
		FKBP8
		ARHGDIB
		FERMT2
		TAGLN
		PLBD2
		HEBP1
		WDR61
		IKBIP
		TRMT1
		NXN
		PPIH
		PPP1R12B
		CRABP2
		PCDH1
		ACAD9
		ATP5O
		S100A4
		PYGB
		CHTF8
		CYGB
		TNPO1
		GINS4
		RAB3D
		MXRA7
		ANKHD1
		XPO1
		GBP1
		MED1
		AP1B1
		ESF1
		HM13
		UBE2O
		CTPS1
		TACSTD2
		DNAJC2
		GADD45GIP1
		IPO7
		NIF3L1
		LRRC40
		SORD
		FAH
		PRKRIP1
		CHD4
		ATP2B4
		OGFR
		NPLOC4
		EIF3L
		PLXNB2
		PDHX
		CYB5R3
		MTMR2
		DLGAP5
		ABHD11
		MEAF6
		FILIP1L
		NMI
		OSBPL11
		CAP2
		PPP6R3
		BICD2
		COPB1
		EHD1
		AMOTL1
		HTRA2
		CUL2
		GSTO1
		FLOT1
		UGP2
		CIAPIN1
		PLD3
		GMNN
		NES
		EIF3K
		ITGB3
		RARS
		POLD1
		TOP2B
		RPN2
		MPRIP
		TAF15
		TRMT10C
		IDE
		MAP4K4
		CTSZ
		AMPD2
		APC
		BCAT1
		GATAD2B
		BCL10
		NDUFS3
		RBP1
		RPS14
		ATP1B3
		FLII
		UQCRC2
		RANGAP1
		BAIAP2L1
ABC-1	399	RCN3
		RAB2A
		HMCES
		APBB2
		LPP
		HSPB1
		DECR1
		BID
		U2SURP
		EPB41L4A
		ADD3
		ANXA1
		MRPS35
		S100P
		MATR3
		VCPIP1
		CAPS
		EIF3B
		RPS5
		PIR
		HOOK3
		PTPN12
		STAM
		LAMP1
		EIF4G3
		NOL8
		USP6NL
		GRPEL1
		PDIA3
		PTPN11
		RALY
		C15orf52
		CDK12
		TAGLN2
		GOLGA3
		RBM33
		PSMC2
		OSTF1
		RAPH1
		PCYT1A
		TBC1D5
		LGALS1
		UFM1
		TPI1
		FRS2
		YWHAE
		ATP1B1
		HSPD1
		SLC38A10
		RPL12
		FABP5
		DDAH1
		HYOU1
		COPA
		HNRNPR
		RPLP1
		ADI1
		SON
		CCT2
		TRIM29
		ANAPC13
		TOMM34
		EFHD1
		NPM1
		BCAM
		BCL9
		NIPBL
		STIM1
		LETM1
		DYNC1LI2
		MAPRE1
		SNRPA
		DLGAP4
		PTGES3
		BTF3
		MED10
		PRDX1
		SPTAN1
		BAG1
		DSG2
		HSPA4
		KIF2A
		DSC2
		PICALM
		DPF2
		BCL9L
		GMFB
		SLC9A3R1
		CEP85
		FXN
		SLC12A2
		AAMDC
		MSX2
		FN1
		FAM126B
		PDRG1
		PPP1R12A
		ATP1A1
		FTL
		HS1BP3
		COG2
		TARS
		UBL4A
		MCM3
		GPBP1L1
		TIPIN
		MTHFD1
		PRR14L
		TPT1
		CASC4
		VAPB
		RDX
		JUND
		SUB1
		EFCAB14
		PGAM1
		STOM
		FAM114A2
		GSN
		SMARCA5
		PLS1
		TCP1
		SYNRG
		ITGB1
		FKBP10
		RTFDC1
		PARK7
		BOLA2
		SDC4
		VIM
		CALR
		LGALS3BP
		FAM120A
		SYNJ2
		PHGDH
		MCFD2
		CWC27
		GNS
		ACBD7
		PPFIBP1
		EIF5A
		PLEKHA7
		STX7
		ADAM10
		NAP1L4
		OXR1
		HNRNPK
		SLIRP
		FAM129B
		DNAJC1
		ITM2C
		SIN3A
		SFN
		GOLGA5
		MUC20
		KLC3
		PRDX5
		FAM122B
		PPIA
		CSE1L
		TXNDC5
		ARFGAP2
		TMEM263
		U2AF1
		ERH
		RRP1B
		DKC1
		ABRACL
		MAST4
		AK2
		TXNDC12
		PFDN5
		ILF3
		BCL2L13
		PLS3
		C12orf57
		DYNC1I2
		RPL24
		VCP
		RAVER1
		TSTD1
		GYG2
		SH3GL1
		INTS12
		ATG3
		NDUFV2
		TRIP10
		FBXO7
		S100A11
		CNOT2
		SRSF4
		IGFBP5
		TFG
		ANXA5
		PTBP1
		IRF2BPL
		SEC31A
		CWC25
		PSME1
		POLR2D
		BANF1
		BSG
		TIMM8A
		DNAJB11
		PABPN1
		NAP1L1
		YWHAB
		NDE1
		PRPF40A
		FH
		PHACTR4
		RTN4
		PDCD6
		HNRNPH1
		MDC1
		GLO1
		PHIP
		CHCHD3
		RABIF
		EPB41
		MED4
		ATP5A1
		YWHAG
		CCS
		MYH14
		EIF5B
		SERPINH1
		METTL14
		CAPZA1
		ERP29
		GLRX3
		DNAJA2
		PGRMC1
		CTNNA1
		RNASEH2C
		SP100
		sep.11
		GOLGB1
		DENR
		CLIC3
		ORC2
		SLC7A5
		NUPL2
		SNX18
		EIF3A
		HNRNPF
		PACSIN1
		RREB1
		TOX4
		SEC24C
		HSPA9
		SDHAF2
		MBNL1
		STX12
		SDC1
		RPS3A
		CDH1
		HSPA5
		ABCF1
		CFL1
		CMPK1
		EML4
		SGTA
		RPS12
		PSMD6
		SSB
		ATF2
		ARL6IP5
		DIAPH1
		SLC4A1AP
		NUDC
		AIMP1
		EIF3J
		SYNCRIP
		EFNB2
		THBS1
		CAMSAP2
		NCOR1
		BAG2
		ABCF3
		SHROOM3
		GCFC2
		CRIP2
		CTSL
		PLEC
		TMEM109
		CDKN2AIP
		WDR44
		SNCG
		LSM8
		KRT18
		CDK5RAP3
		SYF2
		TRIM28
		SNX3
		GGCT
		STOML2
		HTATSF1
		PSMD4
		NFATC2
		NDUFA7
		GLRX5
		KMT2A
		NSFL1C
		MTPN
		SSR1
		KIAA1468
		CDC37
		RPL13
		ZFYVE16
		DNAJB2
		PAIP2B
		YLPM1
		PPP2R5D
		PSMD1
		SSSCA1
		SRFBP1
		VASP
		ZCCHC11
		MSLN
		PDIA6
		PBXIP1
		LAMP2
		LSR
		PDS5A
		LAMC2
		GORASP2
		NONO
		SETD7
		TOR1AIP2
		NCOA2
		CANX
		LAP3
		PPM1G
		ETFB
		NMT1
		TUBB4B
		CUX1
		EIF2S2
		USO1
		MIF
		PFN1
		UBFD1
		P4HB
		AFTPH
		RPL31
		SNRNP200
		WRNIP1
		TXN
		TXN2
		GAK
		HIST1H1D
		DLAT
		CDC5L
		HNRNPH2
		CTNNA2
		DCTN2
		PSME3
		SEC61B
		CDC42EP1
		TPR
		PPA1
		MAGED2
		SSBP1
		PDIA4
		REXO2
		MAGED1
		NAGK
		VTA1
		GAB1
		NFU1
		TXNDC17
		CRKL
		ANP32B
		HINT1
		HNRNPL
		RPL38
		CUTA
		PEBP1
		BAX
		CCDC58
		TMF1
		HGS
		KAT7
		NPC1
		MAL2
		PARD6B
		SOX2
		PAK2
		C15orf40
		AGR2
		FNBP1
		HDLBP
		CKAP4
		RAB7A
		TOP1
		FAM50A
		OAT
		SNRPD2
RKO	140	EIF4EBP2
		EIF6
		CCDC59
		DDB1
		DAZAP1
		RPL19
		SEC23B
		ILF2
		ACAT1
		ALDOC
		SSU72
		ADH5
		PREP
		COPS4
		ATP5B
		SNX6
		CCT8
		SPTBN1
		CAPN1
		HAUS6
		EFTUD2
		EHMT2
		PRDX4
		ABCF2
		HGH1
		HSPA8
		DHX15
		OSBP
		NOC3L
		AHCYL1
		PSMD5
		FAM171A1
		GOT2
		GTF2F2
		CNDP2
		HARS
		PCNA
		ABCE1
		PHC2
		XIAP
		CAP1
		RAB11FIP3
		SPEN
		ELF1
		HK1
		NCSTN
		SLC7A6OS
		HNRNPUL1
		STRAP
		CALCOCO2
		TOM1
		GART
		THOP1
		RPL6
		NAA15
		TOMM22
		RUVBL2
		CLTC
		MRFAP1
		MCCC2
		RAN
		HNRNPC
		ARHGEF5
		FXR1
		STX3
		PTPN23
		GSR
		INPPL1
		COL9A3
		OPLAH
		PFAS
		HSPA13
		TTLL12
		PUM2
		AHSA1
		SDCBP
		PYGL
		C1orf50
		AK4
		GTPBP4
		ZNF706
		RRP1
		RBM42
		HPCAL1
		SERPINB6
		MPHOSPH6
		IARS
		CPNE3
		BCAT2
		TRA2A
		MTAP
		SCARB2
		SLC9A1
		CRYZ
		CCT3
		GPN1
		VARS
		DDX21
		BZW2
		DCPS
		SRC
		RRM1
		GLS
		PRPSAP2
		TBC1D10B
		WWTR1
		DLD
		FAM168A
		GPD2
		ARHGDIA
		USP5
		HELZ
		UPP1
		RRM2B
		PABPC1
		XRCC5
		PSMC3
		DNM1L
		GMPS
		EIF3I
		ACTN1
		PHB
		AKR1A1
		STX6
		TSFM
		PMM2
		HIST1H4A
		ANXA4
		PDHB
		UAP1
		ZGPAT
		SMG9
		SF3B3
		ALDH9A1
		CAPZB
		TRMT61A
		SPC24
		FAM49B
		LTA4H
		CBR1
